# Supplementary material for: Single-cell transcriptome-wide Mendelian randomization and colocalization analyses uncover cell-specific mechanisms in atherosclerotic cardiovascular disease
Source: Am J Hum Genet. 2025 Jun 23;112(7):1597–609. doi: 10.1016/j.ajhg.2025.06.001 (PMC12256824; doi:10.1016/j.ajhg.2025.06.001)
Supplement: Data S1. Tables S1–S13 [file mmc2.xlsx]

## Sheet: Table S1
Table S1. Genetic instruments for immune cell-specific expression of genes used for discovery Mendelian randomization analyses with coronary artery disease as outcome
Cell type	exposure	SNP	effect_allele.exposure	other_allele.exposure	effect_allele.outcome	other_allele.outcome	beta.exposure	beta.outcome	eaf.outcome	chr.outcome	se.outcome	pval.outcome	samplesize.outcome	chr.exposure	se.exposure	pval.exposure
B	BDH2	rs10014918	C	T	C	T	-0.152	0.00816	0.48106	4	0.00837	0.329887	336753	4	0.0316769	1.599e-06
B	FAM184B	rs10027755	G	C	G	C	0.645	0.01105	0.40555	4	0.00847	0.191688	336727	4	0.028128	2.287e-116
B	RPS28	rs1004873	G	A	G	A	-0.144	0.00157	0.2856	19	0.00996	0.874685	322124	19	0.0318798	6.273e-06
B	RPS23	rs10061137	A	G	A	G	-0.178	0.00508	0.40841	5	0.00849	0.549363	331995	5	0.0317693	2.108e-08
B	RPS23	rs9099	A	G	A	G	-0.192	0.00192	0.8751	5	0.01254	0.878617	332087	5	0.0317056	1.398e-09
B	ATP6AP1L	rs10068160	C	A	C	A	-0.147	0.00129	0.24281	5	0.00987	0.896098	325392	5	0.0317143	3.567e-06
B	ATP6AP1L	rs4081859	G	A	G	A	-0.159	0.00082	0.24328	5	0.00985	0.933704	325397	5	0.0317839	5.658e-07
B	ATP6AP1L	rs6452447	A	G	A	G	0.149	0.00175	0.23914	5	0.00989	0.859481	325396	5	0.0316692	2.54e-06
B	ATP6AP1L	rs6888977	C	T	C	T	-0.148	0.00064	0.24077	5	0.00989	0.948611	325400	5	0.0317409	3.12e-06
B	ATP6AP1L	rs79616997	G	T	G	T	0.145	0.00021	0.76352	5	0.00989	0.982924	325509	5	0.0317328	4.891e-06
B	DAP	rs10076424	C	T	C	T	0.155	0.00628	0.67576	5	0.00866	0.46863	336815	5	0.0318007	1.093e-06
B	SYNGAP1	rs10081055	G	T	G	T	0.141	0.00322	0.30388	6	0.00942	0.732182	331109	6	0.0318294	9.429e-06
B	HMBOX1	rs10088428	C	T	C	T	0.449	0.01633	0.74945	8	0.00945	0.083854	336823	8	0.0302708	8.991e-50
B	XRCC6BP1	rs10122	T	C	T	C	-0.141	0.01104	0.39902	12	0.00839	0.187872	334773	12	0.0317501	8.957e-06
B	RP11-8L8.2	rs10133948	A	G	A	G	0.362	0.00206	0.68792	14	0.00882	0.815499	336817	14	0.0308831	9.878e-32
B	RP11-8L8.2	rs11623081	G	A	G	A	0.356	0.00198	0.688	14	0.00882	0.821999	336820	14	0.0309403	1.23e-30
B	RP11-8L8.2	rs12433065	A	G	A	G	0.356	0.00192	0.68808	14	0.00882	0.827569	336819	14	0.0309403	1.23e-30
B	RP11-8L8.2	rs4906030	T	C	T	C	-0.147	0.00234	0.6859	14	0.00886	0.791279	336808	14	0.0316854	3.495e-06
B	RP11-8L8.2	rs8005672	T	C	T	C	0.314	0.00416	0.72556	14	0.00911	0.648077	336820	14	0.0311522	6.805e-24
B	CFL2	rs10141801	C	T	C	T	0.164	0.00423	0.81284	14	0.0115	0.712905	328194	14	0.0316883	2.274e-07
B	AC010883.5	rs10167415	C	G	C	G	-0.168	0.03929	0.12975	2	0.01262	0.001856	325575	2	0.0317588	1.224e-07
B	AC010883.5	rs13414381	C	T	C	T	-0.163	0.04121	0.12202	2	0.01298	0.0015	325564	2	0.0317721	2.893e-07
B	AC010883.5	rs17406174	G	C	G	C	-0.165	0.04167	0.11657	2	0.01316	0.001556	325570	2	0.0318145	2.145e-07
B	AC010883.5	rs4372955	G	A	G	A	0.156	0.03601	0.12786	2	0.01265	0.004441	325572	2	0.0317123	8.689e-07
B	AC010883.5	rs55877805	C	G	C	G	-0.167	0.04174	0.11677	2	0.01316	0.001526	325572	2	0.0318139	1.527e-07
B	LBH	rs10171296	G	A	G	A	0.168	0.01246	0.17943	2	0.01112	0.262234	336862	2	0.0318106	1.283e-07
B	MZT2A	rs10171879	T	C	T	C	0.378	0.01098	0.20798	2	0.01088	0.313014	304682	2	0.0307756	1.125e-34
B	MZT2A	rs139720593	C	T	C	T	-0.213	0.00282	0.07414	2	0.01819	0.87667	276959	2	0.0316076	1.596e-11
B	KIAA1841	rs10172306	A	T	A	T	0.204	0.01781	0.7915	2	0.0104	0.08678	330278	2	0.0316381	1.134e-10
B	KIAA1841	rs10175122	C	T	C	T	-0.189	0.0187	0.79272	2	0.01059	0.077532	330275	2	0.0317151	2.533e-09
B	KIAA1841	rs10177855	C	T	C	T	0.204	0.01726	0.78966	2	0.01041	0.097214	330272	2	0.0316703	1.184e-10
B	KIAA1841	rs10180557	C	T	C	T	0.204	0.01872	0.79105	2	0.01042	0.072581	330276	2	0.0316381	1.134e-10
B	KIAA1841	rs13413699	C	T	C	T	0.204	0.01895	0.79427	2	0.01048	0.07065	330269	2	0.0316381	1.134e-10
B	LIMS2	rs10174611	G	A	G	A	0.3	0.00574	0.62517	2	0.0086	0.504276	330229	2	0.0312647	8.352e-22
B	AC096772.6	rs10186085	C	T	C	T	0.332	0.01442	0.73541	2	0.00936	0.123431	330262	2	0.0309956	9.018e-27
B	AC096772.6	rs13390896	G	A	G	A	0.341	0.0138	0.73698	2	0.00944	0.143604	330267	2	0.030997	3.777e-28
B	AC096772.6	rs17202235	T	C	T	C	0.332	0.01412	0.73485	2	0.0093	0.128931	330270	2	0.0309956	9.018e-27
B	AC096772.6	rs7571405	A	T	A	T	0.332	0.01346	0.73629	2	0.0094	0.152494	330263	2	0.0309956	9.018e-27
B	RASGRP3	rs10186362	C	T	C	T	-0.287	0.00729	0.90151	2	0.01353	0.589845	336883	2	0.0312809	4.519e-20
B	RASGRP3	rs11685011	C	A	C	A	-0.185	0.00529	0.51518	2	0.00806	0.511492	336783	2	0.0317236	5.489e-09
B	AC005498.3	rs1019071	G	A	G	A	0.143	0.01842	0.36214	19	0.00861	0.032286	336717	19	0.0317786	6.799e-06
B	SP110	rs10210465	G	A	G	A	0.166	0.00416	0.85915	2	0.01211	0.731481	330322	2	0.0317232	1.67e-07
B	HIP1	rs10230553	C	T	C	T	-0.143	0.0174	0.9211	7	0.01538	0.257762	336886	7	0.0317834	6.821e-06
B	SHFM1	rs10233528	C	T	C	T	0.164	0.0097	0.17546	7	0.01053	0.357204	334833	7	0.0317696	2.441e-07
B	CYB5A	rs1024907	A	G	A	G	-0.166	0.01168	0.12658	18	0.01207	0.333135	333628	18	0.0317745	1.748e-07
B	CYB5A	rs1790885	G	C	G	C	0.533	0.00837	0.30932	18	0.00892	0.348167	333593	18	0.029466	3.915e-73
B	H2AFV	rs10252662	C	T	C	T	-0.168	0.015	0.56685	7	0.00834	0.072033	336763	7	0.0316915	1.151e-07
B	CCDC126	rs10253646	G	A	G	A	0.165	0.00583	0.2548	7	0.00972	0.548989	334170	7	0.0317246	1.982e-07
B	FIS1	rs10260707	G	C	G	C	-0.242	0.02383	0.0599	7	0.01767	0.177467	322999	7	0.0315061	1.578e-14
B	CCZ1B	rs10265409	C	T	C	T	0.244	0.00403	0.54758	7	0.00891	0.651169	316519	7	0.0315144	9.748e-15
B	WASIR2	rs10266	G	C	G	C	-0.192	0.00149	0.12	16	0.01365	0.913213	315218	16	0.0316124	1.251e-09
B	SNX10	rs10270279	C	G	C	G	-0.164	0.01892	0.33098	7	0.00863	0.028358	336823	7	0.0316761	2.25e-07
B	ZC3HAV1	rs10273974	A	C	A	C	0.264	5e-05	0.50572	7	0.00808	0.99526	336758	7	0.0314004	4.187e-17
B	CDK13	rs10277422	T	C	T	C	-0.165	0.00826	0.78379	7	0.01012	0.414711	325528	7	0.0318166	2.149e-07
B	PCYOX1	rs1030043	T	C	T	C	0.167	0.00301	0.58369	2	0.00838	0.71934	330197	2	0.0317708	1.469e-07
B	PCYOX1	rs2128	C	T	C	T	0.163	0.00278	0.58441	2	0.00838	0.739886	330199	2	0.0317757	2.902e-07
B	PCYOX1	rs2129	C	T	C	T	0.164	0.00283	0.58422	2	0.00838	0.735807	330198	2	0.0317419	2.383e-07
B	PCYOX1	rs7576498	C	T	C	T	0.164	0.00249	0.5926	2	0.00839	0.766393	330199	2	0.0317999	2.506e-07
B	RPS9	rs10402260	G	A	G	A	0.21	0.04655	0.93364	19	0.02059	0.023773	240577	19	0.031573	2.906e-11
B	RPS9	rs158366	G	C	G	C	-0.515	0.00565	0.37929	19	0.00844	0.502988	335623	19	0.0296368	1.231e-67
B	RPS9	rs7257398	T	C	T	C	0.312	0.0129	0.68769	19	0.01196	0.280787	261248	19	0.031188	1.466e-23
B	GNG7	rs10402849	C	T	C	T	-0.18	0.00256	0.77377	19	0.00999	0.797958	335281	19	0.0317647	1.456e-08
B	RPS11	rs10403394	A	G	A	G	-0.306	0.00107	0.11624	19	0.01305	0.934441	335354	19	0.0311921	1.018e-22
B	ARRDC5	rs10404430	A	G	A	G	-0.147	0.00759	0.66271	19	0.00889	0.393096	331206	19	0.0317111	3.559e-06
B	LAIR1	rs10404605	G	T	G	T	0.147	0.00094	0.47876	19	0.00884	0.915246	331131	19	0.0316923	3.512e-06
B	C19orf60	rs10407212	G	A	G	A	0.235	0.00524	0.52422	19	0.00832	0.528614	336736	19	0.0314629	8.073e-14
B	UBA52	rs10407212	G	A	G	A	0.237	0.00524	0.52422	19	0.00832	0.528614	336736	19	0.0314549	4.898e-14
B	ZNF583	rs10408399	T	C	T	C	0.141	0.0046	0.18577	19	0.01105	0.67716	313549	19	0.0318253	9.404e-06
B	MAST3	rs10409167	A	G	A	G	-0.164	0.00851	0.53666	19	0.0085	0.316602	336745	19	0.0316458	2.191e-07
B	AC005253.2	rs10409392	A	C	A	C	0.153	0.01045	0.43356	19	0.00842	0.214542	334916	19	0.0318207	1.523e-06
B	ZNF347	rs10413436	C	T	C	T	0.144	0.01086	0.23902	19	0.01171	0.354069	292622	19	0.0318307	6.07e-06
B	CARD8	rs10414394	T	C	T	C	0.188	0.00463	0.15586	19	0.01115	0.67787	336872	19	0.0316448	2.834e-09
B	RPS19	rs10417985	T	G	T	G	-0.172	0.00239	0.50725	19	0.00824	0.771994	336763	19	0.0318044	6.371e-08
B	CEACAM21	rs10420992	T	A	T	A	-0.177	0.01117	0.28189	19	0.00906	0.217729	336734	19	0.0317431	2.461e-08
B	PRR24	rs10423101	C	T	C	T	-0.15	0.02294	0.66928	19	0.0088	0.009189	335250	19	0.031719	2.256e-06
B	SYT5	rs10423713	T	A	T	A	0.152	0.0284	0.88708	19	0.01313	0.030578	332408	19	0.0318038	1.759e-06
B	BTNL9	rs10434809	C	T	C	T	0.226	0.01652	0.52657	5	0.00822	0.044519	336770	5	0.0314773	6.982e-13
B	BTNL9	rs4701015	C	T	C	T	0.234	0.02021	0.52792	5	0.00819	0.013566	336749	5	0.0314862	1.071e-13
B	BTNL9	rs7709346	C	T	C	T	-0.254	0.01712	0.54086	5	0.00818	0.036416	336746	5	0.0313803	5.762e-16
B	BTNL9	rs9686314	G	A	G	A	0.223	0.01526	0.51233	5	0.00819	0.062272	336749	5	0.031589	1.672e-12
B	HFE	rs10456045	A	G	A	G	0.165	0.00147	0.27731	6	0.00919	0.872981	336804	6	0.0316461	1.849e-07
B	HFE	rs3804112	T	C	T	C	-0.141	0.01055	0.69756	6	0.00878	0.229611	336829	6	0.0316888	8.606e-06
B	HFE	rs3804114	C	T	C	T	-0.316	0.01368	0.72167	6	0.00901	0.129072	336832	6	0.0310805	2.779e-24
B	HFE	rs7751329	A	G	A	G	-0.154	0.01347	0.72075	6	0.00901	0.13515	336832	6	0.0318417	1.322e-06
B	TDG	rs1047490	G	A	G	A	-0.152	0.00806	0.48962	12	0.00832	0.332936	331753	12	0.0318686	1.846e-06
B	ARHGDIB	rs10492144	T	G	T	G	-0.155	0.02754	0.89778	12	0.01463	0.059898	330327	12	0.0318007	1.093e-06
B	CTH	rs10493478	T	C	T	C	-0.442	0.00338	0.26291	1	0.00967	0.726619	325511	1	0.0303294	4.153e-48
B	CTH	rs61778712	A	G	A	G	-0.442	0.00327	0.26173	1	0.00969	0.735975	325509	1	0.0303294	4.153e-48
B	RP5-827C21.4	rs10495359	T	C	T	C	-0.161	0.01323	0.90485	1	0.01479	0.370986	324960	1	0.0317364	3.915e-07
B	RP5-827C21.4	rs17576781	T	C	T	C	-0.183	0.01088	0.90987	1	0.0151	0.471306	325567	1	0.0317289	8.04e-09
B	HLA-DMA	rs1050391	A	G	A	G	0.141	0.00373	0.10431	6	0.0155	0.809876	328473	6	0.0318924	9.819e-06
B	CTC-524C5.2	rs1050456	A	G	A	G	-0.289	0.00338	0.75056	17	0.00957	0.72418	334018	17	0.0313022	2.642e-20
B	GATS	rs1052482	A	T	A	T	0.201	0.02814	0.2856	7	0.00912	0.002032	334158	7	0.0316687	2.196e-10
B	GATS	rs1138417	C	G	C	G	-0.312	0.02981	0.2794	7	0.00914	0.001115	334155	7	0.0311842	1.448e-23
B	GATS	rs1636978	G	A	G	A	-0.312	0.03068	0.27802	7	0.00916	0.000811	334156	7	0.0311192	1.172e-23
B	GATS	rs1636988	G	A	G	A	-0.312	0.0303	0.28095	7	0.00915	0.000928	334154	7	0.0311431	1.267e-23
B	GATS	rs1727134	T	C	T	C	-0.312	0.03067	0.2779	7	0.00916	0.000818	334163	7	0.0311399	1.254e-23
B	SNORD3B-2	rs1054206	G	C	G	C	-0.167	0.01381	0.82766	17	0.01257	0.272037	313351	17	0.0317925	1.498e-07
B	ANXA2R	rs1054428	T	C	T	C	-0.157	0.01045	0.68112	5	0.00889	0.239769	268726	5	0.0316788	7.196e-07
B	ZNF880	rs1054612	C	G	C	G	-0.18	0.00678	0.61478	19	0.00856	0.428789	335042	19	0.0317084	1.373e-08
B	CD37	rs1054770	A	G	A	G	-0.351	0.01008	0.25958	19	0.01307	0.440917	183448	19	0.0309453	8.07e-30
B	CD37	rs353980	T	C	T	C	-0.182	0.01395	0.71969	19	0.00929	0.133234	336724	19	0.0316704	9.101e-09
B	HLA-C	rs1055890	G	A	G	A	0.147	0.02593	0.35238	6	0.0102	0.011011	257641	6	0.031719	3.579e-06
B	HLA-C	rs2249741	C	A	C	A	0.361	0.02023	0.5354	6	0.00904	0.025314	277501	6	0.0308309	1.146e-31
B	HLA-C	rs9348863	T	C	T	C	0.153	0.00165	0.91687	6	0.0152	0.913364	280311	6	0.0317173	1.408e-06
B	FAM26F	rs1057192	G	A	G	A	0.277	0.01892	0.76358	6	0.00981	0.053844	268689	6	0.0312745	8.215e-19
B	FAM26F	rs117361304	G	T	G	T	-0.521	0.0305	0.08845	6	0.01462	0.037054	268727	6	0.0296097	2.664e-69
B	FAM26F	rs9488931	G	A	G	A	-0.165	0.02304	0.26456	6	0.00926	0.012889	336817	6	0.0317148	1.965e-07
B	SLC25A29	rs1059264	T	C	T	C	0.171	0.01752	0.33277	14	0.00907	0.053401	325796	14	0.031698	6.865e-08
B	PKIG	rs1061662	C	T	C	T	0.357	0.00215	0.84406	20	0.01111	0.846671	336883	20	0.0308605	5.972e-31
B	CORO1C	rs10746129	C	T	C	T	0.359	0.01936	0.47385	12	0.00818	0.01794	336759	12	0.0308771	3.014e-31
B	DYRK2	rs10748094	C	T	C	T	0.142	0.01364	0.50162	12	0.00814	0.094057	336762	12	0.0317859	7.918e-06
B	PSMD5-AS1	rs10760117	G	T	G	T	-0.696	0.00437	0.58804	9	0.00836	0.601347	336738	9	0.0273431	6.328e-143
B	ISCU	rs10778643	A	T	A	T	-0.22	0.02206	0.86009	12	0.01271	0.082526	336715	12	0.0316154	3.436e-12
B	OSBPL8	rs10778825	G	A	G	A	-0.151	0.00783	0.44563	12	0.00822	0.340626	336782	12	0.0317331	1.951e-06
B	NAP1L1	rs10785228	A	C	A	C	0.268	0.0057	0.18135	12	0.0113	0.613541	325383	12	0.0313649	1.29e-17
B	CCDC163P	rs10789466	T	C	T	C	0.209	0.00141	0.65257	1	0.00874	0.871758	336730	1	0.0315737	3.606e-11
B	CCDC163P	rs12729974	G	A	G	A	0.211	0.00093	0.66431	1	0.0088	0.915668	336725	1	0.031668	2.685e-11
B	CCDC163P	rs2991966	A	G	A	G	0.21	0.00102	0.6659	1	0.00879	0.907375	336727	1	0.0315594	2.85e-11
B	CCDC163P	rs7536557	C	T	C	T	0.208	0.00061	0.65678	1	0.00868	0.944336	336732	1	0.0315818	4.516e-11
B	CCDC163P	rs945179	T	C	T	C	-0.265	0.00048	0.66583	1	0.00879	0.956316	336722	1	0.0313512	2.848e-17
B	DDX6	rs10790275	C	G	C	G	0.141	0.0037	0.79162	11	0.0107	0.729851	332355	11	0.0317831	9.151e-06
B	RP11-347P5.1	rs10804069	G	A	G	A	-0.542	0.00326	0.38941	2	0.00863	0.705539	330178	2	0.029357	4.146e-76
B	RP11-347P5.1	rs6753808	A	G	A	G	-0.182	0.00315	0.24643	2	0.00988	0.749687	330166	2	0.0316155	8.579e-09
B	MTMR12	rs10805564	C	T	C	T	-0.142	0.00096	0.40965	5	0.0083	0.907802	336712	5	0.0318839	8.442e-06
B	LAMB1	rs10808155	T	A	T	A	-0.193	0.0031	0.56891	7	0.00856	0.717547	336773	7	0.0315736	9.796e-10
B	LAMB1	rs1131398	A	G	A	G	0.364	0.00479	0.59365	7	0.00834	0.565611	336786	7	0.0308844	4.616e-32
B	LAMB1	rs12672634	T	C	T	C	-0.184	0.00508	0.60596	7	0.00848	0.549471	336782	7	0.0315995	5.784e-09
B	LAMB1	rs6466207	G	T	G	T	-0.168	0.00707	0.61104	7	0.00835	0.397566	336788	7	0.0316839	1.143e-07
B	LAMB1	rs7786987	A	G	A	G	-0.187	0.00444	0.61149	7	0.00844	0.598549	336782	7	0.0317404	3.826e-09
B	DOCK8	rs10814653	G	A	G	A	-0.142	0.01953	0.23454	9	0.00984	0.047144	328833	9	0.0317907	7.943e-06
B	DOCK8	rs12156499	A	G	A	G	-0.212	0.01399	0.86766	9	0.01366	0.305571	320285	9	0.0315956	1.949e-11
B	RPL12	rs10819293	A	C	A	C	0.254	0.01636	0.10955	9	0.01264	0.19574	334910	9	0.0313903	5.885e-16
B	RPL12	rs2247781	T	C	T	C	-0.688	0.00306	0.42294	9	0.00819	0.708252	334764	9	0.0274607	1.58e-138
B	BICD2	rs10821009	C	A	C	A	-0.282	0.00855	0.69509	9	0.00884	0.333641	336824	9	0.0313445	2.324e-19
B	FAM21A	rs10824973	T	C	T	C	-0.211	0.00156	0.65754	10	0.00973	0.872159	285958	10	0.0316366	2.567e-11
B	FAM21A	rs10825005	C	G	C	G	0.161	0.00046	0.60425	10	0.00973	0.962695	279878	10	0.0316922	3.772e-07
B	FAM21A	rs11003495	C	G	C	G	-0.197	0.00052	0.59351	10	0.00956	0.956676	284338	10	0.0315744	4.397e-10
B	FAM21A	rs2338050	G	A	G	A	-0.204	0.0036	0.6493	10	0.0095	0.704716	285927	10	0.0316747	1.191e-10
B	SVIP	rs10833819	C	T	C	T	-0.239	0.00327	0.44744	11	0.00822	0.690815	335203	11	0.0314229	2.829e-14
B	CAT	rs10836215	C	T	C	T	-0.154	0.0067	0.66535	11	0.0089	0.451711	335200	11	0.0317414	1.224e-06
B	FNBP4	rs10838786	G	A	G	A	0.21	0.00773	0.55395	11	0.00833	0.353273	333221	11	0.0316288	3.147e-11
B	CTD-2371O3.2	rs10840242	T	C	T	C	0.176	0.01181	0.52381	11	0.00829	0.154326	334015	11	0.0316967	2.814e-08
B	CTD-2371O3.2	rs12282176	A	G	A	G	0.176	0.01379	0.51749	11	0.00822	0.093649	334016	11	0.031703	2.832e-08
B	CTD-2371O3.2	rs12296039	A	G	A	G	-0.332	0.01159	0.51436	11	0.00823	0.158998	334015	11	0.0310095	9.499e-27
B	CTD-2371O3.2	rs2290423	T	G	T	G	0.177	0.00955	0.51016	11	0.00822	0.245261	334017	11	0.0317236	2.413e-08
B	CTD-2371O3.2	rs28890476	A	G	A	G	0.176	0.013	0.51584	11	0.00821	0.113431	334015	11	0.0316967	2.814e-08
B	ERGIC2	rs10843390	T	C	T	C	0.156	0.00817	0.29518	12	0.00882	0.354381	336830	12	0.0317094	8.669e-07
B	NCF4	rs10854694	G	A	G	A	-0.18	0.00579	0.55896	22	0.00846	0.493584	332273	22	0.0316979	1.358e-08
B	NT5DC3	rs10861110	C	T	C	T	0.199	0.02378	0.8414	12	0.01094	0.0297	336879	12	0.0316697	3.308e-10
B	NT5DC3	rs10861114	T	A	T	A	0.198	0.02398	0.84141	12	0.01093	0.028309	336883	12	0.0315858	3.642e-10
B	NT5DC3	rs17034657	T	C	T	C	0.202	0.02331	0.84686	12	0.01115	0.036486	336886	12	0.0316726	1.797e-10
B	NT5DC3	rs4964605	G	C	G	C	-0.238	0.02408	0.84172	12	0.01094	0.027757	336884	12	0.031478	4.005e-14
B	NT5DC3	rs6539102	C	T	C	T	0.193	0.02322	0.84309	12	0.01103	0.035334	336877	12	0.0317008	1.142e-09
B	THNSL2	rs10865489	G	T	G	T	0.382	0.00519	0.28315	2	0.00929	0.576341	330183	2	0.0307142	1.641e-35
B	THNSL2	rs4337471	A	G	A	G	0.389	0.00555	0.28262	2	0.0093	0.550906	330180	2	0.0306639	7.079e-37
B	THNSL2	rs61587957	C	T	C	T	-0.148	0.00424	0.31478	2	0.00933	0.649775	330180	2	0.0317301	3.096e-06
B	THNSL2	rs6547752	G	A	G	A	0.389	0.00536	0.28262	2	0.0093	0.564093	330175	2	0.0306639	7.079e-37
B	THNSL2	rs7582011	A	T	A	T	0.389	0.00539	0.28216	2	0.00928	0.56151	330180	2	0.0306557	6.778e-37
B	TLE4	rs10867416	T	C	T	C	0.282	0.0186	0.35013	9	0.00866	0.031738	336725	9	0.0312729	1.926e-19
B	OSTF1	rs10869496	C	A	C	A	0.268	0.01358	0.61288	9	0.00832	0.102696	336813	9	0.0313698	1.305e-17
B	C17orf97	rs10871516	C	T	C	T	0.352	0.00134	0.697	17	0.00975	0.890952	317005	17	0.0309317	5.265e-30
B	C17orf97	rs11150881	G	A	G	A	-0.349	0.01153	0.26449	17	0.00966	0.232536	335301	17	0.0309604	1.795e-29
B	C17orf97	rs28380314	G	A	G	A	-0.352	0.00993	0.24497	17	0.01015	0.327949	331812	17	0.0308873	4.365e-30
B	C17orf97	rs4567793	C	T	C	T	-0.392	0.00798	0.24559	17	0.01049	0.44719	317012	17	0.0306709	2.098e-37
B	C17orf97	rs4985598	G	C	G	C	0.169	0.01	0.21102	17	0.0109	0.35906	327494	17	0.0317911	1.061e-07
B	PCBP2	rs10876431	A	G	A	G	-0.181	0.04865	0.07262	12	0.0178	0.006306	325556	12	0.0317015	1.133e-08
B	RPS26	rs10876864	G	A	G	A	0.886	0.00415	0.41543	12	0.00843	0.622263	334774	12		1e-200
B	RPS26	rs877636	G	A	G	A	0.145	0.00493	0.34428	12	0.00885	0.577577	334748	12	0.0317387	4.911e-06
B	RP11-755F10.1	rs10896100	G	A	G	A	-0.402	0.01166	0.17122	11	0.01076	0.278128	332999	11	0.0306042	2.062e-39
B	RP11-755F10.1	rs11227439	A	G	A	G	-0.406	0.01095	0.17044	11	0.01084	0.312382	332999	11	0.0306015	3.581e-40
B	RP11-755F10.1	rs11227448	A	G	A	G	0.171	0.00982	0.16929	11	0.01089	0.366845	333005	11	0.0317188	7.002e-08
B	RP11-755F10.1	rs4483592	T	C	T	C	-0.402	0.01028	0.17134	11	0.01074	0.338195	332999	11	0.0305815	1.813e-39
B	RP11-755F10.1	rs7951079	T	C	T	C	-0.403	0.01157	0.17012	11	0.01078	0.282976	332995	11	0.0305919	1.248e-39
B	LIPT2	rs10898995	T	C	T	C	-0.145	0.00401	0.42354	11	0.0085	0.636775	333682	11	0.0318036	5.134e-06
B	TMEM80	rs10902194	G	A	G	A	-0.197	0.00303	0.87298	11	0.01248	0.808264	334095	11	0.0317195	5.275e-10
B	TEX35	rs10913564	A	G	A	G	0.319	0.01456	0.47732	1	0.00806	0.070707	336764	1	0.0310657	9.766e-25
B	TEX35	rs4076972	G	A	G	A	0.298	0.01578	0.48525	1	0.00807	0.05061	336763	1	0.0312366	1.427e-21
B	TEX35	rs4304537	C	T	C	T	0.323	0.01489	0.47829	1	0.00808	0.065402	336766	1	0.0310512	2.423e-25
B	TEX35	rs7527160	T	A	T	A	-0.15	0.01389	0.46591	1	0.00808	0.085782	336742	1	0.0317238	2.264e-06
B	TEX35	rs7527363	T	C	T	C	0.301	0.01418	0.46536	1	0.00808	0.079073	336764	1	0.0312092	5.181e-22
B	GYPC	rs10928978	G	T	G	T	-0.247	0.01427	0.39759	2	0.00894	0.110583	323595	2	0.0314981	4.443e-15
B	RP11-455J20.3	rs10931445	A	G	A	G	0.399	0.00086	0.47538	2	0.00843	0.918537	330230	2	0.0306283	8.574e-39
B	RP11-455J20.3	rs12478659	C	T	C	T	0.402	0.00045	0.47682	2	0.00843	0.957501	330229	2	0.0306005	2.02e-39
B	RP11-455J20.3	rs2082020	C	T	C	T	0.414	0.001	0.45526	2	0.00852	0.90619	330225	2	0.0305157	6.302e-42
B	RP11-455J20.3	rs2082021	A	G	A	G	-0.143	0.00117	0.45458	2	0.00853	0.891021	330222	2	0.0317646	6.736e-06
B	RP11-455J20.3	rs4853675	G	A	G	A	0.395	0.00069	0.4774	2	0.00842	0.934315	330236	2	0.0306309	4.773e-38
B	MAGEF1	rs10937186	T	C	T	C	0.152	0.0232	0.28568	3	0.00918	0.011533	335207	3	0.0317048	1.633e-06
B	RPL10A	rs10947550	G	A	G	A	0.48	0.01656	0.46536	6	0.00821	0.043687	336736	6	0.0299989	1.266e-57
B	NT5C3A	rs10951371	G	A	G	A	-0.22	0.01142	0.691	7	0.0087	0.18927	336722	7	0.0314908	2.825e-12
B	B4GALT1	rs10971426	A	G	A	G	0.157	0.01612	0.05713	9	0.01865	0.387419	325587	9	0.0317475	7.604e-07
B	RP11-434C1.1	rs11054150	G	T	G	T	0.183	0.02317	0.10694	12	0.01342	0.084267	336869	12	0.0316299	7.223e-09
B	DDX55	rs11057300	T	G	T	G	0.148	0.01285	0.29788	12	0.00891	0.149442	336841	12	0.0318159	3.291e-06
B	GIT2	rs11065716	T	G	T	G	-0.156	0.01123	0.07439	12	0.01514	0.458372	331882	12	0.0317404	8.884e-07
B	CTD-3110H11.1	rs11070770	C	T	C	T	0.291	0.00303	0.64142	15	0.00881	0.730653	327736	15	0.0312209	1.156e-20
B	CTD-3110H11.1	rs111954657	G	A	G	A	0.289	0.00045	0.63388	15	0.00897	0.960052	327732	15	0.0312325	2.179e-20
B	CTD-3110H11.1	rs11855995	G	A	G	A	0.289	0.00414	0.65011	15	0.00899	0.645319	327738	15	0.0312382	2.214e-20
B	CTD-3110H11.1	rs17509458	A	T	A	T	-0.166	0.00276	0.6417	15	0.00881	0.754408	327743	15	0.0316823	1.61e-07
B	CTD-3110H11.1	rs677143	C	T	C	T	0.289	0.00259	0.63555	15	0.00877	0.768142	327741	15	0.0312305	2.167e-20
B	DBNDD1	rs11076653	C	T	C	T	-0.215	0.0375	0.94044	16	0.01844	0.042064	327501	16	0.031622	1.053e-11
B	PLD6	rs11078368	T	C	T	C	0.169	0.00448	0.10561	17	0.01292	0.72864	336880	17	0.0317089	9.836e-08
B	GP1BA	rs11078523	C	T	C	T	0.145	0.00034	0.4942	17	0.0084	0.967764	330762	17	0.0316728	4.693e-06
B	KIF1C	rs11078602	A	G	A	G	-0.167	0.00129	0.54427	17	0.00823	0.875295	333997	17	0.0317843	1.487e-07
B	KIF1C	rs12232537	A	G	A	G	0.142	0.00257	0.54402	17	0.00816	0.752728	333996	17	0.0318855	8.451e-06
B	KIF1C	rs12452811	A	G	A	G	-0.16	0.00018	0.53341	17	0.00822	0.982581	333993	17	0.0316736	4.383e-07
B	KIF1C	rs12603493	T	C	T	C	-0.167	0.00149	0.53912	17	0.00824	0.85682	333991	17	0.0316813	1.355e-07
B	KIF1C	rs9905941	A	G	A	G	-0.158	0.00252	0.54302	17	0.00816	0.757368	333999	17	0.0317888	6.685e-07
B	NT5C3B	rs11079016	A	G	A	G	0.222	0.00836	0.15288	17	0.01144	0.465	336819	17	0.031561	2.007e-12
B	MGST2	rs11100522	A	C	A	C	-0.143	0.01134	0.08036	4	0.01772	0.522243	331866	4	0.0317037	6.467e-06
B	SLC16A4	rs11102094	C	T	C	T	-0.205	0.00837	0.5657	1	0.00824	0.310025	336779	1	0.0316462	9.302e-11
B	SOCS2	rs11107457	G	C	G	C	0.147	0.00364	0.72433	12	0.00922	0.693389	336723	12	0.031874	3.99e-06
B	C12orf75	rs11112468	A	G	A	G	-0.143	0.00793	0.79971	12	0.0106	0.454514	335315	12	0.0317122	6.504e-06
B	ARV1	rs11122172	G	C	G	C	-0.158	0.00803	0.44299	1	0.00829	0.332579	336809	1	0.0317183	6.314e-07
B	ZNRF2	rs111355023	T	G	T	G	-0.141	0.02136	0.0476	7	0.01937	0.270017	336901	7	0.0318817	9.752e-06
B	LYRM4	rs111557465	C	T	C	T	-0.148	0.00037	0.91304	6	0.01603	0.981621	325557	6	0.0317055	3.042e-06
B	CCDC136	rs1116655	T	C	T	C	0.154	0.01306	0.24966	7	0.01145	0.254033	315526	7	0.0317985	1.279e-06
B	PCSK7	rs111765459	C	T	C	T	0.185	0.00453	0.21456	11	0.00997	0.649756	332476	11	0.0317606	5.717e-09
B	GLIPR1	rs11180440	G	C	G	C	0.145	0.01236	0.79418	12	0.00998	0.215657	336834	12	0.0318658	5.356e-06
B	SYNJ2	rs111893689	C	T	C	T	-0.142	0.01498	0.22931	6	0.01119	0.180632	280115	6	0.0318895	8.473e-06
B	SYNJ2	rs112577575	A	C	A	C	0.186	0.00783	0.20425	6	0.01184	0.508615	272600	6	0.0317012	4.43e-09
B	SYNJ2	rs74806770	T	C	T	C	0.187	0.01138	0.20976	6	0.01148	0.321805	280125	6	0.031735	3.803e-09
B	SYNJ2	rs9379316	C	A	C	A	0.193	0.01142	0.20946	6	0.01156	0.323271	280128	6	0.0317309	1.184e-09
B	SYNJ2	rs9406298	A	G	A	G	0.187	0.01122	0.2098	6	0.0115	0.329063	280126	6	0.031735	3.803e-09
B	CTD-2020K17.4	rs111999393	T	C	T	C	-0.145	0.00197	0.86054	17	0.01262	0.876232	333038	17	0.0318922	5.453e-06
B	CTD-2020K17.4	rs1133458	A	G	A	G	0.142	0.00811	0.1455	17	0.01178	0.491309	336820	17	0.0319022	8.543e-06
B	CTD-2020K17.4	rs1989230	A	G	A	G	-0.164	0.00062	0.13271	17	0.01218	0.959678	336829	17	0.0317181	2.334e-07
B	CTD-2020K17.4	rs7212404	A	G	A	G	0.141	0.0059	0.15318	17	0.01156	0.609703	336822	17	0.0318057	9.286e-06
B	LRRIQ3	rs11210405	T	C	T	C	-0.15	0.00313	0.59517	1	0.00862	0.716761	336751	1	0.0316965	2.219e-06
B	COLCA2	rs11213850	G	T	G	T	0.295	0.00933	0.3953	11	0.00837	0.265093	335176	11	0.0312088	3.31e-21
B	COLCA2	rs12419613	C	T	C	T	-0.161	0.00902	0.4332	11	0.0083	0.2776	335182	11	0.0317964	4.117e-07
B	COLCA2	rs12419634	G	C	G	C	0.318	0.00971	0.43242	11	0.0083	0.242118	335185	11	0.0311113	1.591e-24
B	COLCA2	rs4387383	T	C	T	C	0.276	0.00854	0.39662	11	0.00836	0.306881	335148	11	0.0312853	1.124e-18
B	COLCA2	rs4514461	G	A	G	A	0.275	0.00889	0.39598	11	0.00836	0.287877	335171	11	0.0312915	1.518e-18
B	NDUFAF2	rs112375441	G	T	G	T	0.16	0.00898	0.12461	5	0.01307	0.491887	324672	5	0.0317084	4.512e-07
B	ZNF439	rs112416745	A	G	A	G	0.147	0.04124	0.04641	19	0.02123	0.052037	321102	19	0.031717	3.574e-06
B	ZNF107	rs112429483	G	A	G	A	-0.21	0.00174	0.37408	7	0.00871	0.841915	336765	7	0.0315631	2.865e-11
B	ATHL1	rs11246055	A	G	A	G	-0.162	0.01761	0.33897	11	0.01439	0.220912	258338	11	0.03179	3.47e-07
B	RP11-326C3.11	rs11246062	G	C	G	C	-0.165	0.0163	0.28725	11	0.01219	0.181271	246101	11	0.0317706	2.064e-07
B	RP11-326C3.11	rs11246065	G	A	G	A	0.199	0.01769	0.36121	11	0.0109	0.10468	276345	11	0.0316861	3.378e-10
B	RP11-326C3.12	rs11246068	T	C	T	C	0.191	0.01467	0.23328	11	0.01185	0.215608	294474	11	0.0316306	1.556e-09
B	RP11-326C3.12	rs7395116	C	G	C	G	-0.141	0.01462	0.22809	11	0.012	0.223356	288605	11	0.031701	8.675e-06
B	CD52	rs11247915	A	C	A	C	-0.272	0.01175	0.48452	1	0.00841	0.162301	336744	1	0.0312964	3.59e-18
B	SH3BGRL3	rs11247915	A	C	A	C	0.326	0.01175	0.48452	1	0.00841	0.162301	336744	1	0.0310927	1.015e-25
B	GINM1	rs1125	A	G	A	G	-0.191	0.0067	0.33604	6	0.00876	0.444384	330246	6	0.031729	1.747e-09
B	HIST1H2BF	rs112510056	G	A	G	A	0.284	0.00716	0.83113	6	0.01089	0.510905	336858	6	0.0312607	1.038e-19
B	HIST1H2BF	rs12526321	A	G	A	G	0.208	0.00244	0.82174	6	0.01058	0.817745	336853	6	0.0316003	4.635e-11
B	HIST1H2BF	rs17252870	G	T	G	T	0.193	0.00239	0.82176	6	0.01058	0.821098	336849	6	0.0317281	1.18e-09
B	HIST1H2BF	rs17253044	C	T	C	T	-0.157	0.00035	0.81576	6	0.01051	0.973669	336842	6	0.0317841	7.829e-07
B	HIST1H2BF	rs72839025	G	A	G	A	-0.198	0.00101	0.19172	6	0.01038	0.922798	336851	6	0.0317057	4.24e-10
B	RP4-594I10.3	rs112536966	G	A	G	A	-0.156	0.00684	0.86655	1	0.01436	0.633939	325824	1	0.0317615	9.033e-07
B	FCRL5	rs11264761	A	G	A	G	0.651	0.00818	0.20252	1	0.01009	0.417476	336849	1	0.0280238	2.254e-119
B	RP11-485G7.5	rs112660070	G	A	G	A	0.376	0.00719	0.84822	16	0.01129	0.524179	336861	16	0.0307331	2.037e-34
B	RP11-485G7.5	rs12445900	G	C	G	C	0.372	0.00644	0.84711	16	0.01123	0.565977	336847	16	0.030804	1.408e-33
B	RP11-485G7.5	rs4781062	C	T	C	T	-0.15	0.00816	0.84606	16	0.01118	0.465545	336768	16	0.0318779	2.533e-06
B	RP11-485G7.5	rs57125479	A	G	A	G	0.378	0.00566	0.84868	16	0.01125	0.61495	336864	16	0.0307535	1.009e-34
B	RP11-485G7.5	rs880341	C	G	C	G	0.393	0.00831	0.846	16	0.01118	0.45728	336859	16	0.0306638	1.327e-37
B	ORAI2	rs112860423	C	T	C	T	0.147	0.01247	0.83385	7	0.01089	0.252204	330400	7	0.0317293	3.605e-06
B	COL9A3	rs112980998	T	C	T	C	-0.143	0.01736	0.84198	20	0.01266	0.170096	327263	20	0.0318168	6.974e-06
B	COL9A3	rs6010758	C	T	C	T	-0.21	0.00704	0.9359	20	0.02305	0.760165	260416	20	0.031554	2.828e-11
B	COL9A3	rs66658258	C	G	C	G	0.188	0.00231	0.10552	20	0.01571	0.882838	278475	20	0.0317274	3.114e-09
B	HLA-DQB1	rs1130034	C	T	C	T	-0.453	0.01298	0.59439	6	0.0094	0.167321	253753	6	0.0301968	7.167e-51
B	HLA-DQB1	rs17205500	A	T	A	T	-0.147	0.00374	0.05091	6	0.02237	0.867011	242743	6	0.0317308	3.609e-06
B	HLA-DQB1	rs6906021	C	T	C	T	0.229	0.01566	0.46737	6	0.01012	0.121591	225474	6	0.0315286	3.779e-13
B	HLA-DQB1	rs72844399	C	T	C	T	-0.222	0.00729	0.85183	6	0.01393	0.600702	247712	6	0.0314806	1.764e-12
B	CCT3	rs113279830	G	A	G	A	-0.208	0.00454	0.28233	1	0.00902	0.614465	336797	1	0.0315612	4.387e-11
B	C19orf70	rs113606005	C	T	C	T	-0.144	0.00149	0.12744	19	0.01286	0.907905	325545	19	0.0318035	5.96e-06
B	MXRA7	rs113656186	T	C	T	C	0.204	0.0292	0.91819	17	0.01474	0.04761	334900	17	0.031604	1.083e-10
B	MXRA7	rs62085145	G	A	G	A	0.204	0.02955	0.91779	17	0.01468	0.0441	334898	17	0.031604	1.083e-10
B	MXRA7	rs9900949	G	A	G	A	-0.142	0.02988	0.91755	17	0.01468	0.041829	334903	17	0.0316931	7.448e-06
B	CCND3	rs113756602	C	T	C	T	-0.145	0.00101	0.24723	6	0.00961	0.9161	336825	6	0.0318016	5.127e-06
B	BRK1	rs113885243	T	C	T	C	-0.222	0.03097	0.08767	3	0.01518	0.04136	327079	3	0.0315317	1.915e-12
B	ADAM19	rs113913502	C	G	C	G	0.181	0.03791	0.9394	5	0.01788	0.03399	325568	5	0.0317262	1.163e-08
B	ACTG1	rs1139405	A	G	A	G	0.175	0.0027	0.79482	17	0.01098	0.805576	321772	17	0.0317527	3.561e-08
B	HIST1H3A	rs114133553	T	C	T	C	-0.152	0.01875	0.94403	6	0.0208	0.367264	324000	6	0.031708	1.637e-06
B	C12orf61	rs114266223	G	C	G	C	0.142	0.00819	0.064	12	0.01704	0.631031	336877	12	0.0318908	8.48e-06
B	FAM154B	rs114586219	A	C	A	C	0.159	0.00967	0.06743	15	0.01681	0.565042	335360	15	0.0316565	5.096e-07
B	NUDT3	rs114672114	G	A	G	A	-0.146	0.03386	0.0828	6	0.01566	0.030641	326365	6	0.0318583	4.588e-06
B	RPS3A	rs1148652	T	C	T	C	0.379	0.00462	0.91929	4	0.01397	0.740567	336863	4	0.0307219	5.763e-35
B	RPS3A	rs61442068	C	T	C	T	0.18	0.00718	0.9345	4	0.01627	0.658776	336903	4	0.0316866	1.342e-08
B	CDK10	rs11538871	C	T	C	T	0.172	0.00714	0.92038	16	0.01704	0.675459	317948	16	0.0317384	5.983e-08
B	CDK10	rs2460449	A	G	A	G	0.144	0.00583	0.41094	16	0.00915	0.524241	325437	16	0.0318709	6.236e-06
B	VDAC2	rs11543	C	G	C	G	-0.219	0.01042	0.55583	10	0.00868	0.230282	334778	10	0.0315509	3.889e-12
B	ICA1L	rs11544338	C	T	C	T	-0.249	0.01304	0.54114	2	0.00846	0.123089	330192	2	0.0314387	2.372e-15
B	NDUFAF1	rs115718693	C	T	C	T	0.148	0.00964	0.06774	15	0.01725	0.576307	325561	15	0.0317323	3.101e-06
B	RCSD1	rs11584355	T	C	T	C	0.27	0.00398	0.37109	1	0.00854	0.641196	336771	1	0.0313396	6.976e-18
B	C1orf86	rs11587831	G	T	G	T	-0.222	0.01393	0.21256	1	0.01094	0.202878	322437	1	0.031624	2.219e-12
B	RP11-96H19.1	rs11613912	T	C	T	C	-0.147	0.00526	0.28856	12	0.00901	0.55918	334837	12	0.0318362	3.886e-06
B	RP11-96H19.1	rs4768697	G	C	G	C	0.178	0.00759	0.27641	12	0.00905	0.401565	334839	12	0.0317362	2.038e-08
B	RP11-596D21.1	rs11627106	T	C	T	C	0.231	0.01656	0.41556	14	0.00825	0.044689	334782	14	0.0314655	2.114e-13
B	RP11-596D21.1	rs2378858	G	A	G	A	-0.283	0.00919	0.4415	14	0.00893	0.303276	248598	14	0.0312574	1.38e-19
B	RP11-596D21.1	rs34709766	A	G	A	G	0.246	0.01624	0.41744	14	0.00821	0.048115	334785	14	0.0314721	5.434e-15
B	RP11-596D21.1	rs45490191	A	G	A	G	0.246	0.01645	0.41761	14	0.00823	0.045587	334782	14	0.031408	4.786e-15
B	RP11-596D21.1	rs8017888	C	T	C	T	0.244	0.01562	0.41714	14	0.00822	0.057475	334786	14	0.0314442	8.508e-15
B	RP11-139H15.1	rs11629613	C	T	C	T	0.19	0.00264	0.13933	15	0.01167	0.820776	336870	15	0.0316334	1.898e-09
B	PEX11A	rs11631930	C	T	C	T	0.284	0.00997	0.79515	15	0.01016	0.326126	332918	15	0.0313244	1.23e-19
B	PEX11A	rs12901995	A	G	A	G	0.261	0.00899	0.79625	15	0.01028	0.381832	332916	15	0.0314488	1.048e-16
B	PEX11A	rs12905489	G	T	G	T	0.268	0.00954	0.79606	15	0.01017	0.348214	332918	15	0.0313196	1.159e-17
B	PEX11A	rs16944209	C	A	C	A	0.265	0.01134	0.80051	15	0.01038	0.27446	332916	15	0.0314355	3.458e-17
B	PEX11A	rs71405699	T	C	T	C	-0.158	0.01076	0.79842	15	0.01026	0.294277	332918	15	0.0317212	6.329e-07
B	AKAP13	rs11637730	A	T	A	T	-0.23	0.02808	0.67176	15	0.00898	0.00177	336811	15	0.0314945	2.817e-13
B	LA16c-358B7.3	rs11647760	A	C	A	C	-0.247	0.00226	0.59722	16	0.00885	0.798759	324897	16	0.0314122	3.745e-15
B	RMI2	rs11649073	C	T	C	T	0.163	0.0136	0.56148	16	0.00842	0.106152	336759	16	0.0316492	2.602e-07
B	RMI2	rs8049090	G	A	G	A	-0.146	0.0091	0.60355	16	0.00836	0.276196	336776	16	0.0318507	4.564e-06
B	CENPV	rs11651955	A	G	A	G	-0.22	0.00696	0.46348	17	0.00842	0.408497	336750	17	0.0316141	3.429e-12
B	SDK2	rs11655934	A	G	A	G	-0.19	0.00687	0.14044	17	0.01302	0.597924	333347	17	0.0315768	1.776e-09
B	ZNF749	rs11665675	C	T	C	T	0.324	0.00012	0.47424	19	0.00824	0.988379	336764	19	0.0311127	2.146e-25
B	ZNF749	rs1989455	G	T	G	T	0.297	0.00089	0.45571	19	0.00821	0.913411	336763	19	0.0312522	2.033e-21
B	ZNF749	rs2301663	G	A	G	A	0.29	0.00108	0.45738	19	0.00821	0.895878	336767	19	0.0312621	1.753e-20
B	ZNF749	rs3746224	T	C	T	C	0.321	0.00095	0.4699	19	0.00832	0.909004	336759	19	0.0311255	6.15e-25
B	ZNF749	rs7255035	A	G	A	G	-0.181	0.00077	0.47342	19	0.00826	0.925839	336759	19	0.0316154	1.034e-08
B	ZNF584	rs11671005	A	G	A	G	-0.155	2e-05	0.25092	19	0.01001	0.998261	336807	19	0.0318436	1.13e-06
B	ZKSCAN3	rs116756717	T	C	T	C	-0.145	0.01753	0.05565	6	0.02202	0.426067	283789	6	0.031722	4.855e-06
B	ZKSCAN3	rs74561353	T	A	T	A	0.207	0.01316	0.94572	6	0.01992	0.508876	325573	6	0.0316249	5.931e-11
B	ZKSCAN3	rs76696782	T	C	T	C	-0.28	0.0151	0.05241	6	0.02256	0.503162	283792	6	0.0312795	3.505e-19
B	ZKSCAN3	rs7775835	C	T	C	T	0.163	0.00129	0.85449	6	0.01351	0.924064	288398	6	0.0317174	2.76e-07
B	AC104653.1	rs11676646	G	A	G	A	-0.222	0.01428	0.57949	2	0.00854	0.094541	330191	2	0.0315145	1.863e-12
B	AC104653.1	rs4411702	T	C	T	C	-0.222	0.01446	0.58202	2	0.00854	0.090427	330193	2	0.0315145	1.863e-12
B	AC104653.1	rs4849285	T	C	T	C	0.225	0.013	0.57266	2	0.0086	0.130795	330192	2	0.031566	1.019e-12
B	AC104653.1	rs62170155	A	G	A	G	-0.221	0.01296	0.5745	2	0.0086	0.131673	330188	2	0.0315917	2.643e-12
B	AC104653.1	rs72948684	T	C	T	C	-0.224	0.01444	0.58201	2	0.00854	0.090734	330191	2	0.0314914	1.135e-12
B	MFF	rs11687981	C	T	C	T	-0.196	0.01064	0.21501	2	0.01031	0.301759	330176	2	0.031685	6.175e-10
B	RPSA	rs11712093	C	T	C	T	-0.298	0.01685	0.85395	3	0.01235	0.172304	325550	3	0.0311774	1.198e-21
B	USP53	rs11729857	G	C	G	C	0.395	0.00701	0.11648	4	0.01279	0.583867	336840	4	0.0306144	4.362e-38
B	NAAA	rs11732759	T	A	T	A	-0.209	0.0141	0.59897	4	0.00848	0.096533	336768	4	0.0315932	3.707e-11
B	NAAA	rs6532084	G	A	G	A	-0.158	0.0072	0.08081	4	0.01507	0.632773	336898	4	0.0318334	6.929e-07
B	RP1-3J17.3	rs1173417	C	T	C	T	0.288	0.01214	0.40196	6	0.00825	0.140972	336742	6	0.0313251	3.788e-20
B	RP1-3J17.3	rs2229523	A	G	A	G	-0.415	0.01139	0.32858	6	0.00888	0.199302	268720	6	0.0305331	4.478e-42
B	RP1-3J17.3	rs9444346	G	A	G	A	0.24	0.00576	0.19698	6	0.01002	0.565606	336863	6	0.0314997	2.554e-14
B	RP1-3J17.3	rs9450284	G	C	G	C	-0.264	0.01197	0.42535	6	0.00825	0.146525	336748	6	0.0313998	4.181e-17
B	RP1-3J17.3	rs9450302	C	T	C	T	0.429	0.0121	0.39752	6	0.00827	0.143246	336740	6	0.0304219	3.708e-45
B	CKMT2-AS1	rs11740916	T	G	T	G	0.151	0.00461	0.92798	5	0.01653	0.780468	325571	5	0.0316632	1.852e-06
B	TCOF1	rs11742769	C	T	C	T	-0.187	0.00236	0.88246	5	0.01295	0.855722	336875	5	0.0316548	3.474e-09
B	EXOC3	rs11745923	T	G	T	G	-0.164	0.01428	0.6298	5	0.00902	0.113335	325455	5	0.031798	2.502e-07
B	TMEM25	rs117463512	G	A	G	A	0.149	0.00763	0.95087	11	0.02255	0.734917	318944	11	0.0317467	2.687e-06
B	XXbac-BPG181B23.7	rs11757660	C	T	C	T	0.161	0.0041	0.30111	6	0.00978	0.674632	277530	6	0.0317406	3.929e-07
B	FCRL1	rs1176532	T	G	T	G	0.15	0.00815	0.55632	1	0.00854	0.339762	336776	1	0.0317846	2.367e-06
B	STAG3	rs11771660	T	A	T	A	0.141	0.02126	0.78844	7	0.01029	0.038763	334261	7	0.0317774	9.117e-06
B	ZP3	rs11771727	T	C	T	C	-0.198	0.00752	0.20405	7	0.01039	0.468886	336850	7	0.0316479	3.941e-10
B	ZP3	rs2110465	A	C	A	C	0.333	0.00366	0.33484	7	0.00971	0.706634	275015	7	0.0310451	7.657e-27
B	RPL30	rs11777189	C	A	C	A	-0.151	0.00504	0.47695	8	0.00846	0.551502	334791	8	0.0318262	2.09e-06
B	VPS28	rs117891721	T	C	T	C	0.204	0.00459	0.05901	8	0.02118	0.82845	307694	8	0.0316209	1.108e-10
B	MDM4	rs11801289	C	G	C	G	-0.347	0.00035	0.66376	1	0.00864	0.967277	336724	1	0.0309895	4.202e-29
B	RSL24D1	rs11856493	T	C	T	C	-0.142	0.02266	0.80931	15	0.01095	0.038566	336713	15	0.0317378	7.671e-06
B	RP11-327F22.2	rs11862720	C	G	C	G	-0.171	0.00594	0.87366	16	0.01209	0.623533	336883	16	0.0317227	7.028e-08
B	RP11-327F22.2	rs11863594	A	G	A	G	0.161	0.00622	0.87336	16	0.01207	0.606668	336883	16	0.0316523	3.647e-07
B	RP11-327F22.2	rs11864698	A	G	A	G	0.161	0.00649	0.87341	16	0.01207	0.591052	336882	16	0.0316523	3.647e-07
B	RP11-327F22.2	rs60823217	C	A	C	A	0.161	0.00711	0.87382	16	0.01207	0.55568	336876	16	0.0316523	3.647e-07
B	RP11-327F22.2	rs8062105	T	C	T	C	0.161	0.00644	0.87372	16	0.01208	0.593813	336881	16	0.0316523	3.647e-07
B	AXIN2	rs11867847	A	G	A	G	-0.336	0.01735	0.51178	17	0.00865	0.044827	336747	17	0.0310425	2.653e-27
B	AXIN2	rs2240308	G	A	G	A	-0.322	0.01835	0.48046	17	0.00842	0.029217	266277	17	0.0311174	4.278e-25
B	AXIN2	rs4791168	A	G	A	G	0.189	0.01603	0.52738	17	0.00867	0.064518	336753	17	0.031684	2.444e-09
B	AXIN2	rs740026	G	A	G	A	-0.333	0.01586	0.55373	17	0.00857	0.064124	336749	17	0.0310279	7.18e-27
B	AXIN2	rs9903665	A	G	A	G	-0.337	0.01706	0.51063	17	0.00862	0.047825	336745	17	0.0310583	1.982e-27
B	JUP	rs11869903	A	G	A	G	0.192	0.0119	0.26547	17	0.00966	0.21782	335193	17	0.0316561	1.318e-09
B	JUP	rs4796703	A	G	A	G	0.259	0.0082	0.09277	17	0.01517	0.588993	325382	17	0.0313668	1.492e-16
B	ZNF582-AS1	rs11878390	C	T	C	T	0.171	0.00678	0.25053	19	0.00971	0.484602	335319	19	0.0316345	6.463e-08
B	SMC6	rs11885421	G	C	G	C	-0.149	0.00558	0.33558	2	0.00872	0.52176	336771	2	0.0317281	2.651e-06
B	ITGB1BP1	rs11887164	T	C	T	C	0.151	0.01917	0.37532	2	0.00861	0.026039	336784	2	0.0317414	1.963e-06
B	USP34	rs11889802	G	T	G	T	0.143	0.00802	0.8758	2	0.01238	0.517476	330310	2	0.0317028	6.463e-06
B	SAG	rs11890336	A	C	A	C	0.148	0.00704	0.28068	2	0.00921	0.444735	330181	2	0.031869	3.417e-06
B	SAG	rs1965811	T	C	T	C	-0.378	0.00567	0.28626	2	0.00924	0.539681	330177	2	0.0307935	1.229e-34
B	SAG	rs2241875	G	A	G	A	-0.375	0.00766	0.27792	2	0.00926	0.407943	330178	2	0.0307748	3.723e-34
B	SAG	rs3792100	A	G	A	G	-0.374	0.0072	0.28063	2	0.00921	0.43388	330182	2	0.0308064	6.455e-34
B	SAG	rs894100	T	G	T	G	-0.382	0.00691	0.27982	2	0.00921	0.453591	330183	2	0.0307612	2.081e-35
B	ATP5G3	rs11894320	C	G	C	G	-0.192	0.0013	0.84134	2	0.01133	0.908464	330315	2	0.0316611	1.326e-09
B	XRN2	rs11908610	T	C	T	C	-0.141	0.00599	0.09933	20	0.01333	0.65344	336855	20	0.0316978	8.657e-06
B	HIST1H1B	rs11962305	G	C	G	C	0.464	0.01016	0.81254	6	0.01041	0.329366	336877	6	0.0301326	1.672e-53
B	HIST1H1B	rs11967137	A	G	A	G	0.464	0.00985	0.81102	6	0.01036	0.341558	336879	6	0.0301326	1.672e-53
B	HIST1H1B	rs2299029	G	A	G	A	0.464	0.00946	0.81343	6	0.01043	0.364462	336878	6	0.0301326	1.672e-53
B	HIST1H1B	rs34787248	C	T	C	T	-0.156	0.00888	0.8155	6	0.01053	0.398985	336877	6	0.0317738	9.121e-07
B	HIST1H1B	rs9468317	T	C	T	C	0.464	0.00915	0.81338	6	0.01042	0.37984	336878	6	0.0301326	1.672e-53
B	NAA38	rs11979012	A	C	A	C	-0.269	0.00923	0.68748	7	0.00908	0.309437	336714	7	0.0313019	8.42e-18
B	NKX6-3	rs11990028	A	T	A	T	-0.176	0.00067	0.4369	8	0.00814	0.934446	336805	8	0.03176	2.998e-08
B	NKX6-3	rs1559742	C	A	C	A	0.444	0.00111	0.43762	8	0.00815	0.891353	336801	8	0.0303121	1.395e-48
B	NKX6-3	rs36094256	T	C	T	C	0.444	0.00065	0.43723	8	0.00818	0.936337	336804	8	0.0303121	1.395e-48
B	NKX6-3	rs7825882	A	G	A	G	0.444	0.00098	0.43514	8	0.00823	0.905307	336802	8	0.0303121	1.395e-48
B	NKX6-3	rs999188	T	G	T	G	-0.446	0.00148	0.56085	8	0.00826	0.858301	336799	8	0.0302604	3.635e-49
B	ISCA1	rs12003569	G	C	G	C	0.163	0.01754	0.31936	9	0.00911	0.054308	336763	9	0.0316474	2.598e-07
B	SCCPDH	rs12035469	G	A	G	A	0.143	0.00604	0.65503	1	0.00859	0.482054	336773	1	0.0318235	7.005e-06
B	C1orf220	rs12045020	G	A	G	A	-0.163	0.01876	0.7115	1	0.00885	0.033965	336807	1	0.0317905	2.939e-07
B	VAV3-AS1	rs12076127	C	T	C	T	-0.227	0.0019	0.65337	1	0.00863	0.825423	336825	1	0.0314815	5.571e-13
B	CD53	rs12116743	A	G	A	G	0.145	0.01387	0.75041	1	0.00967	0.151218	336823	1	0.0317485	4.944e-06
B	USF1	rs12116949	C	A	C	A	-0.183	0.01177	0.71924	1	0.00926	0.203439	336807	1	0.0316393	7.297e-09
B	RPS8	rs12120833	C	G	C	G	0.569	0.02038	0.86654	1	0.01274	0.109746	325544	1	0.0290657	2.46e-85
B	HIST1H2AB	rs12194610	C	G	C	G	0.162	0.0001	0.09101	6	0.01437	0.994746	336857	6	0.0318102	3.53e-07
B	HIST1H2AB	rs12211533	G	C	G	C	0.168	0.02092	0.14459	6	0.01285	0.103347	278183	6	0.03165	1.108e-07
B	HIST1H2AB	rs72843784	G	T	G	T	0.226	0.00375	0.91266	6	0.01614	0.816328	317268	6	0.0315143	7.426e-13
B	BTBD9	rs12196879	C	T	C	T	-0.157	0.00873	0.31488	6	0.00898	0.330889	336735	6	0.0317428	7.575e-07
B	BTBD9	rs6458044	A	G	A	G	-0.163	0.01001	0.30524	6	0.00903	0.267191	336734	6	0.0316747	2.66e-07
B	BTBD9	rs9380721	G	A	G	A	-0.159	0.0085	0.31249	6	0.00899	0.344358	336735	6	0.0317769	5.626e-07
B	BTBD9	rs9462400	T	C	T	C	-0.158	0.00932	0.31368	6	0.009	0.300139	336730	6	0.0318029	6.761e-07
B	UBE2J1	rs12209311	T	C	T	C	-0.502	0.03016	0.92764	6	0.01886	0.109827	325564	6	0.0297855	9.836e-64
B	SLC18B1	rs12209781	T	G	T	G	-0.145	0.01391	0.07574	6	0.01506	0.355814	336876	6	0.0317754	5.036e-06
B	XRRA1	rs12225372	G	A	G	A	0.572	0.0037	0.27609	11	0.00931	0.690795	335214	11	0.0290323	2.066e-86
B	MGMT	rs12254582	G	A	G	A	-0.22	0.00067	0.26434	10	0.00948	0.943889	336810	10	0.0315816	3.259e-12
B	CCDC7	rs12261781	T	G	T	G	-0.143	0.00724	0.85772	10	0.01247	0.561541	336858	10	0.0317143	6.513e-06
B	CCDC15	rs12289777	G	A	G	A	-0.147	0.00549	0.88315	11	0.01248	0.660157	332551	11	0.0317624	3.69e-06
B	CCDC15	rs77278950	T	C	T	C	0.27	0.00548	0.88317	11	0.01248	0.660883	332549	11	0.0313077	6.461e-18
B	CCDC15	rs7932003	G	A	G	A	0.276	0.00507	0.88313	11	0.01247	0.6845	332548	11	0.031313	1.205e-18
B	PPA1	rs12355080	G	A	G	A	-0.428	0.00488	0.68399	10	0.00903	0.589009	324219	10	0.030432	6.308e-45
B	TMEM41B	rs12363839	C	T	C	T	0.177	0.02373	0.8067	11	0.01072	0.026918	327704	11	0.0317835	2.563e-08
B	BCL7A	rs12369331	G	A	G	A	0.172	0.00811	0.5566	12	0.00865	0.348427	326987	12	0.0317075	5.809e-08
B	CTA-29F11.1	rs12389	A	G	A	G	-0.266	0.00225	0.35608	22	0.00866	0.79537	334112	22	0.0314275	2.585e-17
B	ECHDC2	rs1242331	G	A	G	A	0.234	0.00361	0.66657	1	0.00915	0.693263	335209	1	0.0315118	1.121e-13
B	CCDC122	rs12430629	T	A	T	A	-0.15	0.00546	0.49905	13	0.00832	0.511858	333990	13	0.031691	2.21e-06
B	ZFP36L1	rs12435329	T	C	T	C	-0.177	0.00706	0.53514	14	0.0082	0.38938	332009	14	0.0316823	2.314e-08
B	ZFP36L1	rs76089288	A	T	A	T	-0.162	0.02283	0.83402	14	0.0114	0.045281	332084	14	0.0316496	3.079e-07
B	GATM	rs12440038	A	G	A	G	0.212	0.01782	0.71972	15	0.00913	0.051025	336810	15	0.031569	1.875e-11
B	RP11-960L18.1	rs12444183	A	G	A	G	-0.185	0.00071	0.39038	16	0.00875	0.935512	323979	16	0.0317119	5.419e-09
B	C16orf13	rs12444525	A	G	A	G	0.171	0.00826	0.30061	16	0.00973	0.395646	327045	16	0.0317707	7.353e-08
B	HSPBAP1	rs12496363	T	C	T	C	-0.501	0.00753	0.73612	3	0.0092	0.413211	336734	3	0.0298064	2.115e-63
B	SEPSECS	rs12505146	A	C	A	C	-0.198	0.0008	0.32235	4	0.00892	0.928783	336788	4	0.0316282	3.844e-10
B	ARHGAP24	rs12506009	G	A	G	A	-0.575	0.00979	0.31411	4	0.00884	0.267697	334819	4	0.0289706	1.153e-87
B	POLR2J	rs12533619	T	C	T	C	0.147	0.00828	0.61989	7	0.00892	0.353639	323763	7	0.0318483	3.919e-06
B	RP5-1098D14.1	rs12568310	C	T	C	T	-0.149	0.02275	0.65101	1	0.00841	0.00683	336786	1	0.0318469	2.888e-06
B	CLLU1	rs12578375	T	C	T	C	-0.246	0.01286	0.25182	12	0.00951	0.17604	336824	12	0.0313996	4.707e-15
B	CLLU1	rs34107810	A	G	A	G	-0.26	0.01319	0.25503	12	0.00944	0.162379	336821	12	0.0313401	1.076e-16
B	CLLU1	rs61935208	G	T	G	T	0.198	0.01192	0.25773	12	0.00936	0.203016	336826	12	0.0315808	3.619e-10
B	CLLU1	rs61935213	A	C	A	C	-0.245	0.01318	0.25379	12	0.00943	0.162157	336827	12	0.0315281	7.796e-15
B	CLLU1	rs73222044	A	C	A	C	-0.247	0.01369	0.25116	12	0.00951	0.150028	336826	12	0.0314233	3.829e-15
B	KTN1	rs12588172	T	C	T	C	0.202	0.01278	0.63895	14	0.00853	0.134296	332042	14	0.0316313	1.702e-10
B	RP11-950C14.3	rs12588981	G	A	G	A	0.434	0.03355	0.51878	14	0.00822	4.51e-05	336756	14	0.0303328	1.952e-46
B	RP11-950C14.3	rs12882664	T	C	T	C	-0.152	0.03416	0.52149	14	0.00829	3.85e-05	336751	14	0.0317862	1.736e-06
B	RP11-950C14.3	rs175016	C	T	C	T	0.433	0.03631	0.5359	14	0.0082	9.65e-06	336766	14	0.0303943	4.741e-46
B	RP11-950C14.3	rs175036	C	T	C	T	0.433	0.03634	0.53566	14	0.00819	9.28e-06	336763	14	0.0303939	4.728e-46
B	RP11-950C14.3	rs8013780	C	A	C	A	0.434	0.03425	0.51245	14	0.00831	3.83e-05	336757	14	0.030355	2.269e-46
B	TRAPPC2L	rs12596491	C	T	C	T	0.15	0.00711	0.6683	16	0.00908	0.433691	318685	16	0.0316681	2.173e-06
B	EVA1C	rs12627339	A	T	A	T	0.281	0.00937	0.69047	21	0.00878	0.286197	336823	21	0.0312497	2.426e-19
B	EVA1C	rs2834000	G	A	G	A	0.281	0.00842	0.69317	21	0.0088	0.338631	336825	21	0.0312497	2.426e-19
B	EVA1C	rs6517119	G	T	G	T	0.281	0.00875	0.69312	21	0.00879	0.319583	336823	21	0.0312497	2.426e-19
B	EVA1C	rs7283473	G	A	G	A	0.281	0.00864	0.69261	21	0.00879	0.325866	336825	21	0.0312497	2.426e-19
B	ABHD16A	rs1264349	A	G	A	G	0.36	0.04312	0.87088	6	0.01578	0.006306	247312	6	0.0309102	2.387e-31
B	ABHD16A	rs1264351	G	C	G	C	0.299	0.04301	0.87048	6	0.01575	0.006349	247313	6	0.0311673	8.523e-22
B	ABHD16A	rs1264373	G	A	G	A	0.359	0.04207	0.87071	6	0.01577	0.007662	247312	6	0.0308983	3.309e-31
B	ABHD16A	rs2524266	C	T	C	T	0.361	0.04255	0.87022	6	0.01573	0.006831	247312	6	0.030834	1.162e-31
B	ABHD16A	rs9265628	C	T	C	T	-0.338	0.01562	0.20266	6	0.0126	0.215161	249463	6	0.0310329	1.263e-27
B	FKBPL	rs1265159	G	A	G	A	0.204	0.0126	0.7804	6	0.01092	0.248292	319321	6	0.0316046	1.084e-10
B	FKBPL	rs3130458	C	T	C	T	-0.186	0.00857	0.7314	6	0.01	0.391696	310526	6	0.031755	4.703e-09
B	DFNA5	rs12669044	C	T	C	T	-0.244	0.01616	0.8237	7	0.01047	0.122851	335705	7	0.0314881	9.265e-15
B	DFNA5	rs2237310	A	C	A	C	0.151	0.01556	0.82206	7	0.01043	0.135674	335705	7	0.0318268	2.091e-06
B	DFNA5	rs754553	C	T	C	T	-0.244	0.01582	0.82096	7	0.01041	0.128684	335668	7	0.0314733	9.003e-15
B	DFNA5	rs754554	T	G	T	G	0.244	0.00296	0.15504	7	0.01157	0.798027	268745	7	0.0314733	9.003e-15
B	DFNA5	rs754555	C	T	C	T	-0.243	0.01538	0.82112	7	0.01041	0.139419	335711	7	0.0314907	1.195e-14
B	GS1-124K5.4	rs12670811	A	C	A	C	0.178	0.01483	0.26312	7	0.00933	0.111907	334841	7	0.031785	2.142e-08
B	CFLAR	rs12693930	A	G	A	G	-0.201	0.00703	0.46264	2	0.00842	0.404038	330218	2	0.0315998	2.007e-10
B	ZFAND2A	rs12702080	T	C	T	C	0.16	0.00631	0.46869	7	0.00812	0.437647	336729	7	0.031734	4.609e-07
B	PRKD3	rs12712528	A	G	A	G	0.201	0.01903	0.5118	2	0.00818	0.020062	336742	2	0.0316801	2.229e-10
B	COX7A2L	rs12712839	T	A	T	A	0.165	0.01087	0.48701	2	0.0082	0.184902	336753	2	0.0316927	1.927e-07
B	SLC2A1-AS1	rs12718444	G	T	G	T	0.142	0.01129	0.82241	1	0.01055	0.284295	336837	1	0.0318174	8.083e-06
B	SLC2A1-AS1	rs34964576	T	C	T	C	-0.246	0.01126	0.82279	1	0.01056	0.286388	336839	1	0.0314406	5.106e-15
B	C10orf32	rs12775431	A	C	A	C	0.207	0.00623	0.77249	10	0.00993	0.530675	336832	10	0.0316143	5.844e-11
B	APOLD1	rs12818475	T	C	T	C	-0.148	0.00862	0.84763	12	0.01268	0.49631	333036	12	0.0317105	3.053e-06
B	IFNG-AS1	rs12832728	G	A	G	A	0.245	0.00851	0.46904	12	0.00818	0.298179	336740	12	0.0314247	6.369e-15
B	COMMD6	rs12869081	G	A	G	A	0.482	0.00945	0.85444	13	0.01208	0.43405	322766	13	0.0299353	2.495e-58
B	SLC7A7	rs12884337	C	T	C	T	0.215	0.00125	0.60976	14	0.00848	0.882448	333980	14	0.0316352	1.074e-11
B	SLC7A7	rs2073345	G	C	G	C	0.186	0.01073	0.6579	14	0.01024	0.294634	302798	14	0.0317453	4.653e-09
B	CIB1	rs12902511	G	A	G	A	0.197	0.00754	0.37143	15	0.00883	0.39361	332841	15	0.0316767	5.001e-10
B	RP11-111A22.1	rs12913296	A	G	A	G	0.649	0.00698	0.41545	15	0.00845	0.409037	336789	15	0.0280594	2.338e-118
B	RPL13	rs12932337	T	C	T	C	-0.471	0.03348	0.1756	16	0.01109	0.002548	327058	16	0.0300258	1.87e-55
B	RPL13	rs9930567	G	A	G	A	-0.212	0.02206	0.80307	16	0.01232	0.073386	317174	16	0.0316033	1.971e-11
B	C1orf63	rs1293261	A	T	A	T	-0.153	0.01535	0.51147	1	0.00888	0.083904	296419	1	0.0317459	1.439e-06
B	DBF4B	rs12937258	C	G	C	G	0.157	0.01107	0.47015	17	0.00828	0.181511	336744	17	0.03167	7.145e-07
B	DBF4B	rs57837781	T	C	T	C	-0.148	0.01053	0.4684	17	0.00815	0.196447	336756	17	0.031748	3.136e-06
B	DBF4B	rs6503399	G	C	G	C	-0.148	0.01299	0.47826	17	0.00814	0.110601	336772	17	0.0317004	3.031e-06
B	DBF4B	rs8079243	A	C	A	C	-0.145	0.01009	0.4678	17	0.00816	0.216048	336753	17	0.0317661	5.004e-06
B	DBF4B	rs9902879	T	C	T	C	-0.15	0.01282	0.47874	17	0.00814	0.115267	336775	17	0.0317589	2.323e-06
B	SAT2	rs12942088	T	C	T	C	-0.172	0.00394	0.60472	17	0.00841	0.639905	334015	17	0.031663	5.566e-08
B	DHRS11	rs12951227	G	T	G	T	0.141	0.00342	0.47005	17	0.00817	0.675436	336786	17	0.0318957	9.84e-06
B	LSM7	rs12976273	A	G	A	G	0.31	0.00468	0.58399	19	0.00874	0.59265	326431	19	0.0311129	2.197e-23
B	ZNF302	rs12979035	A	C	A	C	-0.141	0.00914	0.11051	19	0.01313	0.486634	325540	19	0.0317871	9.175e-06
B	ZNF302	rs73042013	A	T	A	T	-0.289	0.01812	0.8703	19	0.01214	0.135343	336862	19	0.0312763	2.46e-20
B	FCER2	rs12979200	G	A	G	A	-0.242	0.00277	0.47785	19	0.00847	0.743501	336773	19	0.0314693	1.471e-14
B	FCER2	rs1541831	C	G	C	G	0.141	0.00205	0.87456	19	0.01346	0.878866	325389	19	0.0318496	9.553e-06
B	KCNN1	rs12981683	C	T	C	T	-0.162	0.00851	0.78183	19	0.01067	0.424937	335286	19	0.031794	3.482e-07
B	REL	rs12989427	A	G	A	G	0.329	0.00486	0.14339	2	0.01245	0.696162	318978	2	0.0310607	3.24e-26
B	MZT2B	rs12994016	C	T	C	T	-0.144	0.00162	0.64088	2	0.00888	0.855693	330246	2	0.0318973	6.347e-06
B	PTPN4	rs13015818	C	T	C	T	-0.192	0.00944	0.32729	2	0.00896	0.292093	330189	2	0.0315921	1.221e-09
B	LINC00954	rs13034115	C	G	C	G	0.195	0.00641	0.85893	2	0.01233	0.603258	336863	2	0.0316332	7.075e-10
B	RPL22L1	rs13063927	T	C	T	C	-0.261	0.00372	0.24199	3	0.00952	0.695773	336852	3	0.031403	9.466e-17
B	EIF2A	rs13064363	C	T	C	T	-0.187	0.00257	0.75349	3	0.00949	0.786658	336794	3	0.0316868	3.602e-09
B	EIF2A	rs13071114	G	A	G	A	0.149	0.02125	0.83871	3	0.01199	0.076426	336709	3	0.031879	2.955e-06
B	PARP14	rs13071069	C	T	C	T	0.261	0.01693	0.8872	3	0.01264	0.18032	336850	3	0.0314269	9.982e-17
B	CD86	rs13088702	C	T	C	T	0.216	0.0046	0.07813	3	0.01496	0.758523	336879	3	0.031567	7.777e-12
B	CD86	rs2681411	A	G	A	G	0.217	0.00231	0.58283	3	0.0083	0.781149	336738	3	0.0316364	6.925e-12
B	RP13-514E23.2	rs13137855	G	A	G	A	-0.401	0.00462	0.23407	4	0.00944	0.624636	334862	4	0.0305997	3.095e-39
B	RP13-514E23.2	rs13138054	G	C	G	C	-0.401	0.00425	0.23394	4	0.00944	0.652601	334862	4	0.0305997	3.095e-39
B	RP13-514E23.2	rs13144829	G	A	G	A	-0.401	0.00439	0.23416	4	0.00944	0.641786	334864	4	0.0305997	3.095e-39
B	RP13-514E23.2	rs2164534	G	A	G	A	0.196	0.00473	0.2342	4	0.00944	0.615952	334859	4	0.0316087	5.617e-10
B	RP13-514E23.2	rs4693134	T	C	T	C	-0.405	0.00407	0.2332	4	0.00947	0.666925	334857	4	0.030603	5.584e-40
B	CNOT6L	rs13144225	C	T	C	T	-0.216	0.0053	0.87248	4	0.01239	0.668647	336716	4	0.0316239	8.475e-12
B	SEL1L3	rs13147067	A	T	A	T	-0.261	0.00324	0.55067	4	0.00816	0.691102	336788	4	0.0314509	1.053e-16
B	RPS14	rs13154210	T	C	T	C	-0.162	0.01164	0.20754	5	0.01014	0.251234	336840	5	0.0317005	3.216e-07
B	HIGD2A	rs13168952	A	G	A	G	-0.209	0.00815	0.08201	5	0.01615	0.614047	325566	5	0.0315621	3.547e-11
B	DUSP1	rs13170779	C	T	C	T	-0.145	0.00208	0.83069	5	0.0108	0.84741	334869	5	0.0317196	4.847e-06
B	BTF3	rs13183753	A	G	A	G	-0.2	0.01888	0.07714	5	0.01531	0.217528	332093	5	0.0316143	2.512e-10
B	HIST1H2BG	rs13191326	G	A	G	A	-0.194	5e-05	0.10942	6	0.01398	0.99713	332097	6	0.0316578	8.897e-10
B	HIST1H2BG	rs13215879	T	C	T	C	0.222	0.00104	0.88898	6	0.01406	0.941157	325566	6	0.0316212	2.209e-12
B	HIST1H2BG	rs35526527	A	C	A	C	-0.223	0.00045	0.1112	6	0.01401	0.974498	325561	6	0.0315472	1.563e-12
B	HIST1H2BG	rs35608615	C	G	C	G	-0.218	0.00047	0.11133	6	0.014	0.972966	325557	6	0.031609	5.32e-12
B	HIST1H2BG	rs35741362	T	C	T	C	0.167	9e-05	0.88185	6	0.01332	0.994342	336885	6	0.0317182	1.401e-07
B	HLA-DRB1	rs13195237	A	G	A	G	0.183	0.00274	0.77342	6	0.01204	0.819807	242656	6	0.0316988	7.783e-09
B	HLA-DRB1	rs169503	C	T	C	T	-0.151	0.00432	0.89127	6	0.01401	0.757802	306776	6	0.0318039	2.056e-06
B	HLA-DRB1	rs28366266	C	T	C	T	-0.169	0.01829	0.14763	6	0.01343	0.173261	254790	6	0.0317942	1.064e-07
B	HLA-DRB1	rs9270589	T	C	T	C	0.499	0.0043	0.41368	6	0.00935	0.645451	254674	6	0.0298111	6.844e-63
B	HLA-DPA1	rs13203715	A	G	A	G	0.237	0.00045	0.87802	6	0.01268	0.971496	331167	6	0.0315088	5.407e-14
B	HLA-DPA1	rs2163472	C	T	C	T	-0.427	0.00621	0.53004	6	0.00838	0.45877	325827	6	0.0304397	1.055e-44
B	HLA-DPA1	rs9469325	C	A	C	A	0.342	0.01321	0.79406	6	0.011	0.229829	282860	6	0.0309801	2.468e-28
B	MBOAT1	rs13215065	C	T	C	T	0.158	0.00167	0.50148	6	0.00998	0.867174	282380	6	0.0316801	6.121e-07
B	MBOAT1	rs1327665	C	A	C	A	-0.202	0.00724	0.51083	6	0.00917	0.430034	301639	6	0.0315991	1.631e-10
B	HIST1H4I	rs13216117	A	G	A	G	0.305	0.01043	0.90427	6	0.01591	0.512176	301618	6	0.0311994	1.43e-22
B	HIST1H4I	rs28360499	G	A	G	A	0.305	0.01061	0.90418	6	0.01591	0.504862	301619	6	0.0311994	1.43e-22
B	HIST1H4I	rs36101351	C	T	C	T	0.305	0.01045	0.90425	6	0.01591	0.511444	301618	6	0.0311994	1.43e-22
B	HIST1H4I	rs67662114	G	A	G	A	0.239	0.01083	0.90439	6	0.01593	0.496683	301623	6	0.0314597	3.03e-14
B	HIST1H4I	rs71537572	T	C	T	C	0.305	0.01047	0.90428	6	0.01591	0.510645	301621	6	0.0311994	1.43e-22
B	HIST1H2AL	rs13217047	G	C	G	C	-0.16	0.00187	0.20903	6	0.0105	0.858382	329755	6	0.0318305	4.992e-07
B	HIST1H2AL	rs17336532	T	C	T	C	-0.154	0.00562	0.2092	6	0.01061	0.596659	324983	6	0.0317329	1.216e-06
B	HIST1H2AL	rs35257859	A	G	A	G	-0.153	0.00071	0.20999	6	0.01052	0.945879	327488	6	0.0316853	1.374e-06
B	HIST1H2AL	rs41270599	T	G	T	G	-0.163	0.00151	0.20911	6	0.0105	0.885472	329763	6	0.0317506	2.84e-07
B	HIST1H2AL	rs7739915	T	G	T	G	-0.158	0.00048	0.14769	6	0.0127	0.969751	288571	6	0.0316617	6.03e-07
B	HIST1H2BJ	rs13217620	C	T	C	T	0.302	0.00947	0.90636	6	0.01625	0.560062	297780	6	0.0311779	3.446e-22
B	HIST1H2BJ	rs35037868	G	C	G	C	0.298	0.00603	0.90491	6	0.01608	0.707607	297780	6	0.0311821	1.215e-21
B	HIST1H2BJ	rs35848276	C	T	C	T	0.301	0.00321	0.90431	6	0.01593	0.840361	300048	6	0.0311784	4.722e-22
B	HIST1H2BJ	rs45509595	C	T	C	T	-0.305	0.00817	0.09909	6	0.01641	0.618737	260002	6	0.0311734	1.319e-22
B	HIST1H2BJ	rs66868086	A	T	A	T	0.209	0.0077	0.90529	6	0.01604	0.631014	300046	6	0.0315774	3.625e-11
B	MSMP	rs1322045	A	G	A	G	0.201	0.00248	0.65081	9	0.00859	0.773306	336734	9	0.0315825	1.962e-10
B	MSMP	rs1570248	T	C	T	C	-0.149	0.0035	0.6555	9	0.00861	0.684473	336737	9	0.0318638	2.923e-06
B	MSMP	rs1570250	G	A	G	A	-0.147	0.00336	0.65556	9	0.00862	0.696286	336692	9	0.0316798	3.481e-06
B	MSMP	rs1951432	G	A	G	A	-0.147	0.00072	0.64964	9	0.00866	0.933459	336733	9	0.0317562	3.674e-06
B	MSMP	rs1951433	C	T	C	T	-0.147	0.00372	0.65362	9	0.00863	0.666422	336734	9	0.0318643	3.963e-06
B	MIR181A1HG	rs1322923	T	C	T	C	-0.145	0.00336	0.34552	1	0.00896	0.707724	336730	1	0.0317375	4.907e-06
B	PPIA	rs13240323	G	A	G	A	0.289	0.01114	0.65671	7	0.00882	0.206604	336778	7	0.0312963	2.599e-20
B	SLC25A37	rs13267262	A	G	A	G	-0.153	0.00426	0.44946	8	0.00815	0.601202	334781	8	0.0317163	1.407e-06
B	FAM167A	rs13277113	A	G	A	G	-0.298	0.02164	0.26793	8	0.00936	0.020858	329414	8	0.0312742	1.594e-21
B	FAM167A	rs1478901	C	G	C	G	0.164	0.02114	0.26833	8	0.00937	0.024036	329409	8	0.0317092	2.316e-07
B	FAM167A	rs2409780	C	T	C	T	-0.296	0.02175	0.27039	8	0.00949	0.021902	329403	8	0.0312452	2.707e-21
B	FAM167A	rs2618444	C	A	C	A	-0.299	0.02176	0.26957	8	0.00949	0.021792	329404	8	0.0312475	1.082e-21
B	FAM167A	rs9693589	A	G	A	G	-0.285	0.02148	0.26821	8	0.00937	0.021847	329412	8	0.0312318	7.152e-20
B	C9orf40	rs13289688	A	G	A	G	0.145	0.0016	0.53774	9	0.0083	0.84662	336772	9	0.0318059	5.142e-06
B	RP11-542K23.7	rs13297233	T	G	T	G	-0.209	0.00434	0.09771	9	0.01553	0.779569	328379	9	0.0316288	3.898e-11
B	RP11-542K23.7	rs35918962	T	C	T	C	0.246	0.00843	0.12457	9	0.01389	0.543927	333377	9	0.0314766	5.482e-15
B	C9orf78	rs13297609	G	C	G	C	0.18	0.02134	0.81792	9	0.01049	0.041874	334868	9	0.0316723	1.322e-08
B	SMDT1	rs133370	T	C	T	C	-0.837	0.00057	0.34367	22	0.00857	0.947129	336739	22	0.0243772	1e-200
B	VAMP5	rs13421434	A	C	A	C	-0.172	0.01248	0.12485	2	0.01244	0.31553	330337	2	0.0316436	5.463e-08
B	AP1S3	rs1345120	T	C	T	C	-0.309	0.00879	0.51739	2	0.00823	0.285354	330225	2	0.0311694	3.634e-23
B	ZFP57	rs1362068	C	T	C	T	-0.486	0.00388	0.36054	6	0.00986	0.69371	259955	6	0.029927	2.649e-59
B	ZFP57	rs1610634	C	T	C	T	-0.486	0.00618	0.36133	6	0.01257	0.622724	179408	6	0.029927	2.649e-59
B	ZFP57	rs1737028	G	C	G	C	-0.495	0.00142	0.36388	6	0.00911	0.876176	283290	6	0.0298635	1.049e-61
B	ZFP57	rs739780	G	C	G	C	-0.383	0.00016	0.36559	6	0.0091	0.985998	283284	6	0.0306991	1.01e-35
B	ZFP57	rs9261433	T	C	T	C	-0.401	0.01122	0.79502	6	0.01142	0.325781	277546	6	0.0306418	3.922e-39
B	FAM118A	rs136582	T	A	T	A	-0.659	0.01466	0.86571	22	0.0116	0.206314	335691	22	0.0279257	4.005e-123
B	GUCD1	rs139716	G	T	G	T	-0.148	0.0053	0.88852	22	0.01705	0.755659	327896	22	0.0318523	3.377e-06
B	RP5-1042K10.10	rs139919	C	T	C	T	-0.16	0.00055	0.1818	22	0.01086	0.959622	336827	22	0.0317668	4.736e-07
B	TYMP	rs140522	C	T	C	T	0.158	0.0001	0.66187	22	0.00917	0.990916	318202	22	0.0318486	7.014e-07
B	HAGHL	rs1406814	C	T	C	T	0.187	0.01464	0.24718	16	0.00982	0.136053	318215	16	0.031649	3.451e-09
B	LY9	rs1412849	A	G	A	G	-0.182	0.0055	0.20986	1	0.0098	0.574707	336836	1	0.0317216	9.613e-09
B	NOMO1	rs143477575	A	G	A	G	0.152	0.0179	0.20004	16	0.01259	0.154986	253502	16	0.0318287	1.792e-06
B	NOMO1	rs2941258	C	T	C	T	-0.227	0.00352	0.17784	16	0.0112	0.753239	333856	16	0.0315311	6.055e-13
B	NOMO1	rs7192563	T	C	T	C	-0.225	0.00775	0.18133	16	0.011	0.480777	331261	16	0.0315594	1.008e-12
B	NOMO1	rs7405130	T	C	T	C	-0.229	0.00744	0.18696	16	0.01101	0.498837	330668	16	0.0314961	3.575e-13
B	NOMO1	rs9927842	T	C	T	C	-0.226	0.0042	0.17782	16	0.01112	0.705792	333865	16	0.0315077	7.345e-13
B	RP11-538P18.2	rs1435637	G	A	G	A	-0.15	0.01688	0.08459	3	0.01518	0.266002	325528	3	0.0316656	2.169e-06
B	RP11-345J4.5	rs144208959	A	G	A	G	-0.223	0.00661	0.44032	16	0.00871	0.447916	331775	16	0.0315311	1.523e-12
B	PKHD1L1	rs1457283	G	A	G	A	0.443	0.00564	0.38537	8	0.0083	0.496935	336796	8	0.0303104	2.239e-48
B	RSBN1L	rs1468776	T	A	T	A	-0.145	0.00359	0.47315	7	0.00828	0.664942	336786	7	0.0317271	4.872e-06
B	DHRS4	rs147027077	T	A	T	A	0.176	0.02524	0.0681	14	0.01906	0.185492	299577	14	0.0316257	2.62e-08
B	PPWD1	rs149514	C	A	C	A	0.149	0.02008	0.45334	5	0.00813	0.013603	336747	5	0.0317989	2.79e-06
B	CTA-14H9.5	rs149866169	T	A	T	A	-0.303	0.00668	0.89144	6	0.01501	0.656334	300044	6	0.0311848	2.57e-22
B	CTA-14H9.5	rs34613987	C	T	C	T	-0.181	0.0052	0.8917	6	0.01502	0.729145	300045	6	0.03174	1.18e-08
B	CTA-14H9.5	rs58616630	A	G	A	G	0.25	0.00491	0.90347	6	0.01587	0.756892	300046	6	0.0314889	2.033e-15
B	CTA-14H9.5	rs67240003	G	T	G	T	-0.301	0.00571	0.89166	6	0.01501	0.70337	300044	6	0.0312428	5.733e-22
B	TPGS2	rs1503360	G	T	G	T	0.168	0.01267	0.62721	18	0.00853	0.137202	336785	18	0.0316733	1.132e-07
B	CTD-2007H13.3	rs150992	A	G	A	G	0.263	0.00987	0.7172	5	0.00937	0.292474	330066	5	0.0314155	5.681e-17
B	CTD-2007H13.3	rs161948	T	C	T	C	-0.216	0.01003	0.72235	5	0.00946	0.289201	330086	5	0.0316031	8.213e-12
B	CTD-2007H13.3	rs327811	A	G	A	G	0.257	0.00985	0.71392	5	0.00939	0.293898	330084	5	0.0313562	2.482e-16
B	CTD-2007H13.3	rs331934	T	C	T	C	0.244	0.00568	0.73598	5	0.00964	0.555606	329947	5	0.0314308	8.288e-15
B	CTD-2007H13.3	rs34495	G	T	G	T	0.262	0.0097	0.72223	5	0.00957	0.310731	330083	5	0.0314264	7.623e-17
B	C2orf27A	rs151064568	C	T	C	T	-0.22	0.00801	0.78711	2	0.01107	0.469226	276809	2	0.0316195	3.458e-12
B	C2orf27A	rs35424057	T	C	T	C	-0.22	0.00599	0.7853	2	0.01126	0.594442	273621	2	0.0315487	3.095e-12
B	C2orf27A	rs35630169	A	G	A	G	-0.219	0.00543	0.78465	2	0.01122	0.628371	273624	2	0.0315283	3.754e-12
B	C2orf27A	rs6720375	C	G	C	G	0.144	0.00871	0.59636	2	0.00925	0.346292	321866	2	0.0317975	5.936e-06
B	CAST	rs152005	G	A	G	A	0.26	0.00281	0.16514	5	0.01091	0.796908	330104	5	0.0313989	1.226e-16
B	CLK4	rs1531540	C	T	C	T	0.207	0.007	0.52633	5	0.00832	0.399921	336740	5	0.0315754	5.537e-11
B	RGS1	rs1547624	T	A	T	A	-0.218	0.02225	0.80726	1	0.01073	0.038155	336714	1	0.0315468	4.834e-12
B	SHOC2	rs1556645	A	G	A	G	-0.145	0.00694	0.81377	10	0.01102	0.529093	336721	10	0.0317283	4.876e-06
B	TSGA10	rs1563108	A	G	A	G	0.199	0.00394	0.70877	2	0.00908	0.664102	330287	2	0.0316386	3.179e-10
B	TMEM230	rs1570031	C	T	C	T	0.203	0.00218	0.53494	20	0.00829	0.792172	336776	20	0.0316466	1.412e-10
B	TMEM230	rs6052907	C	G	C	G	0.145	0.00587	0.60446	20	0.00905	0.516882	336146	20	0.0317088	4.811e-06
B	CCR6	rs1571878	C	T	C	T	0.157	0.00198	0.43497	6	0.00824	0.810029	336746	6	0.0317188	7.431e-07
B	CLEC2B	rs1597098	C	T	C	T	0.146	0.00248	0.62687	12	0.00874	0.776656	336778	12	0.0318656	4.611e-06
B	LY6G5C	rs1634741	C	T	C	T	-0.299	0.01654	0.28867	6	0.01084	0.12713	273082	6	0.0312428	1.067e-21
B	LY6G5C	rs2394415	A	G	A	G	-0.341	0.00921	0.27721	6	0.00962	0.337888	325856	6	0.0309535	3.181e-28
B	LY6G5C	rs2844535	G	T	G	T	-0.263	0.00319	0.27556	6	0.00996	0.748623	277564	6	0.0314442	6.062e-17
B	LY6G5C	rs9265628	C	T	C	T	-0.301	0.01562	0.20266	6	0.0126	0.215161	249463	6	0.0312429	5.734e-22
B	LY6G5C	rs9265994	T	C	T	C	0.299	0.01673	0.87988	6	0.01523	0.272107	266928	6	0.0312263	1.016e-21
B	CORO1B	rs1638557	G	C	G	C	-0.18	0.01035	0.39901	11	0.0086	0.228765	332956	11	0.0316534	1.296e-08
B	MED16	rs1651891	G	A	G	A	-0.209	0.0039	0.75762	19	0.01072	0.715836	311232	19	0.0315846	3.662e-11
B	TCAP	rs16525	T	C	T	C	0.394	0.00523	0.20365	17	0.01031	0.612109	335304	17	0.0306548	8.296e-38
B	TCAP	rs16527	C	T	C	T	0.394	0.00496	0.20359	17	0.01032	0.630597	335309	17	0.0306548	8.296e-38
B	TCAP	rs520054	A	G	A	G	0.393	0.00516	0.20342	17	0.01032	0.61753	335307	17	0.0306776	1.429e-37
B	TCAP	rs529955	G	A	G	A	-0.153	0.00901	0.20038	17	0.01057	0.393651	335303	17	0.0317477	1.441e-06
B	TCAP	rs801259	G	T	G	T	0.39	0.00716	0.19803	17	0.01045	0.493383	335306	17	0.0306519	4.377e-37
B	SLC22A18	rs1661052	A	G	A	G	-0.14	0.00235	0.89133	11	0.0151	0.876383	325993	11	0.0316862	9.947e-06
B	RDH13	rs1671216	A	G	A	G	0.146	0.0034	0.60604	19	0.00801	0.671394	336719	19	0.0316806	4.056e-06
B	LYST	rs16832950	C	T	C	T	0.164	0.00955	0.69387	1	0.00884	0.279682	336728	1	0.0316557	2.21e-07
B	LY96	rs16938755	C	T	C	T	0.254	0.00435	0.13305	8	0.01195	0.715603	336877	8	0.0314882	7.234e-16
B	MYH11	rs16967494	T	C	T	C	0.302	0.01396	0.27975	16	0.0093	0.133091	268743	16	0.0312182	3.895e-22
B	BIRC5	rs16971511	T	C	T	C	0.397	0.00091	0.27593	17	0.00925	0.922003	334033	17	0.0306429	2.182e-38
B	BIRC5	rs691336	C	T	C	T	0.146	0.00225	0.70584	17	0.00891	0.800939	334056	17	0.0316842	4.066e-06
B	RPS2	rs17135718	A	G	A	G	-0.405	0.00118	0.86059	16	0.01212	0.922502	326565	16	0.0305907	5.202e-40
B	SRPK2	rs17152960	T	C	T	C	-0.158	0.01206	0.661	7	0.00867	0.164419	336823	7	0.0317266	6.357e-07
B	CHCHD2	rs17172508	C	T	C	T	0.208	0.01716	0.81572	7	0.01091	0.115654	332065	7	0.0315268	4.18e-11
B	CHCHD2	rs2080141	T	C	T	C	-0.308	0.00854	0.79067	7	0.01001	0.393735	336834	7	0.031152	4.74e-23
B	CCL4	rs1719144	G	A	G	A	-0.203	0.00404	0.77509	17	0.00984	0.681689	334867	17	0.0316321	1.385e-10
B	ANKDD1A	rs1719264	T	C	T	C	0.299	0.00722	0.63633	15	0.00892	0.418519	333966	15	0.0312361	1.046e-21
B	ANKDD1A	rs2687523	G	T	G	T	-0.219	0.0077	0.63318	15	0.00892	0.388484	333963	15	0.0316056	4.234e-12
B	ANKDD1A	rs832891	T	A	T	A	0.303	0.00826	0.6344	15	0.00894	0.355654	333966	15	0.0311542	2.34e-22
B	ANKDD1A	rs871447	C	T	C	T	0.303	0.00774	0.63629	15	0.00895	0.38685	333967	15	0.0311542	2.34e-22
B	ANKDD1A	rs9920138	C	G	C	G	0.305	0.0082	0.63514	15	0.00895	0.359052	333964	15	0.0311672	1.294e-22
B	OSBPL1A	rs17204045	G	C	G	C	-0.144	0.0155	0.83197	18	0.01087	0.15406	336847	18	0.0317882	5.899e-06
B	HLA-DRB5	rs17212055	A	C	A	C	0.156	0.01718	0.05049	6	0.02229	0.440801	249552	6	0.0318368	9.584e-07
B	HLA-DRB5	rs28366319	A	G	A	G	0.745	0.01586	0.33458	6	0.00965	0.100467	257931	6	0.0264325	8.931e-175
B	HLA-DRB5	rs6457592	C	T	C	T	-0.363	0.00712	0.54274	6	0.00905	0.431269	277519	6	0.0308135	4.918e-32
B	HLA-DRB5	rs805262	T	C	T	C	0.26	0.01872	0.4744	6	0.00899	0.037367	259988	6	0.0314418	1.348e-16
B	RPS18	rs17215231	C	T	C	T	0.562	0.00244	0.92714	6	0.01706	0.886499	319004	6	0.0291457	7.54e-83
B	CCDC66	rs17216685	C	T	C	T	0.287	0.00135	0.1891	3	0.01018	0.894393	336863	3	0.0312653	4.331e-20
B	SERPINE2	rs17250683	A	G	A	G	0.147	0.01182	0.5438	2	0.00829	0.153962	330221	2	0.0318647	3.964e-06
B	SERPINE2	rs1982462	A	G	A	G	-0.237	0.0104	0.54578	2	0.00832	0.211213	330218	2	0.0315109	5.427e-14
B	SERPINE2	rs282275	A	G	A	G	0.15	0.00903	0.53139	2	0.00836	0.279877	330218	2	0.0318448	2.473e-06
B	SERPINE2	rs4674860	C	T	C	T	0.15	0.0115	0.54953	2	0.00829	0.165263	330210	2	0.0316842	2.199e-06
B	SERPINE2	rs991364	T	C	T	C	0.146	0.01158	0.54328	2	0.0083	0.1628	330221	2	0.0317874	4.369e-06
B	SKAP2	rs17323934	C	G	C	G	-0.234	0.00491	0.77789	7	0.00984	0.618055	336846	7	0.0314472	9.989e-14
B	TMEM258	rs174538	G	A	G	A	-0.193	0.0285	0.70287	11	0.00903	0.001616	335221	11	0.0316964	1.136e-09
B	TMEM109	rs174604	C	G	C	G	0.148	0.03343	0.64123	11	0.00903	0.000216	330207	11	0.0317605	3.164e-06
B	TSPAN3	rs17466257	A	C	A	C	0.323	0.01267	0.39182	15	0.00862	0.141382	336793	15	0.0311269	3.159e-25
B	RP11-473I1.5	rs17567304	A	G	A	G	0.305	0.00939	0.81187	16	0.01054	0.372943	334049	16	0.0312017	1.44e-22
B	PIP5K1C	rs17606167	A	G	A	G	0.169	0.00287	0.08143	19	0.01808	0.873764	320248	19	0.0316908	9.672e-08
B	MRPL19	rs17690224	C	T	C	T	0.165	0.01005	0.24643	2	0.00957	0.293691	329098	2	0.0316642	1.879e-07
B	CCND2-AS1	rs17697855	C	T	C	T	-0.299	0.00823	0.84144	12	0.01091	0.450804	336863	12	0.0311732	8.676e-22
B	CCND2-AS1	rs17697873	G	A	G	A	-0.299	0.00803	0.84163	12	0.01091	0.461802	336859	12	0.0311732	8.676e-22
B	CCND2-AS1	rs17770486	T	C	T	C	-0.299	0.00796	0.84161	12	0.01092	0.466021	336860	12	0.0311732	8.676e-22
B	CCND2-AS1	rs61907228	C	A	C	A	0.151	0.00805	0.84145	12	0.01094	0.46181	336857	12	0.0317262	1.941e-06
B	CCND2-AS1	rs73047250	A	T	A	T	-0.299	0.00795	0.84161	12	0.01091	0.466393	336861	12	0.0311732	8.676e-22
B	RPL28	rs17700376	A	G	A	G	0.694	0.00848	0.65537	19	0.00925	0.359575	325683	19	0.0273486	4.639e-142
B	ZNF391	rs1778483	T	G	T	G	0.172	0.01007	0.69343	6	0.00904	0.265198	336865	6	0.0317954	6.317e-08
B	ZNF391	rs1890809	G	A	G	A	-0.19	0.00083	0.11702	6	0.01231	0.94641	336903	6	0.0317119	2.08e-09
B	ZNF391	rs56355079	C	T	C	T	-0.189	0.00078	0.1182	6	0.01229	0.94925	336900	6	0.0317216	2.552e-09
B	SULF2	rs17788495	G	A	G	A	0.374	0.00516	0.08214	20	0.01513	0.732979	336882	20	0.0307744	5.532e-34
B	SULF2	rs1981062	A	G	A	G	0.171	0.00562	0.57668	20	0.00826	0.496063	336825	20	0.0316293	6.431e-08
B	SULF2	rs2425967	T	C	T	C	0.594	0.00372	0.44516	20	0.00819	0.649494	336766	20	0.0287915	1.444e-94
B	IL16	rs17875563	A	T	A	T	-0.169	0.0057	0.77201	15	0.00973	0.558402	336825	15	0.0317333	1.006e-07
B	RP11-1070N10.3	rs179145	G	A	G	A	0.189	0.00253	0.63414	14	0.00856	0.767812	336793	14	0.0317348	2.591e-09
B	MRPL48	rs1792165	T	C	T	C	-0.157	0.00471	0.37755	11	0.00834	0.572162	335209	11	0.03175	7.619e-07
B	ZBTB9	rs1794279	G	T	G	T	0.296	0.0207	0.88563	6	0.01652	0.210011	247299	6	0.0312265	2.564e-21
B	ZBTB9	rs1794282	C	T	C	T	0.296	0.02616	0.88888	6	0.01657	0.114432	251106	6	0.0312824	3.016e-21
B	ZBTB9	rs7763411	C	T	C	T	0.199	0.02302	0.88898	6	0.01674	0.169034	247306	6	0.0316162	3.089e-10
B	ZBTB9	rs9268813	T	C	T	C	0.295	0.02275	0.88917	6	0.01673	0.173959	247307	6	0.0312464	3.689e-21
B	RP11-428G5.5	rs1797791	T	A	T	A	-0.325	0.00926	0.47296	12	0.00822	0.259745	333965	12	0.0310975	1.45e-25
B	MSI2	rs181237	C	T	C	T	-0.143	0.01679	0.28263	17	0.00942	0.074817	336714	17	0.0317657	6.741e-06
B	PRRT1	rs185819	C	T	C	T	0.172	0.04673	0.49194	6	0.00911	2.98e-07	259988	6	0.03178	6.225e-08
B	PRRT1	rs2269711	T	A	T	A	0.201	0.00991	0.64115	6	0.00914	0.278644	315893	6	0.0315852	1.969e-10
B	PRRT1	rs405875	T	C	T	C	-0.169	0.00041	0.55942	6	0.00893	0.96354	286345	6	0.0316488	9.302e-08
B	PRRT1	rs410283	T	G	T	G	0.169	0.00247	0.43724	6	0.00909	0.78575	277560	6	0.0316488	9.302e-08
B	C15orf57	rs1869301	C	G	C	G	0.153	0.00118	0.40882	15	0.00837	0.888253	336765	15	0.0317422	1.435e-06
B	BRD7	rs1872691	G	A	G	A	-0.143	0.0067	0.7996	16	0.01009	0.506799	334589	16	0.0318138	6.96e-06
B	CNTNAP2	rs1919692	G	A	G	A	-0.432	0.00333	0.31975	7	0.00874	0.702995	336728	7	0.0303601	6.038e-46
B	RPL36AL	rs1952013	G	C	G	C	0.517	0.00623	0.72212	14	0.0093	0.502697	336726	14	0.0296001	2.593e-68
B	NCOR1	rs1963811	A	G	A	G	-0.148	0.00647	0.46528	17	0.00832	0.436444	336749	17	0.0317391	3.116e-06
B	RABAC1	rs1965727	C	A	C	A	0.299	0.01128	0.64474	19	0.00865	0.191996	336717	19	0.0312236	1.008e-21
B	THAP7-AS1	rs1966316	A	G	A	G	0.21	0.00026	0.76506	22	0.00968	0.978759	336813	22	0.0316704	3.339e-11
B	ZFAND6	rs1976850	A	T	A	T	-0.17	0.00665	0.66045	15	0.00869	0.444182	336778	15	0.0317254	8.392e-08
B	TCEB3	rs1980476	C	T	C	T	-0.156	0.00329	0.39459	1	0.00859	0.701628	336738	1	0.0316941	8.564e-07
B	SDHAF2	rs198423	C	G	C	G	-0.141	0.00301	0.32921	11	0.00883	0.732872	335236	11	0.031823	9.39e-06
B	LRRC25	rs1985157	T	C	T	C	0.178	0.0143	0.59959	19	0.00872	0.100901	336757	19	0.0317641	2.097e-08
B	ITM2B	rs198634	T	C	T	C	0.2	0.01089	0.24414	13	0.00943	0.248	336815	13	0.0316374	2.588e-10
B	HOXB2	rs1987164	A	G	A	G	-0.234	0.01912	0.53071	17	0.00818	0.019473	336754	17	0.0314489	1.002e-13
B	DDX5	rs1991401	G	A	G	A	-0.221	0.00061	0.33306	17	0.00896	0.945435	330804	17	0.0315603	2.515e-12
B	PHACTR1	rs202066	G	A	G	A	0.162	0.01319	0.3805	6	0.00863	0.126443	336737	6	0.0318149	3.544e-07
B	RAP1A	rs2027256	A	G	A	G	-0.16	0.00115	0.07716	1	0.01507	0.93933	336891	1	0.0317511	4.675e-07
B	NEK8	rs2043032	A	G	A	G	0.221	0.02501	0.79034	17	0.00984	0.011022	336849	17	0.0316045	2.697e-12
B	OSBPL11	rs2044578	T	A	T	A	-0.144	0.01945	0.06577	3	0.01752	0.266718	325573	3	0.0318615	6.197e-06
B	RP11-138A9.2	rs205716	C	A	C	A	-0.145	0.02742	0.17533	7	0.01113	0.013757	323413	7	0.0316826	4.725e-06
B	RP11-138A9.1	rs205778	A	G	A	G	-0.204	0.0143	0.13021	7	0.01388	0.302851	328190	7	0.0315553	1.014e-10
B	MYLIP	rs2066399	G	A	G	A	0.195	0.00134	0.20086	6	0.01034	0.897105	336715	6	0.0316543	7.261e-10
B	TRPM2	rs2070535	T	C	T	C	-0.151	0.004	0.43881	21	0.00835	0.631641	336758	21	0.0316647	1.854e-06
B	TRPM2	rs2239389	C	T	C	T	0.407	0.00568	0.44812	21	0.00831	0.494228	336757	21	0.0305793	2.034e-40
B	ARSA	rs2071421	T	C	T	C	0.173	0.01107	0.87057	22	0.01251	0.376488	268730	22	0.0317106	4.881e-08
B	PSMB9	rs2071480	C	A	C	A	-0.145	0.001	0.58835	6	0.00852	0.906693	325840	6	0.0317745	5.033e-06
B	ZNF652	rs2072153	G	C	G	C	0.17	0.0237	0.68733	17	0.00902	0.008647	268692	17	0.0317739	8.781e-08
B	ACCS	rs2074038	G	T	G	T	-0.22	0.01451	0.88814	11	0.01302	0.265145	332528	11	0.0316276	3.502e-12
B	ELP5	rs2074218	G	A	G	A	-0.407	0.00069	0.60186	17	0.00853	0.935517	333956	17	0.0305828	2.076e-40
B	NBPF1	rs2076606	T	C	T	C	0.156	0.0153	0.29231	1	0.00977	0.117244	330179	1	0.0316703	8.404e-07
B	KB-226F1.1	rs2097433	A	G	A	G	0.303	0.0292	0.48076	22	0.0093	0.001701	268149	22	0.0311776	2.514e-22
B	KB-226F1.1	rs2262477	T	C	T	C	-0.162	0.0298	0.49028	22	0.00961	0.001946	268172	22	0.0316564	3.097e-07
B	KB-226F1.1	rs4822458	C	T	C	T	0.295	0.02828	0.46743	22	0.00824	0.000603	336735	22	0.0312087	3.309e-21
B	KB-226F1.1	rs4822466	G	A	G	A	0.298	0.03076	0.46513	22	0.00899	0.000628	298669	22	0.0311906	1.246e-21
B	KB-226F1.1	rs5760175	T	G	T	G	0.299	0.02982	0.48442	22	0.00973	0.002182	266030	22	0.0312034	9.493e-22
B	HCG27	rs2097775	T	A	T	A	-0.195	0.00059	0.84177	6	0.0134	0.965131	278215	6	0.0316553	7.27e-10
B	HCG27	rs3094081	A	C	A	C	0.157	0.01148	0.89648	6	0.0171	0.502046	277453	6	0.0316526	7.046e-07
B	HCG27	rs9262619	C	G	C	G	-0.219	0.03609	0.27991	6	0.00979	0.000228	277540	6	0.0316027	4.215e-12
B	LRRC61	rs2098053	A	G	A	G	0.179	0.01434	0.25579	7	0.00926	0.121528	336230	7	0.0316084	1.487e-08
B	RP11-796E2.4	rs2099618	C	T	C	T	0.15	0.00357	0.29864	12	0.00883	0.68574	336727	12	0.0317014	2.227e-06
B	RP11-242F4.2	rs2106022	C	T	C	T	0.141	0.00494	0.32957	8	0.00981	0.614627	329031	8	0.0318348	9.462e-06
B	PSME4	rs2111868	A	G	A	G	0.147	0.00934	0.49677	2	0.00833	0.262039	328222	2	0.0317194	3.58e-06
B	DHFR	rs2115014	G	C	G	C	-0.174	0.00108	0.66642	5	0.00906	0.904769	329969	5	0.0317118	4.09e-08
B	LHPP	rs2124161	T	C	T	C	-0.175	0.01093	0.56064	10	0.00829	0.187253	334024	10	0.0317609	3.59e-08
B	VAV3	rs2125749	A	C	A	C	-0.2	0.00469	0.30197	1	0.00875	0.592232	336801	1	0.031658	2.658e-10
B	AC005037.3	rs2136600	T	C	T	C	-0.385	0.01289	0.22568	2	0.0102	0.206383	323963	2	0.0307098	4.7e-36
B	AC005037.3	rs6435066	G	C	G	C	-0.378	0.00895	0.21926	2	0.01027	0.383782	328768	2	0.0307953	1.24e-34
B	AC005037.3	rs7559150	C	T	C	T	0.154	0.01251	0.23183	2	0.01013	0.216605	323961	2	0.0317863	1.267e-06
B	AC005037.3	rs7588993	G	A	G	A	-0.376	0.00887	0.21847	2	0.01027	0.38769	328767	2	0.0307881	2.666e-34
B	AC005037.3	rs7917	T	C	T	C	-0.378	0.00157	0.22204	2	0.01007	0.875989	268648	2	0.0307953	1.24e-34
B	GCC2	rs2139809	C	T	C	T	0.268	0.01431	0.58217	2	0.00865	0.098035	325170	2	0.0313509	1.248e-17
B	MRPL14	rs2144510	G	A	G	A	-0.15	0.00104	0.51381	6	0.00815	0.898679	336753	6	0.0318376	2.46e-06
B	HMGB1	rs2149851	C	T	C	T	-0.18	0.0036	0.46995	13	0.00813	0.65826	336798	13	0.0316061	1.233e-08
B	HLA-DPB1	rs2163472	C	T	C	T	-0.499	0.00621	0.53004	6	0.00838	0.45877	325827	6	0.02979	5.608e-63
B	HLA-DPB1	rs3117236	A	G	A	G	-0.343	0.00404	0.76304	6	0.01033	0.69542	311709	6	0.0309676	1.639e-28
B	HLA-DPB1	rs743771	C	A	C	A	-0.173	0.00284	0.51669	6	0.00835	0.733786	325817	6	0.031697	4.817e-08
B	SNRNP25	rs216598	C	T	C	T	-0.199	0.00492	0.80427	16	0.0106	0.642117	328101	16	0.031584	2.964e-10
B	RP3-325F22.5	rs2181096	C	T	C	T	0.219	0.0104	0.78905	6	0.01032	0.313573	334739	6	0.0315212	3.713e-12
B	HLA-G	rs2189373	C	T	C	T	-0.143	0.01698	0.81096	6	0.01202	0.157567	277615	6	0.03174	6.626e-06
B	RPS12	rs2209154	T	C	T	C	0.15	0.0054	0.47346	6	0.00819	0.509827	336772	6	0.0316712	2.178e-06
B	RPS12	rs62425109	C	A	C	A	0.271	0.02058	0.04951	6	0.01988	0.300476	325550	6	0.031343	5.321e-18
B	TSTD3	rs2209156	G	C	G	C	0.148	0.01664	0.56615	6	0.00822	0.04306	336768	6	0.0318133	3.285e-06
B	TSTD3	rs330832	C	G	C	G	-0.206	0.01009	0.55533	6	0.00824	0.220877	336773	6	0.0316285	7.361e-11
B	TSTD3	rs6919202	C	T	C	T	0.148	0.02045	0.5688	6	0.00844	0.015423	268746	6	0.0318133	3.285e-06
B	TSTD3	rs7772948	G	A	G	A	0.148	0.01663	0.56603	6	0.00822	0.04314	336767	6	0.0318133	3.285e-06
B	FCRL3	rs2210913	C	T	C	T	-0.344	0.00185	0.55484	1	0.00823	0.822018	336777	1	0.0309567	1.093e-28
B	MACROD2	rs2224735	G	C	G	C	-0.228	0.01217	0.58453	20	0.00831	0.142881	336736	20	0.0314665	4.299e-13
B	MACROD2	rs4814426	A	C	A	C	-0.15	0.00338	0.15191	20	0.0129	0.793134	336709	20	0.0317817	2.362e-06
B	MACROD2	rs6110879	G	A	G	A	-0.194	0.00938	0.62199	20	0.00852	0.270917	336776	20	0.0316067	8.36e-10
B	POLR1D	rs2232669	C	T	C	T	-0.355	0.01476	0.88579	13	0.01322	0.264172	334103	13	0.0309009	1.51e-30
B	U2AF1L4	rs2239947	C	G	C	G	0.226	0.00876	0.1524	19	0.01134	0.439782	336868	19	0.0315473	7.844e-13
B	TOMM7	rs2240728	C	T	C	T	0.622	0.00186	0.6603	7	0.00858	0.828517	335647	7	0.0284396	4.916e-106
B	FUOM	rs2240892	T	C	T	C	-0.168	0.0285	0.87478	10	0.01478	0.053917	311272	10	0.0316578	1.116e-07
B	PSD4	rs2241976	A	G	A	G	-0.153	0.02129	0.55959	2	0.00844	0.011652	330195	2	0.0318337	1.538e-06
B	TAPBPL	rs2243750	T	C	T	C	-0.228	0.00753	0.70521	12	0.0089	0.397268	334836	12	0.0314988	4.541e-13
B	LINC00926	rs2248534	G	T	G	T	0.294	0.00573	0.26613	15	0.00951	0.547109	336816	15	0.0312648	5.275e-21
B	MYO7B	rs2248754	C	T	C	T	0.315	0.00543	0.6259	2	0.00861	0.528439	330242	2	0.0311549	4.949e-24
B	ZSCAN18	rs2260914	A	G	A	G	-0.159	0.0036	0.23862	19	0.01006	0.720497	336715	19	0.0317972	5.72e-07
B	CDC42	rs2268179	G	T	G	T	-0.248	0.01621	0.80999	1	0.01023	0.113294	336857	1	0.0314353	3.041e-15
B	GSTM4	rs2269341	T	C	T	C	-0.235	0.01882	0.4015	1	0.00846	0.026207	331765	1	0.0314398	7.744e-14
B	KIAA0040	rs2269650	T	G	T	G	0.388	0.01653	0.36639	1	0.00835	0.047768	336802	1	0.0307247	1.475e-36
B	MANBA	rs227275	A	C	A	C	-0.152	0.00642	0.46954	4	0.00815	0.430795	336733	4	0.0317145	1.645e-06
B	FAM69B	rs2275160	G	A	G	A	0.211	0.01316	0.49985	9	0.00869	0.13015	325453	9	0.0316249	2.524e-11
B	FAM69B	rs4880136	A	G	A	G	0.205	0.0129	0.4993	9	0.00869	0.13746	325454	9	0.0316554	9.419e-11
B	FAM69B	rs7859621	A	G	A	G	0.206	0.00895	0.51897	9	0.00874	0.305879	325457	9	0.0316365	7.442e-11
B	FAM69B	rs9411219	A	G	A	G	0.206	0.015	0.50311	9	0.0088	0.088329	320445	9	0.0315606	6.704e-11
B	FAM69B	rs9411221	G	A	G	A	-0.2	0.01104	0.49764	9	0.00875	0.206984	325454	9	0.0316992	2.803e-10
B	LMO7	rs2281765	A	G	A	G	0.164	0.00822	0.33753	13	0.00901	0.361957	334028	13	0.0317929	2.491e-07
B	DNAJC15	rs2281778	C	G	C	G	0.37	0.02326	0.77499	13	0.01006	0.020799	334056	13	0.0307693	2.627e-33
B	UROS	rs2281954	A	G	A	G	-0.2	0.0005	0.4545	10	0.00826	0.951195	333999	10	0.0316664	2.687e-10
B	C19orf83	rs2286756	G	T	G	T	0.146	0.00214	0.46789	19	0.00885	0.809138	322071	19	0.0318218	4.474e-06
B	TRIB2	rs2288192	C	T	C	T	0.15	0.01264	0.77806	2	0.00962	0.188749	336826	2	0.0317589	2.323e-06
B	OCEL1	rs2288544	C	T	C	T	0.146	0.00597	0.78451	19	0.01079	0.580064	330278	19	0.0316806	4.056e-06
B	TMEM204	rs2294624	A	G	A	G	0.249	0.01871	0.13001	16	0.01212	0.122767	336885	16	0.0314147	2.259e-15
B	TCL1A	rs2296310	A	C	A	C	-0.225	0.00296	0.13549	14	0.01211	0.806929	336864	14	0.0314757	8.782e-13
B	LTA4H	rs2300557	C	T	C	T	0.257	0.01373	0.90286	12	0.01298	0.290346	334874	12	0.0314043	2.755e-16
B	ANXA6	rs2303038	T	C	T	C	0.244	0.00665	0.2077	5	0.01012	0.510868	336820	5	0.0314315	8.3e-15
B	EIF3G	rs2305795	A	G	A	G	0.147	0.00473	0.56524	19	0.00837	0.572489	336749	19	0.0318643	3.963e-06
B	SAR1A	rs2310991	A	C	A	C	-0.208	0.001	0.40673	10	0.00847	0.905752	333995	10	0.0315735	4.464e-11
B	CCDC101	rs231977	C	T	C	T	-0.189	0.01272	0.51136	16	0.00836	0.128008	336753	16	0.0317461	2.625e-09
B	AC079767.4	rs2360969	T	C	T	C	-0.141	0.00548	0.4097	2	0.00864	0.526198	330227	2	0.0318763	9.718e-06
B	AC079767.4	rs55780018	C	T	C	T	0.309	0.00619	0.4343	2	0.00878	0.481163	328704	2	0.0311987	3.989e-23
B	ZNFX1	rs237706	T	G	T	G	0.195	0.00935	0.77696	20	0.0099	0.344561	336829	20	0.0315863	6.677e-10
B	BLK	rs2409780	C	T	C	T	-0.319	0.02175	0.27039	8	0.00949	0.021902	329403	8	0.0310709	9.942e-25
B	SNX22	rs2414835	A	G	A	G	-0.157	0.01252	0.66955	15	0.0093	0.178119	336716	15	0.0316907	7.265e-07
B	LRRC37A2	rs2435207	G	A	G	A	0.195	0.0073	0.68895	17	0.00914	0.424868	283219	17	0.0316291	7.039e-10
B	JAKMIP2	rs2436340	A	G	A	G	0.143	0.00332	0.35376	5	0.00902	0.712966	335290	5	0.0316781	6.357e-06
B	ABCA1	rs2437821	C	T	C	T	-0.184	0.00306	0.22004	9	0.00967	0.751499	335300	9	0.0316546	6.146e-09
B	MTDH	rs2448158	A	C	A	C	0.152	0.00645	0.34806	8	0.00855	0.450765	334815	8	0.0317511	1.691e-06
B	ZFP3	rs2448251	A	T	A	T	0.15	0.00036	0.85037	17	0.01286	0.977453	325381	17	0.0318178	2.425e-06
B	ZNF234	rs2460748	A	G	A	G	0.162	0.00974	0.10386	19	0.01413	0.49058	336875	19	0.0318072	3.521e-07
B	SAMD12	rs2460966	G	A	G	A	0.157	0.00128	0.89039	8	0.0139	0.926507	336709	8	0.031818	8.043e-07
B	SAMD12	rs2514594	A	G	A	G	-0.205	0.00417	0.8847	8	0.01367	0.760087	336710	8	0.0315814	8.518e-11
B	SAMD12	rs2514596	G	A	G	A	0.156	0.0021	0.89054	8	0.01385	0.879778	336707	8	0.0318581	9.745e-07
B	SAMD12	rs2514611	G	A	G	A	-0.157	0.00155	0.10775	8	0.01405	0.912223	336711	8	0.0317063	7.357e-07
B	SAMD12	rs2514612	C	G	C	G	-0.157	0.00213	0.1082	8	0.01404	0.879341	336709	8	0.0316665	7.125e-07
B	AC023590.1	rs2460970	A	G	A	G	-0.272	0.00272	0.88996	8	0.01382	0.844097	336713	8	0.0313723	4.319e-18
B	ZNF506	rs248944	G	C	G	C	0.21	0.00721	0.37839	19	0.00845	0.393291	336764	19	0.0315542	2.829e-11
B	TC2N	rs2498812	A	G	A	G	0.195	0.01572	0.45846	14	0.0082	0.055093	333981	14	0.0316344	7.085e-10
B	LINC00339	rs2501281	C	A	C	A	0.194	0.00294	0.67159	1	0.00892	0.741433	336730	1	0.0316111	8.405e-10
B	LST1	rs2507960	A	G	A	G	-0.188	0.00766	0.15891	6	0.01187	0.518848	324358	6	0.0316318	2.792e-09
B	HCG23	rs2516469	C	G	C	G	-0.178	0.0522	0.84928	6	0.01381	0.000158	277457	6	0.0316595	1.884e-08
B	HCG23	rs28703977	C	T	C	T	-0.156	0.02329	0.662	6	0.0094	0.013283	324259	6	0.0316929	8.556e-07
B	HCG23	rs3132472	G	A	G	A	0.189	0.02014	0.87887	6	0.01517	0.184093	272835	6	0.0316217	2.274e-09
B	HCG23	rs9266792	T	G	T	G	-0.178	0.05321	0.85517	6	0.01442	0.000227	277452	6	0.0317173	1.999e-08
B	XXbac-BPG252P9.10	rs2516721	T	C	T	C	0.262	0.01826	0.5313	6	0.00902	0.042904	277503	6	0.0313381	6.249e-17
B	XXbac-BPG252P9.10	rs2516724	T	G	T	G	0.247	0.01464	0.59864	6	0.00984	0.136698	277530	6	0.0315106	4.555e-15
B	XXbac-BPG252P9.10	rs2844768	G	A	G	A	0.243	0.0129	0.57046	6	0.0091	0.156313	282508	6	0.0314533	1.112e-14
B	XXbac-BPG252P9.10	rs3130396	T	C	T	C	0.206	0.00974	0.59309	6	0.00927	0.293506	277514	6	0.0316491	7.572e-11
B	XXbac-BPG252P9.10	rs3132662	A	G	A	G	-0.312	0.00062	0.45724	6	0.00986	0.949467	231036	6	0.0311849	1.451e-23
B	TSTD1	rs2516841	A	G	A	G	0.512	0.00436	0.25814	1	0.00945	0.644415	336719	1	0.0296765	1.068e-66
B	TSTD1	rs55729337	A	C	A	C	0.24	0.00053	0.70927	1	0.00917	0.95357	336793	1	0.0315408	2.758e-14
B	C6orf25	rs2523856	T	C	T	C	-0.281	0.02056	0.62321	6	0.00935	0.027795	277487	6	0.0312963	2.74e-19
B	C6orf25	rs3131042	G	A	G	A	-0.2	0.00584	0.45403	6	0.00913	0.522284	277560	6	0.0317039	2.82e-10
B	C6orf25	rs3131043	G	A	G	A	-0.397	0.00767	0.45382	6	0.0092	0.404395	277359	6	0.0306436	2.19e-38
B	C6orf25	rs3131046	C	T	C	T	-0.397	0.00624	0.45401	6	0.00913	0.494244	277559	6	0.0306436	2.19e-38
B	C6orf25	rs7740474	G	A	G	A	-0.397	0.00617	0.45483	6	0.00919	0.501885	277549	6	0.0306436	2.19e-38
B	HLA-B	rs2524096	T	G	T	G	0.49	0.00291	0.43362	6	0.00911	0.749332	277541	6	0.0298862	2.058e-60
B	HLA-B	rs2596468	A	G	A	G	0.407	0.00095	0.90142	6	0.01452	0.947752	285273	6	0.0305267	1.496e-40
B	HLA-B	rs9266382	A	C	A	C	0.171	0.00321	0.79126	6	0.01053	0.760652	282587	6	0.0317191	7.004e-08
B	HLA-B	rs9357123	G	A	G	A	0.186	0.02098	0.9283	6	0.01682	0.212072	273633	6	0.0317248	4.548e-09
B	TBCA	rs254421	A	G	A	G	-0.316	0.0117	0.29006	5	0.00929	0.207722	330040	5	0.0311063	3.03e-24
B	ZNF85	rs2545225	A	G	A	G	-0.297	0.00078	0.87237	19	0.01232	0.949812	336882	19	0.0311756	1.624e-21
B	C5orf30	rs2545662	T	A	T	A	-0.239	0.0109	0.18192	5	0.01134	0.336549	325396	5	0.0314319	2.877e-14
B	CENPK	rs2548790	G	A	G	A	0.192	0.02149	0.73624	5	0.00954	0.024298	336802	5	0.0316117	1.25e-09
B	UGT2B17	rs2603149	A	G	A	G	-0.21	0.00252	0.42497	4	0.01094	0.817587	250295	4	0.031644	3.216e-11
B	UGT2B17	rs2603153	G	T	G	T	0.319	0.0038	0.41597	4	0.01076	0.724193	250296	4	0.0311186	1.17e-24
B	UGT2B17	rs2708661	T	C	T	C	-0.212	0.00226	0.41541	4	0.0109	0.835863	250296	4	0.0315705	1.879e-11
B	UGT2B17	rs3100649	G	T	G	T	-0.212	0.00323	0.41454	4	0.01085	0.766124	250292	4	0.0315705	1.879e-11
B	UGT2B17	rs62317912	T	C	T	C	-0.202	0.00523	0.38895	4	0.01076	0.626798	255147	4	0.0315543	1.537e-10
B	RRBP1	rs2618592	T	A	T	A	-0.171	0.01577	0.57462	20	0.00856	0.065574	335257	20	0.0316961	6.853e-08
B	RP11-554J4.1	rs2627782	G	A	G	A	-0.152	0.0048	0.53347	2	0.00846	0.570482	330196	2	0.0318007	1.755e-06
B	PTPN22	rs2636008	G	A	G	A	0.143	0.01362	0.35769	1	0.00898	0.129639	336783	1	0.0317088	6.489e-06
B	HLA-DQA2	rs2647073	C	A	C	A	0.403	0.01047	0.13388	6	0.01321	0.428148	273292	6	0.030555	1.011e-39
B	HLA-DQA2	rs3132949	T	C	T	C	0.326	0.00617	0.636	6	0.00926	0.504958	282449	6	0.0310888	1.001e-25
B	HLA-DQA2	rs471964	A	G	A	G	-0.227	0.01739	0.38173	6	0.00926	0.060298	277550	6	0.0315846	6.621e-13
B	HLA-DQA2	rs77000541	A	G	A	G	0.199	0.00086	0.33378	6	0.0104	0.933776	252907	6	0.0316386	3.179e-10
B	CCDC141	rs2655140	C	T	C	T	0.145	0.00843	0.63796	2	0.00894	0.345728	330172	2	0.0317742	5.032e-06
B	VPS53	rs2657617	T	C	T	C	-0.16	0.01026	0.44882	17	0.0083	0.216208	336800	17	0.0318168	4.936e-07
B	SETD9	rs2662033	T	G	T	G	-0.183	0.01028	0.18749	5	0.0105	0.327494	336710	5	0.0316192	7.139e-09
B	LIMD1	rs2673023	T	C	T	C	0.414	0.01131	0.25707	3	0.00965	0.240826	336729	3	0.0304973	5.638e-42
B	CHPT1	rs2695294	G	A	G	A	-0.161	0.00606	0.46232	12	0.00846	0.474081	336755	12	0.0316552	3.656e-07
B	ZNF136	rs269814	T	C	T	C	-0.141	0.00686	0.87098	19	0.01209	0.570027	336866	19	0.0317736	9.095e-06
B	IRAK3	rs2701652	C	G	C	G	0.2	0.00058	0.29909	12	0.00908	0.949465	336730	12	0.0317012	2.81e-10
B	SLC4A7	rs2724491	C	T	C	T	-0.187	0.0076	0.49894	3	0.0082	0.354328	336765	3	0.0317371	3.812e-09
B	SETD5-AS1	rs2728927	C	A	C	A	0.17	0.00308	0.60726	3	0.00848	0.716074	334812	3	0.031637	7.724e-08
B	PRR7-AS1	rs2731670	A	C	A	C	-0.303	0.0048	0.46478	5	0.00857	0.575146	336767	5	0.0311862	2.581e-22
B	SYS1	rs2743239	A	T	A	T	0.191	0.01122	0.78738	20	0.01055	0.287817	336714	20	0.0316446	1.582e-09
B	RP3-475N16.1	rs2756186	T	C	T	C	-0.143	0.00275	0.08675	6	0.01437	0.848378	336893	6	0.0317786	6.799e-06
B	RNGTT	rs2756370	T	A	T	A	-0.299	0.00237	0.15563	6	0.0113	0.833894	336853	6	0.0312125	9.753e-22
B	ZSWIM7	rs2779210	A	G	A	G	-0.148	0.00532	0.5528	17	0.00835	0.523921	336740	17	0.031812	3.282e-06
B	GALT	rs2812357	C	T	C	T	0.174	0.00238	0.57821	9	0.00828	0.773911	336752	9	0.0316811	3.969e-08
B	ELOVL5	rs2816355	T	C	T	C	-0.204	0.01399	0.55845	6	0.00837	0.094681	336773	6	0.0316734	1.189e-10
B	MRPS6	rs2834346	A	G	A	G	-0.155	0.00242	0.34238	21	0.00853	0.776874	334830	21	0.031688	1.001e-06
B	SOCS5	rs28370327	C	A	C	A	0.2	0.00951	0.36278	2	0.00848	0.26209	336790	2	0.0316641	2.679e-10
B	POLM	rs28382621	C	G	C	G	-0.227	0.0007	0.91263	7	0.01487	0.962409	332076	7	0.0315032	5.778e-13
B	U2AF1	rs2839633	A	G	A	G	-0.147	0.00375	0.56756	21	0.00836	0.653616	336192	21	0.0317781	3.731e-06
B	FOXK1	rs28405484	C	G	C	G	-0.141	0.03236	0.06765	7	0.02047	0.113903	283602	7	0.0317587	9.007e-06
B	HLA-A	rs2844810	C	G	C	G	0.328	0.00111	0.58672	6	0.00925	0.904644	283179	6	0.0310915	5.106e-26
B	HLA-A	rs9260729	T	C	T	C	0.177	0.02117	0.09916	6	0.01427	0.13791	283332	6	0.0317379	2.448e-08
B	HLA-A	rs9918306	T	C	T	C	-0.219	0.0046	0.17379	6	0.01203	0.702388	270705	6	0.0316271	4.377e-12
B	TIMM10	rs2848626	C	T	C	T	0.399	0.00464	0.23297	11	0.01014	0.647049	332358	11	0.0306066	7.595e-39
B	MSH5	rs2853915	C	A	C	A	-0.22	0.00677	0.40358	6	0.00992	0.495249	277513	6	0.0316038	3.374e-12
B	MSH5	rs6457401	T	G	T	G	0.148	0.0151	0.23646	6	0.01005	0.13269	285314	6	0.0318051	3.266e-06
B	MSH5	rs9501374	T	C	T	C	-0.178	0.01173	0.24979	6	0.01	0.240636	280340	6	0.0316402	1.847e-08
B	MSH5	rs9501375	C	T	C	T	-0.192	0.01191	0.25158	6	0.00998	0.232445	280340	6	0.0316542	1.315e-09
B	MSH5	rs9501376	T	C	T	C	-0.192	0.01192	0.24973	6	0.01	0.233543	280341	6	0.0316542	1.315e-09
B	DDR1	rs2853915	C	A	C	A	-0.15	0.00677	0.40358	6	0.00992	0.495249	277513	6	0.0317689	2.34e-06
B	XXbac-BPG299F13.17	rs2854001	A	G	A	G	-0.156	0.03217	0.20903	6	0.0119	0.0069	254511	6	0.0317151	8.708e-07
B	XXbac-BPG299F13.17	rs6922077	G	C	G	C	-0.512	0.00405	0.77793	6	0.01071	0.705344	283414	6	0.0296682	9.819e-67
B	XXbac-BPG299F13.17	rs9501587	A	G	A	G	-0.241	0.02415	0.21498	6	0.01066	0.023467	281394	6	0.0315122	2.044e-14
B	EVI2A	rs2854319	G	C	G	C	-0.339	0.0055	0.41446	17	0.00828	0.506515	336738	17	0.0310262	8.634e-28
B	HLA-DOB	rs2857111	T	C	T	C	0.161	0.0037	0.92302	6	0.01571	0.813939	325918	6	0.031747	3.95e-07
B	DCLK2	rs28605560	G	A	G	A	0.206	0.02194	0.80127	4	0.01063	0.038978	336866	4	0.0315562	6.664e-11
B	DCLK2	rs28665284	C	T	C	T	0.205	0.01984	0.79028	4	0.01039	0.056224	336858	4	0.0315348	7.992e-11
B	DCLK2	rs28806288	A	G	A	G	-0.297	0.0197	0.79009	4	0.01037	0.057458	336864	4	0.0312651	2.111e-21
B	DCLK2	rs56150320	G	A	G	A	0.215	0.01982	0.79041	4	0.01041	0.056958	336861	4	0.0316239	1.056e-11
B	DCLK2	rs62338190	G	C	G	C	0.217	0.02463	0.80536	4	0.01079	0.022501	336864	4	0.0315542	6.11e-12
B	INSIG1	rs28637746	C	T	C	T	0.202	0.00113	0.52336	7	0.00875	0.89735	335215	7	0.0316282	1.695e-10
B	FXYD5	rs28659908	T	C	T	C	0.219	0.0048	0.59423	19	0.00865	0.578518	336789	19	0.0316361	4.438e-12
B	WDR60	rs28679564	G	C	G	C	-0.182	0.01091	0.21905	7	0.00981	0.266212	336811	7	0.031672	9.116e-09
B	RPLP2	rs28694634	G	A	G	A	0.397	0.00049	0.35252	11	0.00929	0.958131	327403	11	0.0306238	1.964e-38
B	RPS10	rs28847046	C	T	C	T	0.253	0.01317	0.11312	6	0.01278	0.302781	331184	6	0.0314503	8.664e-16
B	RPS10	rs78454682	A	G	A	G	-0.221	0.02998	0.10972	6	0.0133	0.024228	331168	6	0.0315683	2.547e-12
B	RPS10	rs9380433	C	T	C	T	0.484	0.02047	0.23832	6	0.00981	0.036979	331007	6	0.0299162	7.15e-59
B	RPS24	rs2913134	C	T	C	T	-0.193	0.00573	0.42158	10	0.00839	0.494571	334755	10	0.0317267	1.178e-09
B	ZC2HC1A	rs2919936	C	G	C	G	0.275	0.00153	0.7254	8	0.00933	0.869671	336726	8	0.0313305	1.673e-18
B	CCDC102A	rs2923147	C	T	C	T	-0.144	0.0132	0.20531	16	0.01099	0.229554	244099	16	0.0317253	5.653e-06
B	ERAP2	rs2927608	A	G	A	G	0.425	0.02409	0.42979	5	0.00836	0.003983	330008	5	0.0304111	2.21e-44
B	COMMD5	rs2953858	T	C	T	C	0.151	0.01185	0.3766	8	0.00849	0.16273	336737	8	0.031689	1.888e-06
B	RPL8	rs2954658	C	T	C	T	0.839	0.01663	0.50602	8	0.00836	0.046663	336750	8	0.0243204	1e-200
B	R3HDM4	rs2965294	C	G	C	G	-0.143	0.00954	0.53869	19	0.00903	0.29059	322665	19	0.0318715	7.231e-06
B	MPHOSPH6	rs2967375	G	A	G	A	-0.177	0.00743	0.73062	16	0.00952	0.435197	328964	16	0.031705	2.368e-08
B	SMIM19	rs2974366	A	C	A	C	-0.198	0.00553	0.62297	8	0.00839	0.509772	336739	8	0.0316866	4.139e-10
B	TCL1B	rs2985640	A	G	A	G	0.196	0.00243	0.30211	14	0.00912	0.790097	336823	14	0.0316562	5.959e-10
B	RP11-164H13.1	rs2985640	A	G	A	G	-0.159	0.00243	0.30211	14	0.00912	0.790097	336823	14	0.0316831	5.209e-07
B	SCIMP	rs3031	A	G	A	G	-0.166	0.01107	0.39955	17	0.00876	0.20622	334023	17	0.0316872	1.617e-07
B	SCIMP	rs61182333	C	T	C	T	-0.266	0.04003	0.82681	17	0.01242	0.001274	332417	17	0.0313569	2.195e-17
B	PLTP	rs3091649	G	A	G	A	0.232	0.00472	0.46545	20	0.00831	0.570192	336738	20	0.0314979	1.764e-13
B	PLTP	rs3092073	A	G	A	G	-0.272	0.00965	0.45368	20	0.00816	0.237118	336790	20	0.0313483	4.074e-18
B	PLTP	rs394643	A	G	A	G	-0.267	0.00608	0.45366	20	0.00821	0.459469	336743	20	0.0314031	1.858e-17
B	PLTP	rs441346	G	C	G	C	-0.276	0.00713	0.46081	20	0.00821	0.385105	336741	20	0.0313493	1.32e-18
B	PLTP	rs8119032	A	T	A	T	-0.243	0.00987	0.59573	20	0.00884	0.264335	330244	20	0.0314997	1.216e-14
B	RPS3	rs3094303	A	G	A	G	0.392	0.03662	0.91816	11	0.01403	0.009081	330554	11	0.0306445	1.821e-37
B	AC137932.1	rs3102382	C	G	C	G	-0.169	0.00762	0.51258	16	0.00832	0.359915	331930	16	0.0317694	1.04e-07
B	ZKSCAN4	rs3117145	A	T	A	T	0.2	0.01729	0.90038	6	0.01686	0.305019	263052	6	0.0316967	2.794e-10
B	ZKSCAN4	rs6456835	C	G	C	G	0.184	0.00774	0.88994	6	0.01593	0.627332	258082	6	0.0316676	6.234e-09
B	ZKSCAN4	rs6908726	C	G	C	G	0.169	0.00788	0.88954	6	0.016	0.622304	261902	6	0.0317673	1.038e-07
B	ZKSCAN4	rs9393926	A	G	A	G	0.184	0.00766	0.88993	6	0.01594	0.63068	258076	6	0.0316676	6.234e-09
B	ZKSCAN4	rs9393929	C	A	C	A	0.184	0.00739	0.8898	6	0.01593	0.642598	258086	6	0.0316676	6.234e-09
B	PGBD1	rs3117425	C	T	C	T	0.254	0.01529	0.89194	6	0.01643	0.352028	255256	6	0.031377	5.722e-16
B	CHI3L2	rs3118207	A	G	A	G	-0.542	0.01399	0.34729	1	0.00862	0.104723	336785	1	0.0293576	4.178e-76
B	HIST1H2AM	rs3118364	G	A	G	A	-0.206	0.01398	0.89801	6	0.01659	0.399373	258264	6	0.031627	7.346e-11
B	HIST1H2AM	rs3118365	G	A	G	A	-0.286	0.0168	0.90426	6	0.01614	0.297949	288586	6	0.0312872	6.181e-20
B	HIST1H2AM	rs3131095	T	C	T	C	-0.17	0.01173	0.89882	6	0.01664	0.480816	258269	6	0.031649	7.812e-08
B	HIST1H2AM	rs3131096	T	C	T	C	-0.206	0.01159	0.89887	6	0.01664	0.486151	258268	6	0.031627	7.346e-11
B	HIST1H2AM	rs3131097	A	G	A	G	-0.206	0.01168	0.89872	6	0.01664	0.482712	258268	6	0.031627	7.346e-11
B	SURF1	rs3118667	T	C	T	C	-0.194	0.00631	0.51169	9	0.00853	0.459448	329510	9	0.0316339	8.642e-10
B	C11orf24	rs312018	G	A	G	A	-0.328	0.01117	0.59677	11	0.00843	0.184872	332879	11	0.0311038	5.338e-26
B	ZFYVE28	rs3128777	G	A	G	A	-0.159	0.00395	0.17351	4	0.01103	0.720365	336715	4	0.0317359	5.44e-07
B	ZFYVE28	rs3128793	C	T	C	T	0.142	0.00259	0.17761	4	0.01093	0.81263	336713	4	0.0317099	7.531e-06
B	TAPBP	rs3130260	G	A	G	A	0.258	0.00251	0.70039	6	0.0092	0.784853	324550	6	0.0314652	2.413e-16
B	ATP6V1G2	rs3130566	C	G	C	G	0.349	0.02244	0.87294	6	0.01362	0.099449	325927	6	0.0309753	1.909e-29
B	ATP6V1G2	rs6457535	G	A	G	A	-0.324	0.01923	0.87032	6	0.01442	0.18237	272670	6	0.0310613	1.79e-25
B	ATP6V1G2	rs9268104	G	A	G	A	-0.286	0.01866	0.87013	6	0.01441	0.195367	272667	6	0.03131	6.573e-20
B	ATP6V1G2	rs9268106	A	T	A	T	-0.324	0.01915	0.8703	6	0.01442	0.184185	272666	6	0.0310613	1.79e-25
B	ATP6V1G2	rs9268138	G	A	G	A	-0.324	0.0194	0.8703	6	0.01442	0.178563	272668	6	0.0310613	1.79e-25
B	RPL36	rs3213651	G	A	G	A	-0.151	0.02201	0.06857	19	0.0158	0.163484	336882	19	0.031794	2.041e-06
B	WAC-AS1	rs332192	T	C	T	C	0.161	0.00178	0.33784	10	0.00946	0.850727	336722	10	0.0317709	4.03e-07
B	TMED9	rs335485	G	C	G	C	-0.142	0.01578	0.3514	5	0.00914	0.084309	321744	5	0.0317119	7.541e-06
B	SESTD1	rs340354	A	T	A	T	-0.197	0.00615	0.74826	2	0.00986	0.532759	330166	2	0.0316082	4.589e-10
B	MBP	rs34070985	C	T	C	T	0.184	0.0119	0.64807	18	0.00892	0.181946	333648	18	0.031617	5.897e-09
B	STARD10	rs341085	A	C	A	C	0.143	0.00539	0.36229	11	0.00845	0.523785	335208	11	0.0317942	6.87e-06
B	FANCA	rs34177108	C	A	C	A	0.177	0.00321	0.74891	16	0.01004	0.749323	320695	16	0.0316742	2.295e-08
B	MSTO1	rs34245846	A	G	A	G	0.144	0.01384	0.73871	1	0.00991	0.162334	336804	1	0.0317266	5.658e-06
B	CMTM6	rs342766	A	G	A	G	-0.146	0.02339	0.6502	3	0.00858	0.006449	336823	3	0.0318347	4.514e-06
B	EHMT2	rs34277309	G	T	G	T	0.144	0.01278	0.13716	6	0.01277	0.317123	282595	6	0.0317812	5.871e-06
B	SNRPD2	rs34399924	A	G	A	G	-0.28	0.02664	0.21667	19	0.01035	0.01008	330838	19	0.0313225	3.918e-19
B	ZSCAN31	rs34560199	G	C	G	C	0.242	0.01931	0.91201	6	0.01532	0.20742	335345	6	0.031475	1.487e-14
B	ZSCAN31	rs34668037	G	A	G	A	0.242	0.02175	0.91231	6	0.01534	0.156134	335345	6	0.031475	1.487e-14
B	ZSCAN31	rs73391152	T	G	T	G	-0.143	0.00595	0.06417	6	0.01752	0.734182	288597	6	0.0318736	7.241e-06
B	ZSCAN31	rs73403143	T	C	T	C	0.157	0.00605	0.06869	6	0.01712	0.723941	288598	6	0.0317134	7.399e-07
B	DSP	rs34704640	G	A	G	A	-0.46	0.00687	0.44053	6	0.00823	0.403723	336753	6	0.030173	1.766e-52
B	ANGEL2	rs34868056	G	A	G	A	0.156	0.00646	0.41509	1	0.0087	0.457545	336746	1	0.0317107	8.678e-07
B	HIST1H2AH	rs35111391	G	T	G	T	-0.183	0.03488	0.92809	6	0.01824	0.055866	314999	6	0.0316307	7.229e-09
B	GPR155	rs35155300	G	A	G	A	-0.276	0.0141	0.77441	2	0.01025	0.168782	330288	2	0.0312958	1.154e-18
B	KYNU	rs351696	G	A	G	A	-0.221	0.00551	0.53147	2	0.00835	0.509228	330205	2	0.0315596	2.512e-12
B	CSTB	rs35285321	G	A	G	A	0.49	0.00359	0.65018	21	0.00864	0.677522	336766	21	0.0298553	1.557e-60
B	DPEP2	rs35316276	C	T	C	T	-0.145	0.00959	0.73588	16	0.01005	0.339788	323033	16	0.0316811	4.72e-06
B	CD164	rs35452836	T	A	T	A	0.174	0.00432	0.29583	6	0.009	0.630991	334834	6	0.0316475	3.84e-08
B	SIDT1-AS1	rs35452897	C	T	C	T	-0.268	0.00363	0.77768	3	0.00974	0.709074	336848	3	0.0313315	1.192e-17
B	NDUFA12	rs35498210	T	C	T	C	0.154	0.0008	0.3209	12	0.00876	0.926766	334847	12	0.0318624	1.343e-06
B	PDXDC1	rs35512524	C	G	C	G	0.167	0.05204	0.14451	16	0.01339	0.000102	296520	16	0.0317677	1.465e-07
B	MILR1	rs35528570	A	G	A	G	-0.223	0.00646	0.58191	17	0.01054	0.540159	275289	17	0.0314948	1.436e-12
B	37500	rs35533015	G	A	G	A	-0.204	0.01344	0.90464	2	0.01456	0.356174	330325	2	0.0315902	1.063e-10
B	ARL17A	rs35732828	A	C	A	C	0.166	0.01784	0.15434	17	0.0127	0.160224	291702	17	0.0317226	1.669e-07
B	FAR1	rs35766662	A	G	A	G	0.174	0.01213	0.32033	11	0.00884	0.169746	332448	11	0.0317604	4.289e-08
B	CDIP1	rs35880878	G	A	G	A	-0.146	0.01029	0.20395	16	0.01029	0.31722	336855	16	0.0318006	4.409e-06
B	KLHDC10	rs35886223	A	G	A	G	0.164	0.01979	0.2978	7	0.00979	0.043205	334813	7	0.0318223	2.555e-07
B	MTHFR	rs35983202	G	T	G	T	0.143	0.0293	0.17313	1	0.01057	0.005576	336853	1	0.0317999	6.896e-06
B	SRD5A3	rs36110240	C	T	C	T	-0.161	0.02411	0.85721	4	0.01296	0.062841	330320	4	0.0317545	3.975e-07
B	METTL8	rs36140780	C	T	C	T	0.47	0.02174	0.76488	2	0.01009	0.031315	318948	2	0.0300595	4.163e-55
B	ZNF667-AS1	rs36147582	T	C	T	C	0.253	0.00089	0.24434	19	0.0095	0.925526	336819	19	0.0314429	8.532e-16
B	IGLL5	rs364790	G	A	G	A	0.245	2e-05	0.4683	22	0.00931	0.998326	324329	22	0.0315117	7.551e-15
B	SS18L2	rs3733059	C	T	C	T	-0.157	0.0077	0.90174	3	0.01382	0.577163	336881	3	0.031719	7.432e-07
B	GDI2	rs3736461	G	C	G	C	0.278	0.00286	0.80776	10	0.01073	0.789552	335311	10	0.0313109	6.764e-19
B	LAX1	rs3737976	T	C	T	C	-0.146	0.00448	0.43598	1	0.00838	0.592874	336750	1	0.0317034	4.121e-06
B	TACC1	rs3739247	T	C	T	C	0.167	0.00249	0.43561	8	0.0087	0.774793	335224	8	0.0316458	1.312e-07
B	L3HYPDH	rs3742645	T	G	T	G	-0.189	0.00448	0.38782	14	0.00868	0.605516	332064	14	0.0315982	2.213e-09
B	NMRK1	rs3752955	C	A	C	A	-0.195	0.003	0.54155	9	0.00823	0.715938	336772	9	0.0316191	6.953e-10
B	C6orf62	rs3756814	T	C	T	C	0.175	0.0181	0.61321	6	0.0084	0.031198	334806	6	0.0317805	3.66e-08
B	DRAM2	rs3762374	T	C	T	C	0.32	0.00855	0.28229	1	0.00903	0.34374	336804	1	0.0311315	8.766e-25
B	DEGS1	rs3767732	A	G	A	G	-0.173	0.02252	0.92198	1	0.01555	0.147618	336896	1	0.0318001	5.321e-08
B	CAPG	rs3770102	T	G	T	G	0.242	0.00202	0.39283	2	0.00871	0.816595	330230	2	0.031465	1.459e-14
B	TLK1	rs3770433	G	A	G	A	0.245	0.00122	0.63071	2	0.00905	0.893157	330178	2	0.0314003	6.071e-15
B	DNASE1L3	rs3772985	A	C	A	C	-0.213	0.01697	0.1231	3	0.01205	0.159039	336867	3	0.0316462	1.689e-11
B	ITIH4	rs3774568	A	T	A	T	0.143	0.00686	0.23483	3	0.00953	0.471812	336813	3	0.0318181	6.98e-06
B	C9orf156	rs3780419	C	T	C	T	0.258	0.01781	0.23792	9	0.00982	0.069741	336827	9	0.0313523	1.887e-16
B	CD82	rs3781759	T	C	T	C	-0.171	0.01552	0.1562	11	0.01184	0.19011	327504	11	0.0317184	6.999e-08
B	LEPROT	rs3790435	C	T	C	T	0.156	0.00811	0.47451	1	0.00827	0.32719	336759	1	0.0317776	9.149e-07
B	LAMTOR4	rs3807479	G	C	G	C	-0.215	0.01023	0.56837	7	0.00843	0.22518	334767	7	0.0315665	9.691e-12
B	RHBDF2	rs3809694	C	A	C	A	-0.217	0.00576	0.54061	17	0.00868	0.506925	326930	17	0.0316424	6.989e-12
B	RPL23A	rs3809797	T	C	T	C	0.36	0.02248	0.89029	17	0.01271	0.076944	336860	17	0.0308448	1.786e-31
B	ACAP1	rs3809822	C	G	C	G	0.196	0.01678	0.766	17	0.01063	0.114581	328058	17	0.0316313	5.777e-10
B	VTI1A	rs3814572	G	A	G	A	0.164	0.01755	0.14146	10	0.01219	0.150043	334028	10	0.0317902	2.485e-07
B	YBX3	rs3816566	C	T	C	T	-0.161	0.00112	0.76222	12	0.00965	0.907383	336846	12	0.0317955	4.114e-07
B	EPSTI1	rs3825511	A	C	A	C	0.264	0.00933	0.28888	13	0.00905	0.302883	333943	13	0.0313597	3.815e-17
B	CTSH	rs3825932	T	C	T	C	-0.196	0.01187	0.35893	15	0.00873	0.174107	336706	15	0.0316875	6.194e-10
B	LINC00969	rs3827561	G	C	G	C	0.295	0.00498	0.41192	3	0.00996	0.617177	259416	3	0.031271	3.96e-21
B	LINC00969	rs62283340	C	T	C	T	0.164	0.00028	0.0692	3	0.01975	0.988863	281032	3	0.0317259	2.35e-07
B	LINC00969	rs9886992	G	A	G	A	0.201	0.00802	0.45583	3	0.01057	0.448127	253534	3	0.0316952	2.273e-10
B	CCDC58	rs3828362	G	C	G	C	0.293	0.00099	0.40756	3	0.00821	0.904367	336778	3	0.0312351	6.567e-21
B	IGFLR1	rs3848662	T	G	T	G	-0.191	0.00817	0.14777	19	0.01145	0.475469	336875	19	0.0316997	1.688e-09
B	NME7	rs3885717	T	A	T	A	0.142	0.00833	0.57866	1	0.00819	0.309202	336769	1	0.0317658	7.814e-06
B	MYBL2	rs390076	G	C	G	C	-0.449	0.01751	0.81663	20	0.01076	0.103749	336715	20	0.030232	6.771e-50
B	RP11-108M9.4	rs3901404	T	A	T	A	0.181	0.00459	0.43246	1	0.00853	0.590536	336765	1	0.0317384	1.178e-08
B	PINLYP	rs397706	A	G	A	G	-0.345	0.00452	0.57579	19	0.00821	0.582167	336749	19	0.0309958	8.908e-29
B	PINLYP	rs398981	A	G	A	G	0.146	0.00302	0.57451	19	0.00821	0.713172	336760	19	0.0318903	4.69e-06
B	PINLYP	rs425530	C	T	C	T	-0.354	0.00311	0.57664	19	0.00821	0.704384	336760	19	0.0309107	2.289e-30
B	SSBP4	rs4006662	C	T	C	T	-0.185	0.00477	0.22327	19	0.0098	0.626434	336831	19	0.0316502	5.061e-09
B	ADPRM	rs403817	T	A	T	A	0.231	0.0165	0.56483	17	0.00819	0.044034	334003	17	0.031557	2.478e-13
B	COX4I1	rs411327	G	A	G	A	-0.142	0.00632	0.88914	16	0.01494	0.672441	327134	16	0.0318268	8.133e-06
B	CTSS	rs41271951	G	A	G	A	-0.172	0.00049	0.08008	1	0.01543	0.974853	268742	1	0.0316767	5.64e-08
B	UQCRH	rs41292543	G	A	G	A	-0.206	0.0298	0.09849	1	0.01379	0.030716	268682	1	0.0316031	7.109e-11
B	TRMT12	rs4132855	A	G	A	G	-0.141	0.0123	0.59237	8	0.00824	0.135726	336699	8	0.0319045	9.896e-06
B	MGST3	rs4147596	C	T	C	T	-0.42	0.01952	0.47687	1	0.00816	0.0168	336760	1	0.030449	2.787e-43
B	MTUS1	rs415226	A	T	A	T	0.478	0.0034	0.72732	8	0.00928	0.714485	329020	8	0.0299741	2.985e-57
B	MTUS1	rs426498	C	T	C	T	-0.143	0.0057	0.72601	8	0.00926	0.538352	329018	8	0.0316893	6.405e-06
B	MTUS1	rs441448	C	G	C	G	-0.41	0.00135	0.29182	8	0.00944	0.886652	329126	8	0.0305121	3.655e-41
B	C1orf115	rs415273	A	G	A	G	-0.171	0.00216	0.89889	1	0.0131	0.86878	336894	1	0.0316244	6.401e-08
B	C1orf115	rs437078	A	G	A	G	0.167	0.00255	0.90255	1	0.0132	0.846568	336902	1	0.0316682	1.339e-07
B	GTF2H4	rs41546314	C	T	C	T	-0.321	0.00839	0.72569	6	0.01071	0.433468	261039	6	0.031122	6.075e-25
B	GTF2H4	rs4713443	G	T	G	T	-0.38	0.0174	0.40845	6	0.00895	0.051874	287140	6	0.0307866	5.312e-35
B	GTF2H4	rs4713444	G	A	G	A	-0.303	0.01741	0.40856	6	0.00895	0.05169	287140	6	0.0312346	2.992e-22
B	GTF2H4	rs7755428	T	C	T	C	-0.303	0.01733	0.40839	6	0.00895	0.052865	287144	6	0.0312346	2.992e-22
B	GTF2H4	rs9366770	C	G	C	G	-0.256	0.021	0.41615	6	0.00904	0.020186	277496	6	0.0314442	3.907e-16
B	LGALS9	rs4239242	T	C	T	C	0.187	0.00323	0.63898	17	0.00848	0.703407	336799	17	0.0317145	3.716e-09
B	ANKRD36	rs4243786	T	C	T	C	0.144	0.01154	0.6797	2	0.00932	0.215726	330280	2	0.0317573	5.777e-06
B	NIPAL2	rs4288343	A	T	A	T	0.154	0.01628	0.92301	8	0.01607	0.311103	323603	8	0.0317572	1.239e-06
B	MLTK	rs4338932	C	G	C	G	-0.206	0.00371	0.23533	2	0.01033	0.719655	330163	2	0.0315698	6.79e-11
B	RPL27A	rs4390341	C	T	C	T	-0.229	0.0038	0.75518	11	0.00983	0.698688	334059	11	0.0315345	3.817e-13
B	RPL27A	rs61875926	G	C	G	C	-0.285	0.00455	0.09309	11	0.01525	0.765358	334096	11	0.0313227	9.13e-20
B	FAM177B	rs4424514	G	A	G	A	0.358	0.04622	0.7405	1	0.01069	1.57e-05	283203	1	0.0308788	4.435e-31
B	MRPL34	rs4430871	T	C	T	C	0.177	0.00027	0.38488	19	0.00871	0.975301	335205	19	0.0316946	2.343e-08
B	HSD17B11	rs4443241	C	T	C	T	0.181	0.00069	0.69804	4	0.00893	0.938575	334756	4	0.0317614	1.207e-08
B	ZNF638	rs4470366	A	T	A	T	-0.142	0.02584	0.56118	2	0.00843	0.002174	330200	2	0.0318153	8.072e-06
B	DDX11	rs4537846	T	C	T	C	-0.319	0.00162	0.46575	12	0.00865	0.851444	334002	12	0.0311422	1.268e-24
B	PWWP2A	rs4540217	T	C	T	C	0.157	0.00948	0.35078	5	0.0085	0.264677	336734	5	0.0317257	7.472e-07
B	C20orf27	rs45495794	C	T	C	T	-0.143	0.01438	0.05759	20	0.01832	0.432492	325576	20	0.0316921	6.417e-06
B	VPS72	rs4579760	A	G	A	G	0.142	0.00404	0.44095	1	0.00847	0.633313	268722	1	0.0318553	8.286e-06
B	SLC12A7	rs4580814	G	T	G	T	-0.193	0.00664	0.41535	5	0.00853	0.436193	267558	5	0.031708	1.152e-09
B	SLC12A7	rs6864465	T	C	T	C	0.168	0.00071	0.41519	5	0.00905	0.937155	320440	5	0.031738	1.201e-07
B	SLC12A7	rs6880997	T	G	T	G	-0.192	0.003	0.43696	5	0.00882	0.733747	320443	5	0.031605	1.24e-09
B	SLC12A7	rs6895108	G	A	G	A	-0.197	0.00394	0.43648	5	0.0088	0.653873	320442	5	0.0315749	4.4e-10
B	SLC12A7	rs7703616	C	T	C	T	-0.193	0.00215	0.43301	5	0.00886	0.808282	320445	5	0.0315682	9.732e-10
B	FAM98A	rs4671032	C	T	C	T	0.16	0.00161	0.18416	2	0.01075	0.880598	336710	2	0.0317195	4.554e-07
B	ACYP2	rs4671747	C	T	C	T	0.321	0.0058	0.58506	2	0.00841	0.490104	328224	2	0.0310529	4.783e-25
B	MDGA1	rs4711510	G	A	G	A	-0.235	0.002	0.46129	6	0.0084	0.811959	336748	6	0.0315169	8.897e-14
B	MDGA1	rs6901540	G	C	G	C	-0.238	0.00384	0.45925	6	0.00839	0.647685	336747	6	0.0315142	4.281e-14
B	MDGA1	rs6937280	T	G	T	G	-0.239	0.00306	0.4603	6	0.00839	0.715332	336750	6	0.0315224	3.405e-14
B	MDGA1	rs6938061	A	G	A	G	-0.242	0.00453	0.45891	6	0.00835	0.587373	336744	6	0.0314337	1.374e-14
B	MDGA1	rs9349050	C	T	C	T	-0.313	0.0026	0.53516	6	0.0084	0.756561	336748	6	0.031134	8.883e-24
B	PLEKHA2	rs4733957	C	G	C	G	-0.148	0.00572	0.57707	8	0.00864	0.508259	336789	8	0.0318051	3.266e-06
B	VCL	rs4746177	A	G	A	G	-0.212	0.0394	0.13251	10	0.01201	0.001044	334895	10	0.0315796	1.904e-11
B	MCMBP	rs4752345	T	C	T	C	-0.169	0.01112	0.6708	10	0.00869	0.20046	334814	10	0.0316546	9.352e-08
B	MFHAS1	rs475259	A	G	A	G	-0.168	0.00482	0.35337	8	0.00883	0.585035	334886	8	0.0316877	1.147e-07
B	ACAT1	rs4754296	G	T	G	T	0.183	0.01106	0.13451	11	0.01237	0.371597	335251	11	0.0316957	7.757e-09
B	CD27-AS1	rs4764474	C	T	C	T	0.144	0.00931	0.21239	12	0.01059	0.379123	334739	12	0.0318843	6.292e-06
B	MLF2	rs4764512	C	T	C	T	0.144	0.00071	0.74043	12	0.01003	0.943237	334742	12	0.0318632	6.204e-06
B	RP11-446N19.1	rs4768697	G	C	G	C	0.198	0.00759	0.27641	12	0.00905	0.401565	334839	12	0.0315864	3.645e-10
B	MYO1E	rs4775163	C	T	C	T	0.177	0.00838	0.50066	15	0.00811	0.301794	336760	15	0.0317456	2.467e-08
B	SNX29P2	rs4788162	A	G	A	G	0.239	0.00794	0.27518	16	0.00964	0.41021	324772	16	0.0314312	2.873e-14
B	VAMP2	rs4792267	A	G	A	G	0.213	0.00237	0.67295	17	0.00878	0.787369	333940	17	0.0315358	1.436e-11
B	NME1-NME2	rs4794210	T	C	T	C	-0.156	0.01633	0.47194	17	0.00816	0.045536	336768	17	0.0317307	8.816e-07
B	CTD-2368P22.1	rs4801243	A	C	A	C	-0.502	0.00819	0.78126	19	0.01016	0.420341	336831	19	0.0297462	6.745e-64
B	ZNF264	rs4801440	C	G	C	G	-0.144	0.0064	0.05702	19	0.01954	0.743359	325562	19	0.0317258	5.655e-06
B	VRK3	rs4802648	C	T	C	T	0.172	0.00797	0.79312	19	0.01	0.425559	335697	19	0.0317875	6.27e-08
B	ZNF600	rs4802995	G	C	G	C	0.168	0.01468	0.43514	19	0.00963	0.127321	303277	19	0.0317416	1.205e-07
B	FXYD1	rs4806107	T	C	T	C	-0.159	0.00514	0.32036	19	0.00877	0.558029	336817	19	0.0318386	5.916e-07
B	POLR2I	rs4806252	A	G	A	G	0.169	0.00398	0.57755	19	0.00827	0.630182	336769	19	0.0316355	9.188e-08
B	GPX4	rs4807542	G	A	G	A	-0.153	0.01514	0.82466	19	0.01122	0.177188	326512	19	0.0317649	1.46e-06
B	VPREB3	rs4822436	G	A	G	A	0.212	0.02025	0.12919	22	0.01778	0.254734	336875	22	0.0315475	1.817e-11
B	MIF	rs4822444	G	C	G	C	0.169	0.01469	0.82433	22	0.01053	0.162798	336831	22	0.0317264	9.996e-08
B	P2RX5	rs486474	A	G	A	G	-0.186	0.0041	0.55048	17	0.00828	0.620133	336763	17	0.0316159	4.026e-09
B	GRHPR	rs4878690	C	T	C	T	-0.298	0.00898	0.66858	9	0.00884	0.309588	336782	9	0.0311722	1.18e-21
B	SNHG7	rs4880136	A	G	A	G	-0.204	0.0129	0.4993	9	0.00869	0.13746	325454	9	0.0316108	1.093e-10
B	SNHG7	rs6874	T	C	T	C	-0.506	0.02563	0.109	9	0.01434	0.073822	294113	9	0.0297296	5.83e-65
B	RBM26	rs4885625	G	T	G	T	-0.214	0.01552	0.49391	13	0.00826	0.060259	334006	13	0.0315608	1.197e-11
B	ABRACL	rs4895550	T	C	T	C	-0.171	0.00315	0.44061	6	0.00836	0.706502	334774	6	0.0316831	6.769e-08
B	CHURC1	rs4902334	T	C	T	C	-0.199	0.00014	0.68218	14	0.00885	0.98781	332036	14	0.0316626	3.278e-10
B	PHACTR4	rs4908414	T	C	T	C	0.172	0.00447	0.70092	1	0.00913	0.624435	336798	1	0.031753	6.067e-08
B	SIDT2	rs4938343	C	G	C	G	0.266	0.00827	0.78161	11	0.00985	0.401256	332364	11	0.0313565	2.193e-17
B	GBP7	rs495163	G	A	G	A	0.384	0.00842	0.49822	1	0.00809	0.298485	336751	1	0.0307272	7.747e-36
B	GBP7	rs521704	C	A	C	A	0.38	0.01048	0.49966	1	0.00816	0.198605	336746	1	0.0307453	4.322e-35
B	GBP7	rs623134	A	T	A	T	0.386	0.00872	0.49839	1	0.00809	0.281181	336749	1	0.0306652	2.472e-36
B	GBP7	rs674903	A	G	A	G	-0.198	0.00965	0.49438	1	0.00809	0.232666	336687	1	0.0316315	3.86e-10
B	GBP7	rs683100	C	T	C	T	0.384	0.01078	0.50057	1	0.00812	0.184366	336751	1	0.0307222	7.549e-36
B	EML4	rs4953236	A	G	A	G	-0.16	0.00221	0.37733	2	0.0086	0.79691	336819	2	0.0318286	4.984e-07
B	RP11-298J20.3	rs4962711	C	T	C	T	-0.473	0.01215	0.72927	10	0.00924	0.188775	333952	10	0.0300596	8.653e-56
B	RP11-298J20.3	rs77741718	C	T	C	T	0.24	0.00046	0.90931	10	0.01517	0.975913	322768	10	0.0315498	2.805e-14
B	KHNYN	rs4981514	C	T	C	T	-0.168	0.00968	0.88704	14	0.01489	0.515585	332404	14	0.0317942	1.264e-07
B	MRPL52	rs4982683	G	A	G	A	-0.143	0.02139	0.43997	14	0.00861	0.012996	333979	14	0.0317483	6.663e-06
B	SELL	rs4987360	A	G	A	G	-0.211	0.00305	0.69199	1	0.00886	0.730515	336823	1	0.0315583	2.293e-11
B	HLA-DQA1	rs5002178	A	G	A	G	0.357	0.01147	0.66961	6	0.0102	0.260639	247833	6	0.030933	8.189e-31
B	HLA-DQA1	rs9268848	A	G	A	G	-0.145	0.00497	0.52642	6	0.00898	0.580199	282757	6	0.0317334	4.893e-06
B	CTD-3138B18.5	rs500286	C	T	C	T	0.154	0.01986	0.56324	19	0.00839	0.017881	336799	19	0.0317125	1.197e-06
B	WDR18	rs5015042	G	A	G	A	0.148	0.00388	0.23458	19	0.01173	0.740756	264575	19	0.031786	3.222e-06
B	CCDC88B	rs510372	C	T	C	T	0.151	0.00809	0.6261	11	0.00867	0.351048	332929	11	0.0317726	2.009e-06
B	RPL11	rs519202	C	T	C	T	-0.288	0.00213	0.39233	1	0.00849	0.80193	336739	1	0.0312409	3.008e-20
B	RPL11	rs77766201	G	A	G	A	0.382	0.00847	0.82391	1	0.01091	0.437594	335317	1	0.0306915	1.462e-35
B	SF1	rs533447	C	T	C	T	-0.212	0.01662	0.84682	11	0.01253	0.184697	331337	11	0.0315646	1.863e-11
B	RNASEH2C	rs535111	A	G	A	G	0.151	0.00126	0.58784	11	0.00838	0.880003	332945	11	0.0317516	1.978e-06
B	HSPA1B	rs536971557	T	C	T	C	-0.203	0.0279	0.08549	6	0.01715	0.10377	272129	6	0.0315595	1.257e-10
B	RGS16	rs539456	C	T	C	T	0.152	0.00431	0.62087	1	0.00873	0.621497	336753	1	0.0317877	1.738e-06
B	FAM111A	rs556507	C	A	C	A	-0.201	0.00715	0.53318	11	0.00846	0.398102	330138	11	0.0315468	1.872e-10
B	C19orf48	rs55716643	A	G	A	G	0.169	0.0035	0.2842	19	0.00923	0.704509	268741	19	0.0316462	9.28e-08
B	NMI	rs55775354	A	G	A	G	0.216	0.01286	0.44758	2	0.00838	0.124631	330197	2	0.0316266	8.509e-12
B	EBPL	rs55777819	T	A	T	A	-0.143	0.01563	0.90771	13	0.01387	0.259761	336867	13	0.0316977	6.441e-06
B	EBPL	rs6561557	A	G	A	G	-0.15	0.00048	0.39773	13	0.00839	0.954416	336804	13	0.0317782	2.356e-06
B	EBPL	rs9562915	T	C	T	C	0.249	0.00598	0.76008	13	0.00946	0.527188	336832	13	0.0314501	2.427e-15
B	SYNE3	rs55795323	C	T	C	T	0.162	0.00774	0.48063	14	0.0085	0.362516	335220	14	0.0316939	3.198e-07
B	KLF11	rs56101156	C	G	C	G	-0.146	0.02954	0.099	2	0.01491	0.047545	325560	2	0.0316912	4.086e-06
B	RDH5	rs56108400	T	G	T	G	-0.143	0.00097	0.23392	12	0.01101	0.92957	323193	12	0.0316828	6.377e-06
B	KRT10	rs56261283	A	G	A	G	0.224	0.00112	0.15313	17	0.01145	0.922395	336857	17	0.0315366	1.222e-12
B	POLR2J3	rs56308176	A	G	A	G	0.15	0.00433	0.43886	7	0.00991	0.662312	320393	7	0.0317274	2.27e-06
B	POLR2J3	rs6971245	C	G	C	G	0.174	0.02498	0.06725	7	0.01683	0.137754	315197	7	0.031792	4.423e-08
B	POLR2J3	rs9632725	C	T	C	T	0.196	0.01335	0.15363	7	0.01344	0.320625	269388	7	0.0316888	6.204e-10
B	DIRAS1	rs56348918	C	T	C	T	-0.159	0.00021	0.77436	19	0.00996	0.983128	336810	19	0.0317201	5.37e-07
B	DIRAS1	rs56349636	T	C	T	C	0.167	0.00249	0.7786	19	0.01052	0.81243	326603	19	0.03165	1.317e-07
B	DIRAS1	rs72980722	G	A	G	A	0.157	0.00082	0.77573	19	0.00994	0.93439	336810	19	0.0316632	7.106e-07
B	DIRAS1	rs72980725	C	T	C	T	-0.165	0.00085	0.23053	19	0.00983	0.930739	336810	19	0.0318119	2.14e-07
B	DIRAS1	rs72980727	T	C	T	C	0.167	0.0007	0.7756	19	0.00993	0.944047	336812	19	0.0316927	1.369e-07
B	FXYD7	rs56413999	T	C	T	C	-0.159	0.00062	0.33501	19	0.00854	0.942437	336811	19	0.0316981	5.274e-07
B	MRPL21	rs564849	C	T	C	T	0.218	0.01793	0.6857	11	0.00878	0.041228	332938	11	0.0315884	5.154e-12
B	TMEM39A	rs56786663	G	A	G	A	-0.145	0.00506	0.36289	3	0.0088	0.56506	336760	3	0.031847	5.288e-06
B	OPTN	rs57057378	G	A	G	A	0.258	0.00487	0.7228	10	0.00933	0.601329	336246	10	0.0314514	2.342e-16
B	C6orf48	rs57165260	A	C	A	C	0.236	0.00076	0.89891	6	0.01361	0.955252	325885	6	0.0315284	7.138e-14
B	CTD-2017D11.1	rs57495058	G	A	G	A	-0.193	0.00187	0.82049	19	0.01072	0.86162	336837	19	0.031645	1.068e-09
B	LARGE	rs5749579	T	C	T	C	-0.493	0.00102	0.73097	22	0.00937	0.913554	336783	22	0.0298236	2.211e-61
B	LARGE	rs72620416	C	T	C	T	-0.163	0.0007	0.15194	22	0.01113	0.949935	336855	22	0.0318043	2.974e-07
B	DDT	rs5751777	C	T	C	T	-0.285	0.03304	0.41287	22	0.00838	8.16e-05	336730	22	0.0313373	9.493e-20
B	SYNGR1	rs5757584	C	T	C	T	-0.199	0.00474	0.81959	22	0.0108	0.660866	331809	22	0.0316428	3.196e-10
B	FCRLA	rs57678166	T	C	T	C	-0.229	0.00208	0.86455	1	0.01166	0.85849	336858	1	0.0314852	3.509e-13
B	RP1-29C18.10	rs5770622	G	T	G	T	-0.412	0.01314	0.65242	22	0.00891	0.140175	330030	22	0.0305525	1.917e-41
B	GNPTG	rs57890635	T	C	T	C	0.203	0.00108	0.26936	16	0.00989	0.912616	320507	16	0.0316976	1.511e-10
B	MAD1L1	rs58120505	T	C	T	C	0.147	0.00307	0.57881	7	0.0083	0.711756	336807	7	0.0317182	3.577e-06
B	ZNF266	rs58359623	G	C	G	C	0.18	0.00315	0.5729	19	0.00823	0.701758	336767	19	0.0316909	1.348e-08
B	CTSW	rs583887	T	C	T	C	-0.142	0.01164	0.21038	11	0.01035	0.260745	332872	11	0.0318801	8.421e-06
B	MACF1	rs584763	T	A	T	A	0.156	0.01198	0.81575	1	0.01076	0.265499	336705	1	0.0317268	8.789e-07
B	RP11-408A13.4	rs585002	C	T	C	T	-0.142	0.00057	0.78791	9	0.01025	0.955316	336653	9	0.0318859	8.453e-06
B	AC090186.1	rs58561048	C	T	C	T	-0.165	0.00815	0.86568	8	0.01176	0.488156	334855	8	0.031741	2.011e-07
B	RP11-693J15.5	rs58638543	G	A	G	A	0.195	0.0064	0.18221	12	0.01103	0.561581	336859	12	0.031591	6.716e-10
B	RPS6	rs58717638	T	G	T	G	0.151	0.00709	0.19786	9	0.0111	0.523239	336825	9	0.0318006	2.051e-06
B	RPS6	rs6475324	A	G	A	G	-0.334	0.02527	0.0972	9	0.01357	0.062482	336889	9	0.0309823	4.262e-27
B	AHI1	rs58761508	A	G	A	G	-0.42	0.00472	0.36978	6	0.00844	0.576234	334765	6	0.0304439	2.699e-43
B	FADS3	rs589783	G	A	G	A	0.144	0.00676	0.42968	11	0.00824	0.411745	335208	11	0.0318312	6.072e-06
B	RP11-386I14.4	rs59087988	T	G	T	G	0.149	0.00413	0.93043	1	0.01573	0.792937	336889	1	0.0318348	2.863e-06
B	RP11-386I14.4	rs9726525	G	T	G	T	0.211	0.0208	0.74561	1	0.01013	0.040095	335299	1	0.0315538	2.278e-11
B	MTSS1	rs59676492	A	C	A	C	-0.186	0.02351	0.079	8	0.01513	0.120284	335071	8	0.0316499	4.183e-09
B	ASPH	rs59681890	C	T	C	T	-0.189	0.0081	0.88735	8	0.01309	0.535993	336840	8	0.0316639	2.388e-09
B	LGALS3	rs59783432	C	T	C	T	0.142	0.00356	0.11718	14	0.01228	0.77157	332119	14	0.0317945	7.963e-06
B	DIEXF	rs598514	T	C	T	C	-0.188	0.01104	0.56351	1	0.0082	0.178175	336756	1	0.0316473	2.842e-09
B	PIGP	rs59900471	A	G	A	G	-0.165	0.00308	0.22228	21	0.00995	0.756538	334840	21	0.0316363	1.833e-07
B	CRYBB2	rs6004662	G	A	G	A	-0.375	0.00095	0.89827	22	0.01361	0.944183	336869	22	0.0308111	4.439e-34
B	CRYBB2	rs9624834	A	C	A	C	0.146	0.00125	0.89659	22	0.01364	0.927234	336867	22	0.0318812	4.661e-06
B	C22orf34	rs6009805	C	T	C	T	0.172	0.01659	0.71997	22	0.00927	0.073529	330028	22	0.0316506	5.5e-08
B	C22orf34	rs6009807	G	A	G	A	0.172	0.01677	0.72023	22	0.00927	0.070424	330030	22	0.0316506	5.5e-08
B	C22orf34	rs7285764	C	T	C	T	-0.152	0.01616	0.72035	22	0.00927	0.081285	330027	22	0.0317007	1.628e-06
B	C22orf34	rs739242	G	A	G	A	0.175	0.01608	0.72046	22	0.00926	0.082608	330028	22	0.0317159	3.434e-08
B	C22orf34	rs9616715	T	C	T	C	0.17	0.01616	0.72035	22	0.00927	0.081342	330029	22	0.0317532	8.613e-08
B	ZFAS1	rs6012617	C	G	C	G	-0.3	0.00504	0.77975	20	0.01048	0.63016	336718	20	0.0312584	8.198e-22
B	YWHAB	rs6031847	T	C	T	C	-0.202	9e-05	0.2643	20	0.00942	0.992403	336828	20	0.0315484	1.525e-10
B	UCP2	rs603950	G	A	G	A	0.217	0.00617	0.39065	11	0.00852	0.469129	333388	11	0.031522	5.816e-12
B	DSTN	rs6044953	A	G	A	G	-0.16	0.00293	0.58218	20	0.00825	0.722509	336751	20	0.0317812	4.793e-07
B	PI4K2B	rs60527077	A	G	A	G	-0.204	0.01571	0.09164	4	0.01429	0.271772	331890	4	0.0316722	1.187e-10
B	ARPC1B	rs60577432	G	A	G	A	-0.147	0.00546	0.9446	7	0.01866	0.770059	323578	7	0.0318406	3.898e-06
B	CPNE1	rs60646509	G	T	G	T	-0.21	0.02891	0.10529	20	0.01293	0.025355	336885	20	0.031657	3.276e-11
B	BLCAP	rs6066614	G	C	G	C	0.151	0.00448	0.78907	20	0.01016	0.659	334887	20	0.0317544	1.982e-06
B	POMZP3	rs60701917	G	T	G	T	-0.261	0.00572	0.80967	7	0.01207	0.6353	286601	7	0.0314496	1.05e-16
B	BCAS4	rs6096141	T	C	T	C	0.204	0.00436	0.61076	20	0.00851	0.608616	336776	20	0.0315718	1.037e-10
B	PLEK	rs61142289	T	C	T	C	0.202	0.00232	0.84477	2	0.01165	0.841985	330304	2	0.0315926	1.617e-10
B	COX6B1	rs61218414	C	T	C	T	-0.244	0.01148	0.51686	19	0.00839	0.171088	336749	19	0.0314838	9.188e-15
B	RPS25	rs61381062	A	G	A	G	-0.321	0.00684	0.25963	11	0.0095	0.471949	327471	11	0.0311311	6.269e-25
B	CCDC152	rs61460310	A	G	A	G	-0.156	0.01516	0.71766	5	0.00906	0.094263	336793	5	0.0318506	9.688e-07
B	NUDT2	rs61573237	C	T	C	T	-0.316	0.00595	0.83348	9	0.01077	0.580555	336851	9	0.0311277	3.255e-24
B	NCOA7	rs61737181	G	C	G	C	0.155	0.00216	0.90126	6	0.01452	0.881596	325554	6	0.0317207	1.027e-06
B	SYNC	rs61798931	G	A	G	A	0.145	0.02772	0.10262	1	0.01651	0.093094	308859	1	0.031826	5.213e-06
B	FADS2	rs61896141	A	C	A	C	0.273	0.03023	0.83607	11	0.0118	0.010411	323980	11	0.0313154	2.838e-18
B	FADS2	rs61897793	G	A	G	A	-0.174	0.03244	0.83824	11	0.01175	0.00577	328772	11	0.0317469	4.233e-08
B	FADS2	rs61897795	A	G	A	G	0.247	0.03354	0.85583	11	0.01258	0.007684	323982	11	0.0314464	4.009e-15
B	FADS2	rs7943728	G	A	G	A	0.265	0.03151	0.83587	11	0.01177	0.007446	328767	11	0.0313913	3.124e-17
B	FADS2	rs968567	C	T	C	T	0.279	0.03078	0.83856	11	0.01174	0.008786	328768	11	0.03135	5.609e-19
B	BRI3BP	rs61933395	T	C	T	C	0.143	0.00859	0.48332	12	0.00851	0.312871	330228	12	0.0317704	6.762e-06
B	CLLU1OS	rs61935208	G	T	G	T	0.36	0.01192	0.25773	12	0.00936	0.203016	336826	12	0.0308643	1.948e-31
B	CLLU1OS	rs61935209	A	G	A	G	-0.233	0.01262	0.26533	12	0.00922	0.170876	336816	12	0.0314828	1.353e-13
B	CLLU1OS	rs61935211	G	A	G	A	-0.238	0.01325	0.24954	12	0.00951	0.163581	336825	12	0.0315425	4.51e-14
B	CLLU1OS	rs61935212	C	G	C	G	-0.232	0.01257	0.2581	12	0.00937	0.179636	336825	12	0.0315047	1.785e-13
B	CLLU1OS	rs61935214	A	G	A	G	-0.235	0.0133	0.25496	12	0.00944	0.158926	336819	12	0.0315132	8.839e-14
B	RAD51C	rs62084384	A	G	A	G	0.177	6e-05	0.2059	17	0.01014	0.995677	336819	17	0.0317179	2.399e-08
B	TTC39C	rs62087889	G	C	G	C	-0.145	0.00469	0.08116	18	0.01469	0.749608	336875	18	0.0317564	4.971e-06
B	TXNL4A	rs62101570	T	A	T	A	-0.155	0.00826	0.88336	18	0.01356	0.542262	335055	18	0.0316969	1.008e-06
B	RPS7	rs62106040	A	T	A	T	0.403	0.01507	0.9352	2	0.01843	0.413661	328049	2	0.0305504	9.847e-40
B	PTOV1-AS1	rs62112595	A	C	A	C	0.152	0.01065	0.41586	19	0.01026	0.299276	295316	19	0.0317369	1.673e-06
B	C19orf44	rs62116842	T	C	T	C	-0.141	0.03327	0.05845	19	0.0174	0.055895	330334	19	0.0318879	9.791e-06
B	CAPN12	rs62119115	A	G	A	G	-0.175	0.01671	0.23888	19	0.00959	0.08151	336841	19	0.0317507	3.554e-08
B	FKRP	rs62134835	T	G	T	G	0.141	0.03748	0.75896	19	0.00992	0.00016	330520	19	0.0318165	9.351e-06
B	LILRB3	rs62144096	G	A	G	A	0.154	0.00738	0.89842	19	0.01791	0.680206	257152	19	0.0318087	1.289e-06
B	ITM2C	rs62195291	G	C	G	C	-0.221	0.01181	0.09222	2	0.01447	0.414386	328787	2	0.0316029	2.69e-12
B	NELFCD	rs62203970	T	G	T	G	-0.146	0.00226	0.14804	20	0.01241	0.855094	331575	20	0.0317531	4.266e-06
B	PTK6	rs62206949	G	T	G	T	-0.157	0.03505	0.10283	20	0.01618	0.030326	317722	20	0.0317205	7.441e-07
B	YBEY	rs62224180	G	C	G	C	-0.355	0.01084	0.75719	21	0.0098	0.26852	334895	21	0.0308759	1.356e-30
B	RP1-40E16.12	rs62392500	T	C	T	C	-0.169	0.00216	0.59853	6	0.00868	0.803421	336718	6	0.0317333	1.006e-07
B	TMEM2	rs62547055	A	G	A	G	0.25	0.01033	0.08957	9	0.01378	0.453361	335353	9	0.0314272	1.793e-15
B	AP003774.1	rs627425	C	T	C	T	-0.302	0.01114	0.64236	11	0.00869	0.200169	332933	11	0.0312411	4.174e-22
B	NFKBIZ	rs635268	G	A	G	A	0.177	0.00644	0.19574	3	0.01063	0.544454	336723	3	0.0317117	2.384e-08
B	MRPL32	rs639459	T	G	T	G	-0.163	0.0121	0.84741	7	0.01225	0.323133	336717	7	0.0317216	2.77e-07
B	RPS16	rs640000	T	C	T	C	0.477	0.0141	0.36753	19	0.00858	0.100262	336766	19	0.0300147	7.176e-57
B	RSRC2	rs6416298	C	T	C	T	0.252	0.00352	0.25626	12	0.00974	0.717515	335188	12	0.0313894	9.893e-16
B	SRSF10	rs6424144	A	G	A	G	-0.22	0.00106	0.45314	1	0.00872	0.902806	335233	1	0.0315565	3.133e-12
B	PNRC2	rs6424145	C	G	C	G	-0.275	0.00113	0.45343	1	0.00872	0.897184	335235	1	0.0313352	1.693e-18
B	CNPPD1	rs6436124	C	A	C	A	-0.196	0.00569	0.41351	2	0.00847	0.50137	330198	2	0.0317118	6.383e-10
B	TPRA1	rs6439081	T	C	T	C	0.183	0.00664	0.74712	3	0.00941	0.480696	336730	3	0.0316959	7.759e-09
B	RBM19	rs6489923	T	C	T	C	-0.141	0.0106	0.89939	12	0.01533	0.489156	336707	12	0.0316999	8.669e-06
B	RPL3	rs6509	T	C	T	C	0.242	0.00443	0.46421	22	0.00829	0.592769	336757	22	0.0314711	1.476e-14
B	EMP3	rs6509378	C	T	C	T	0.153	0.0047	0.56943	19	0.00837	0.574955	336783	19	0.031669	1.357e-06
B	IGHMBP2	rs653264	A	G	A	G	-0.15	0.01469	0.49737	11	0.00831	0.077303	332946	11	0.0318348	2.455e-06
B	MRPS18C	rs6535473	C	T	C	T	0.184	0.00598	0.49782	4	0.00814	0.462767	336760	4	0.0317214	6.612e-09
B	MRPL53	rs6546907	C	T	C	T	-0.213	0.00332	0.18881	2	0.01117	0.766296	330300	2	0.0315837	1.541e-11
B	HOPX	rs6554379	A	G	A	G	0.299	0.01016	0.2668	4	0.00942	0.280883	336823	4	0.031173	8.67e-22
B	L3MBTL3	rs6569648	T	C	T	C	-0.284	0.02084	0.76554	6	0.01009	0.038842	336717	6	0.031243	9.9e-20
B	ENO1	rs6577536	A	G	A	G	-0.193	0.01376	0.49689	1	0.00832	0.097992	336758	1	0.0317195	1.168e-09
B	ZNF83	rs658086	G	A	G	A	-0.222	0.00567	0.37868	19	0.00892	0.525393	335633	19	0.0315936	2.114e-12
B	SNHG8	rs658642	T	C	T	C	0.582	0.00445	0.37891	4	0.00843	0.597244	336811	4	0.0289387	5.856e-90
B	SNHG8	rs7678308	G	C	G	C	0.15	0.02956	0.95053	4	0.0226	0.190854	313868	4	0.0317829	2.364e-06
B	TMEM123	rs6590964	G	A	G	A	-0.16	0.01898	0.6374	11	0.00856	0.026617	332391	11	0.031667	4.359e-07
B	LRIF1	rs6659328	A	G	A	G	-0.145	0.0033	0.2743	1	0.00932	0.722965	336725	1	0.0316765	4.705e-06
B	DNAJC16	rs6679229	A	G	A	G	-0.154	0.01106	0.68876	1	0.00893	0.215599	336793	1	0.0318268	1.307e-06
B	VAMP4	rs6679354	C	T	C	T	0.165	0.01021	0.19467	1	0.01018	0.316264	336857	1	0.0317756	2.073e-07
B	ITGB3BP	rs6697508	A	G	A	G	0.24	0.00719	0.3011	1	0.00917	0.433166	336736	1	0.0314927	2.521e-14
B	37316	rs6697965	T	C	T	C	-0.206	0.00964	0.7587	1	0.00942	0.306489	336831	1	0.0315547	6.65e-11
B	PARK7	rs6700772	G	C	G	C	0.194	0.00041	0.39158	1	0.00862	0.962012	325482	1	0.0316211	8.508e-10
B	DARS	rs6711493	A	G	A	G	-0.184	0.00422	0.82475	2	0.01094	0.699883	324852	2	0.0316545	6.145e-09
B	ANXA4	rs6711807	C	T	C	T	0.306	0.01197	0.26867	2	0.00977	0.220476	330239	2	0.0311479	8.866e-23
B	SH3YL1	rs6724728	G	C	G	C	-0.165	0.00848	0.72593	2	0.00944	0.368595	336806	2	0.0318129	2.142e-07
B	SH3YL1	rs7595075	C	A	C	A	0.355	0.01657	0.66217	2	0.00858	0.053327	336802	2	0.0309241	1.668e-30
B	PTPLAD2	rs67375304	G	C	G	C	0.364	0.01251	0.17195	9	0.01072	0.243346	336867	9	0.0308404	3.779e-32
B	HEATR5B	rs6738282	A	C	A	C	-0.207	0.00134	0.62693	2	0.00868	0.877181	335262	2	0.0316277	5.954e-11
B	GPATCH11	rs6738282	A	C	A	C	-0.346	0.00134	0.62693	2	0.00868	0.877181	335262	2	0.0309487	5.121e-29
B	BTN3A2	rs67509210	T	G	T	G	-0.274	0.0014	0.11509	6	0.01296	0.914255	336881	6	0.0313829	2.527e-18
B	DBI	rs6751553	G	A	G	A	-0.15	0.00305	0.31799	2	0.00886	0.73062	330267	2	0.0318303	2.447e-06
B	SH3BP5	rs6771092	G	A	G	A	0.157	0.03973	0.06522	3	0.0168	0.01803	336902	3	0.0316841	7.227e-07
B	TTC39B	rs677622	A	G	A	G	-0.162	0.02558	0.16702	9	0.01205	0.033681	336706	9	0.0318282	3.584e-07
B	ZNF502	rs6778410	G	A	G	A	-0.142	0.00082	0.56149	3	0.0084	0.921866	336774	3	0.0318717	8.375e-06
B	ZDHHC19	rs6795707	G	T	G	T	0.24	0.00164	0.84845	3	0.01143	0.885959	335330	3	0.0314458	2.308e-14
B	KDELR2	rs6796	T	C	T	C	0.264	0.01108	0.71613	7	0.00942	0.239331	335656	7	0.0313633	3.847e-17
B	ARHGEF3	rs6804621	T	C	T	C	0.25	0.01167	0.17586	3	0.0103	0.257501	336844	3	0.0314415	1.846e-15
B	MAML3	rs6814602	A	G	A	G	0.151	0.00239	0.50376	4	0.00824	0.771399	334765	4	0.0317967	2.045e-06
B	ELP2	rs681757	G	T	G	T	0.251	0.00133	0.34975	18	0.00857	0.877027	336788	18	0.0314287	1.39e-15
B	TIFA	rs6835890	G	A	G	A	-0.347	0.00492	0.50002	4	0.00811	0.544201	336764	4	0.0309605	3.732e-29
B	TMEM156	rs6837251	A	T	A	T	0.529	0.00284	0.65866	4	0.00868	0.743828	336732	4	0.029516	7.87e-72
B	CBWD1	rs684092	T	C	T	C	-0.162	0.00953	0.52047	9	0.00823	0.246816	333754	9	0.0317728	3.42e-07
B	CASP3	rs6853677	G	A	G	A	-0.141	0.03068	0.13588	4	0.01252	0.014257	330351	4	0.0317994	9.248e-06
B	ANXA5	rs6854854	C	T	C	T	0.185	0.01005	0.07707	4	0.0164	0.539913	325569	4	0.0316697	5.172e-09
B	RP11-361F15.2	rs6899613	A	G	A	G	-0.237	0.01	0.73269	6	0.00953	0.294124	336729	6	0.0314563	4.911e-14
B	RP11-361F15.2	rs7767314	G	T	G	T	-0.219	0.00896	0.76702	6	0.01017	0.378451	336720	6	0.0314897	3.534e-12
B	RP11-361F15.2	rs9322136	C	G	C	G	0.146	0.01029	0.7526	6	0.00986	0.296771	336718	6	0.0316943	4.095e-06
B	RP11-361F15.2	rs9497977	A	T	A	T	-0.236	0.01026	0.7341	6	0.00953	0.281672	336621	6	0.0315078	6.877e-14
B	RP11-385F7.1	rs6904933	G	A	G	A	-0.157	0.0087	0.74372	6	0.00935	0.352528	336812	6	0.0316867	7.242e-07
B	RNF144B	rs6907980	G	A	G	A	-0.155	0.01282	0.43574	6	0.00831	0.122923	336706	6	0.0318368	1.124e-06
B	PRPF4B	rs6921738	C	G	C	G	0.152	0.00465	0.34335	6	0.00874	0.595181	336719	6	0.0317738	1.72e-06
B	NT5E	rs6942065	A	G	A	G	-0.312	0.00349	0.1397	6	0.01161	0.763975	336877	6	0.0311771	1.415e-23
B	TIMM13	rs6945	G	C	G	C	-0.232	0.01233	0.49501	19	0.009	0.170842	327951	19	0.0314914	1.744e-13
B	FIGNL1	rs6945253	T	G	T	G	-0.214	0.01034	0.40973	7	0.00821	0.207522	336746	7	0.0316374	1.341e-11
B	PILRB	rs6953749	C	T	C	T	-0.301	0.01996	0.81784	7	0.01078	0.064028	334866	7	0.0312044	5.107e-22
B	C7orf26	rs6968717	T	C	T	C	0.171	0.01829	0.16086	7	0.01132	0.106177	335697	7	0.0317694	7.344e-08
B	ERICH1	rs6996811	C	G	C	G	0.179	0.00209	0.54832	8	0.00832	0.802096	326304	8	0.0316382	1.534e-08
B	LCN8	rs7041806	A	G	A	G	0.745	0.00935	0.13463	9	0.01268	0.460748	320574	9	0.0264607	2.083e-174
B	DNAJA1	rs7043066	A	G	A	G	0.154	0.01867	0.63177	9	0.00904	0.038964	336793	9	0.0318457	1.326e-06
B	FUT7	rs7047770	G	A	G	A	0.177	0.00481	0.35433	9	0.00908	0.596501	321962	9	0.0316975	2.35e-08
B	KIAA1377	rs7112806	A	G	A	G	-0.144	0.00129	0.14713	11	0.01208	0.914743	332500	11	0.0318949	6.337e-06
B	ARL14EP	rs7115854	G	A	G	A	-0.24	0.01131	0.30383	11	0.00871	0.194141	335233	11	0.0315506	2.809e-14
B	RRAS2	rs7118682	T	G	T	G	-0.142	0.00981	0.55869	11	0.00825	0.234292	332443	11	0.0317599	7.784e-06
B	HMGN4	rs71276077	T	C	T	C	-0.146	0.00079	0.1512	6	0.0125	0.949627	288281	6	0.0318731	4.635e-06
B	CD44	rs7131078	G	A	G	A	-0.146	0.01926	0.13001	11	0.01172	0.100362	335320	11	0.0316912	4.086e-06
B	ZNF407	rs71356962	T	C	T	C	0.142	0.01731	0.92978	18	0.01653	0.295177	331462	18	0.0318105	8.047e-06
B	YEATS4	rs7136238	G	T	G	T	0.213	0.0113	0.55141	12	0.00815	0.16556	336802	12	0.0316161	1.616e-11
B	CLN8	rs71499040	C	G	C	G	0.233	0.02013	0.69745	8	0.00943	0.032761	326273	8	0.0315476	1.517e-13
B	RP11-841O20.2	rs7158431	T	A	T	A	0.155	0.00724	0.39769	14	0.00852	0.395707	336769	14	0.031863	1.147e-06
B	SYNE2	rs7158960	C	T	C	T	0.149	0.01123	0.39446	14	0.00839	0.180862	336725	14	0.0317524	2.698e-06
B	IL4R	rs7195219	G	A	G	A	0.178	0.00702	0.66275	16	0.00856	0.412019	336807	16	0.0316895	1.943e-08
B	CIITA	rs7199828	T	C	T	C	0.142	0.01168	0.25006	16	0.01012	0.248548	333856	16	0.0317699	7.835e-06
B	NME1	rs7207370	G	A	G	A	0.256	0.01757	0.39443	17	0.00829	0.03417	336796	17	0.0314765	4.186e-16
B	LYRM9	rs7220473	T	C	T	C	-0.141	0.0005	0.27728	17	0.0092	0.956879	336718	17	0.0318568	9.597e-06
B	KDM4B	rs7250055	T	C	T	C	0.167	0.00047	0.22776	19	0.00969	0.961499	336799	19	0.0317142	1.396e-07
B	WDR83OS	rs7250783	A	G	A	G	-0.149	0.0017	0.22798	19	0.01018	0.86716	335276	19	0.0317702	2.733e-06
B	AC006129.4	rs7255742	A	G	A	G	0.215	0.01027	0.22156	19	0.00972	0.290704	336728	19	0.0316033	1.024e-11
B	OAZ1	rs7258864	G	A	G	A	0.155	0.01211	0.46682	19	0.00941	0.198173	294355	19	0.0316563	9.764e-07
B	PPDPF	rs72629024	G	C	G	C	-0.505	0.02957	0.17087	20	0.01356	0.029278	267978	20	0.029763	1.432e-64
B	CRNKL1	rs7265772	G	A	G	A	0.151	0.01892	0.81792	20	0.01087	0.081804	336843	20	0.0318151	2.073e-06
B	NSUN4	rs72677602	A	G	A	G	0.192	0.01282	0.26624	1	0.00963	0.183184	332022	1	0.031601	1.234e-09
B	CYFIP2	rs727588	A	C	A	C	0.154	0.00522	0.44765	5	0.00818	0.523097	334631	5	0.0317603	1.242e-06
B	NSA2	rs72764687	C	G	C	G	0.374	0.00588	0.12164	5	0.01267	0.642895	332080	5	0.0307639	5.259e-34
B	RP11-517P14.2	rs72785255	G	T	G	T	-0.144	0.02986	0.11674	10	0.01277	0.01941	331494	10	0.0317496	5.747e-06
B	CEBPZ-AS1	rs72792835	C	T	C	T	-0.203	0.00016	0.14594	2	0.01119	0.988951	336871	2	0.0315847	1.3e-10
B	GM2A	rs72794132	C	T	C	T	-0.397	0.01054	0.83758	5	0.01128	0.350202	336848	5	0.0306073	1.792e-38
B	LIPT1	rs72819965	C	G	C	G	-0.145	0.01596	0.26396	2	0.0094	0.089372	330297	2	0.0318181	5.185e-06
B	RP11-457M11.5	rs72843784	G	T	G	T	0.181	0.00375	0.91266	6	0.01614	0.816328	317268	6	0.0317392	1.179e-08
B	STK32C	rs72863822	G	A	G	A	-0.148	0.00364	0.79685	10	0.01085	0.737281	325542	10	0.0318388	3.345e-06
B	IP6K2	rs72929172	G	A	G	A	0.154	0.03815	0.10633	3	0.01436	0.007892	330277	3	0.0318298	1.31e-06
B	RP11-415F23.2	rs73024213	A	G	A	G	0.152	0.02733	0.94328	3	0.02038	0.179779	325576	3	0.0318664	1.843e-06
B	LTBP4	rs73045278	T	G	T	G	-0.153	0.01023	0.93646	19	0.01855	0.581112	320826	19	0.0317811	1.478e-06
B	PRR4	rs73066852	G	A	G	A	0.224	0.00344	0.13482	12	0.01347	0.798066	281775	12	0.0314892	1.131e-12
B	DAZAP2	rs7314235	C	G	C	G	0.173	0.00289	0.37946	12	0.00836	0.729505	336739	12	0.0316825	4.75e-08
B	TRIM59	rs73170511	A	G	A	G	0.147	0.0238	0.07969	3	0.01635	0.145569	330331	3	0.0318439	3.907e-06
B	RPS5	rs731835	T	C	T	C	0.649	0.01219	0.67916	19	0.00885	0.168431	331790	19	0.0280515	2.012e-118
B	AC005076.5	rs73194591	G	A	G	A	0.142	0.01084	0.13453	7	0.01351	0.42226	328068	7	0.0317456	7.711e-06
B	CD96	rs73226214	T	A	T	A	-0.57	0.00463	0.7374	3	0.00948	0.625471	336813	3	0.0290734	1.387e-85
B	CLN5	rs73235362	T	C	T	C	0.143	0.01274	0.83533	13	0.01122	0.256242	334086	13	0.0318867	7.304e-06
B	RP11-660L16.2	rs732934	G	A	G	A	-0.157	0.00554	0.31271	11	0.00932	0.552116	332894	11	0.0318559	8.289e-07
B	TMEM120B	rs73413708	C	G	C	G	0.165	0.0041	0.10706	12	0.01289	0.750579	331884	12	0.0317843	2.089e-07
B	NDUFA6	rs7364180	G	A	G	A	0.179	0.00423	0.2761	22	0.00939	0.652573	268662	22	0.0317396	1.704e-08
B	THEMIS2	rs7365864	G	C	G	C	-0.146	0.00126	0.62105	1	0.01018	0.901784	314190	1	0.0318551	4.578e-06
B	ARF6	rs74051406	T	C	T	C	0.145	0.00288	0.80638	14	0.01121	0.797364	332053	14	0.0317579	4.976e-06
B	SNRPD3	rs743367	T	C	T	C	0.176	0.01845	0.80751	22	0.01049	0.078786	336710	22	0.0317343	2.922e-08
B	CD83	rs74405933	A	G	A	G	-0.213	0.01328	0.05943	6	0.01608	0.408703	336881	6	0.0316348	1.661e-11
B	MAF1	rs7462703	G	A	G	A	0.157	0.00863	0.89687	8	0.01645	0.600029	320410	8	0.0317002	7.321e-07
B	CNDP2	rs747176	A	G	A	G	-0.212	0.00112	0.23	18	0.00966	0.907876	333722	18	0.0316417	2.084e-11
B	ATG10	rs749401	C	T	C	T	0.195	0.00023	0.238	5	0.00984	0.981462	325514	5	0.0316102	6.877e-10
B	SLCO5A1	rs74975207	T	C	T	C	0.144	0.00045	0.0518	8	0.01864	0.980661	325575	8	0.0317713	5.832e-06
B	EIF5A	rs7503161	A	C	A	C	0.725	0.00537	0.41955	17	0.00861	0.533123	327960	17	0.0268442	1.2e-160
B	ARL16	rs7503637	G	A	G	A	0.295	0.01362	0.84123	17	0.01181	0.248967	320914	17	0.0312498	3.726e-21
B	SEC61B	rs75085864	G	A	G	A	0.273	0.00182	0.92212	9	0.01557	0.90688	331885	9	0.0313959	3.456e-18
B	FCRL2	rs7535596	G	A	G	A	-0.212	0.00446	0.24418	1	0.00971	0.646311	336822	1	0.0315502	1.824e-11
B	TRA2B	rs75440818	A	C	A	C	0.141	0.00788	0.0686	3	0.01587	0.61929	336905	3	0.0316907	8.617e-06
B	ALDH9A1	rs7546215	T	C	T	C	0.16	0.0113	0.3184	1	0.00874	0.196294	336807	1	0.0317203	4.557e-07
B	PPIL3	rs7559150	C	T	C	T	-0.297	0.01251	0.23183	2	0.01013	0.216605	323961	2	0.0312716	2.151e-21
B	TTC32	rs7563410	C	A	C	A	-0.142	0.01392	0.89864	2	0.01293	0.281329	336889	2	0.0317161	7.562e-06
B	UBXN4	rs7566628	T	C	T	C	0.149	0.0102	0.8878	2	0.01418	0.471847	330157	2	0.031845	2.884e-06
B	CMTR2	rs75768020	T	C	T	C	0.147	0.00395	0.82303	16	0.01098	0.719269	334050	16	0.0317111	3.559e-06
B	STAT1	rs7578769	C	G	C	G	-0.151	3e-05	0.75513	2	0.00984	0.997503	330170	2	0.0318378	2.108e-06
B	RPL14	rs75965075	C	T	C	T	-0.238	0.00283	0.92914	3	0.01955	0.884801	288954	3	0.0314574	3.855e-14
B	ITGB2	rs760462	C	T	C	T	-0.531	0.00254	0.8195	21	0.0113	0.822036	331706	21	0.0294658	1.335e-72
B	RBM6	rs7613875	A	C	A	C	-0.209	0.02815	0.53697	3	0.00863	0.001106	259998	3	0.0316108	3.8e-11
B	RPPH1	rs76311431	C	G	C	G	-0.178	0.00286	0.87715	14	0.01251	0.819359	334071	14	0.0316728	1.91e-08
B	KIAA1407	rs7631864	G	A	G	A	-0.162	0.00895	0.71919	3	0.009	0.319665	336747	3	0.0318183	3.554e-07
B	SLC15A2	rs7632786	A	G	A	G	-0.212	0.004	0.61777	3	0.0084	0.633617	336741	3	0.0316151	2.005e-11
B	AC022498.1	rs7633866	T	C	T	C	-0.16	0.00043	0.71861	3	0.00973	0.96448	336827	3	0.0317797	4.787e-07
B	COPG1	rs7634178	C	T	C	T	0.157	0.01608	0.86436	3	0.01198	0.179807	336880	3	0.0317462	7.596e-07
B	EAF2	rs7642303	T	G	T	G	-0.568	0.00306	0.61831	3	0.0084	0.716171	336745	3	0.0290871	6.406e-85
B	RPL32	rs7647881	G	A	G	A	0.184	0.01296	0.1884	3	0.01041	0.212851	336844	3	0.0316424	6.064e-09
B	RP11-69E11.4	rs76571594	A	G	A	G	0.177	0.00033	0.05127	1	0.02083	0.987224	315451	1	0.0316446	2.227e-08
B	STIM2	rs7659660	A	G	A	G	0.172	0.00447	0.74425	4	0.00983	0.649438	325516	4	0.0317075	5.809e-08
B	RP11-539L10.3	rs7662433	G	A	G	A	0.16	0.00221	0.8402	4	0.01137	0.845828	333409	4	0.0318291	4.986e-07
B	AKAP7	rs76670887	T	G	T	G	0.202	0.00264	0.13779	6	0.01185	0.823621	336832	6	0.0315479	1.524e-10
B	HIST1H4J	rs76696782	T	C	T	C	-0.148	0.0151	0.05241	6	0.02256	0.503162	283792	6	0.0318644	3.406e-06
B	THAP9-AS1	rs7682657	T	A	T	A	-0.183	0.00727	0.23465	4	0.00985	0.460559	336705	4	0.0317533	8.254e-09
B	RP11-254F7.2	rs76958402	G	A	G	A	-0.185	0.0076	0.88889	2	0.01373	0.579876	325559	2	0.0317444	5.616e-09
B	UBA6	rs7697056	A	C	A	C	0.167	0.01383	0.387	4	0.0083	0.095865	336792	4	0.0318132	1.526e-07
B	NDUFA3	rs76992175	T	C	T	C	-0.207	0.01436	0.90535	19	0.01482	0.332614	324731	19	0.0315475	5.326e-11
B	NME4	rs77371232	A	T	A	T	-0.381	0.01167	0.56085	16	0.00909	0.198839	302886	16	0.0307307	2.678e-35
B	TMEM101	rs77536093	A	G	A	G	0.168	0.01547	0.95573	17	0.0206	0.452548	335378	17	0.031814	1.287e-07
B	POMC	rs77619458	G	C	G	C	-0.164	0.00032	0.9462	2	0.01859	0.986027	330346	2	0.0316659	2.23e-07
B	TNRC18	rs7791057	A	G	A	G	0.147	0.00536	0.57124	7	0.00908	0.555375	322305	7	0.0317484	3.654e-06
B	PHF14	rs7791241	G	A	G	A	0.149	0.00953	0.45728	7	0.00821	0.245894	334873	7	0.0317249	2.645e-06
B	AFTPH	rs78054499	T	C	T	C	-0.163	0.02823	0.92105	2	0.01726	0.101967	319010	2	0.0317399	2.814e-07
B	CCZ1	rs7807287	A	G	A	G	-0.333	0.00864	0.53887	7	0.01008	0.391352	267934	7	0.0310281	7.187e-27
B	PLEKHJ1	rs78147107	A	C	A	C	-0.142	0.02422	0.93045	19	0.01808	0.180445	315209	19	0.0317476	7.721e-06
B	AIM1	rs783406	G	A	G	A	0.17	0.00424	0.14097	6	0.01287	0.741573	334734	6	0.0316816	8.055e-08
B	SCAMP4	rs78473530	G	C	G	C	-0.155	0.01634	0.8577	19	0.01195	0.171513	326519	19	0.0318298	1.118e-06
B	PTPRE	rs78540981	G	C	G	C	0.156	0.01347	0.92489	10	0.01589	0.396616	332413	10	0.0317301	8.812e-07
B	CDC42SE2	rs78623258	G	A	G	A	0.146	0.03142	0.21032	5	0.01052	0.002821	334873	5	0.0317574	4.279e-06
B	GSTO1	rs7896536	G	A	G	A	-0.161	0.00732	0.72776	10	0.00929	0.43053	336813	10	0.0316959	3.784e-07
B	ALKBH7	rs79043335	C	T	C	T	-0.182	0.00997	0.91469	19	0.01603	0.534076	321090	19	0.031645	8.856e-09
B	RHOH	rs79112018	G	A	G	A	-0.173	0.00431	0.92884	4	0.01629	0.791287	335352	4	0.0317726	5.182e-08
B	YME1L1	rs7919316	G	A	G	A	-0.155	0.00573	0.37735	10	0.00833	0.491552	336747	10	0.0317095	1.018e-06
B	NUB1	rs79215320	G	A	G	A	0.143	0.00359	0.75976	7	0.01012	0.722424	335339	7	0.0317018	6.459e-06
B	ATP5C1	rs79309350	C	T	C	T	-0.149	0.00415	0.92114	10	0.01595	0.794733	336873	10	0.0318226	2.838e-06
B	IFITM3	rs7942247	A	G	A	G	0.21	0.02264	0.54753	11	0.011	0.039632	254594	11	0.0315837	2.951e-11
B	TRMT112	rs79423518	G	A	G	A	0.233	0.02414	0.9381	11	0.01692	0.153612	333055	11	0.031455	1.288e-13
B	RP11-299J3.8	rs79493664	A	T	A	T	-0.174	0.00385	0.15286	3	0.01139	0.735615	336853	3	0.0316213	3.742e-08
B	ARL17B	rs79730878	C	T	C	T	0.23	0.0122	0.22058	17	0.01047	0.243894	290968	17	0.0315623	3.165e-13
B	CD9	rs797773	C	T	C	T	0.175	0.00383	0.58327	12	0.00847	0.651088	334800	12	0.0317501	3.552e-08
B	RP11-413H22.2	rs79868685	T	C	T	C	-0.152	0.00066	0.86498	16	0.01186	0.955486	336871	16	0.0317668	1.711e-06
B	PHF11	rs7992294	T	C	T	C	-0.179	0.02114	0.56478	13	0.00901	0.018981	336771	13	0.0317453	1.714e-08
B	WARS	rs8015259	G	C	G	C	-0.476	0.01484	0.74525	14	0.00967	0.124776	336835	14	0.0299694	8.33e-57
B	RP11-58E21.3	rs8021933	T	C	T	C	-0.148	0.00787	0.65926	14	0.00866	0.363637	336775	14	0.0318748	3.431e-06
B	SH2B2	rs803090	G	A	G	A	0.204	0.00993	0.69886	7	0.00961	0.30153	328203	7	0.0315733	1.039e-10
B	BCL2A1	rs8033549	A	G	A	G	-0.577	0.00377	0.65428	15	0.00859	0.660936	336775	15	0.0289824	3.426e-88
B	RP11-89K11.1	rs8040142	T	C	T	C	0.152	0.01709	0.82975	15	0.01136	0.1326	323686	15	0.0317177	1.649e-06
B	KNOP1	rs8046628	G	T	G	T	-0.16	0.00179	0.80849	16	0.01031	0.86239	336853	16	0.0318349	5.01e-07
B	TUFM	rs8049439	C	T	C	T	0.544	0.01374	0.38478	16	0.00853	0.107024	336784	16	0.0293363	9.189e-77
B	LONP2	rs8053839	G	T	G	T	-0.233	0.00345	0.49159	16	0.00872	0.692507	330237	16	0.0314537	1.285e-13
B	C16orf74	rs8056646	A	G	A	G	-0.16	0.02859	0.06597	16	0.02196	0.192898	261816	16	0.0318107	4.911e-07
B	RPH3AL	rs8066107	G	A	G	A	0.165	0.00519	0.30586	17	0.01003	0.605211	303096	17	0.0317941	2.107e-07
B	ORMDL3	rs8067378	A	G	A	G	0.451	0.01112	0.50571	17	0.00811	0.170464	336747	17	0.030186	1.791e-50
B	HIST1H1D	rs806786	G	A	G	A	0.142	0.01619	0.07667	6	0.01547	0.295191	336896	6	0.031801	7.997e-06
B	SPATA20	rs8076632	C	G	C	G	0.289	0.00291	0.64936	17	0.00897	0.745554	331784	17	0.0312827	2.504e-20
B	SLC25A1	rs807669	C	T	C	T	-0.2	0.00448	0.64361	22	0.00896	0.617361	336722	22	0.031707	2.831e-10
B	GAA	rs8077055	A	C	A	C	-0.178	0.00099	0.26608	17	0.0094	0.915909	334057	17	0.0317148	1.994e-08
B	MYO15B	rs8077689	C	T	C	T	-0.165	0.00206	0.924	17	0.01627	0.899209	329908	17	0.0317032	1.945e-07
B	ENOSF1	rs8090148	T	G	T	G	-0.16	0.0001	0.5598	18	0.00839	0.990617	336743	18	0.0317845	4.806e-07
B	CD81	rs810225	A	C	A	C	0.216	0.00956	0.76855	11	0.01071	0.372407	313656	11	0.0315967	8.134e-12
B	HSD17B14	rs8110220	C	T	C	T	-0.144	0.00118	0.25161	19	0.00949	0.900994	335300	19	0.0317271	5.66e-06
B	FAM43A	rs813153	T	C	T	C	0.154	0.00438	0.37668	3	0.00856	0.608482	336735	3	0.0317975	1.278e-06
B	BACE2	rs8133778	G	A	G	A	0.142	0.0171	0.72982	21	0.00953	0.072731	330419	21	0.0316805	7.386e-06
B	PODXL2	rs813633	G	A	G	A	-0.175	0.00505	0.75237	3	0.00952	0.595606	336723	3	0.0317079	3.407e-08
B	PDCD5	rs8182578	A	G	A	G	0.156	0.01207	0.40644	19	0.00875	0.167603	336765	19	0.0317075	8.656e-07
B	RAC1	rs836549	A	G	A	G	-0.269	0.01831	0.49731	7	0.00834	0.028109	335603	7	0.0313452	9.336e-18
B	STMN3	rs879471	C	T	C	T	-0.2	0.01062	0.48588	20	0.00865	0.219696	335235	20	0.0316827	2.744e-10
B	PRDX2	rs897804	G	C	G	C	-0.153	0.00935	0.61582	19	0.00959	0.329545	322980	19	0.0318311	1.535e-06
B	NMRAL1	rs917306	G	C	G	C	-0.176	0.00698	0.05214	16	0.01967	0.722544	330363	16	0.031612	2.584e-08
B	HLA-F	rs9258166	C	G	C	G	0.179	0.00652	0.13687	6	0.0117	0.577554	329518	6	0.0316847	1.61e-08
B	XXbac-BPG154L12.4	rs9266065	A	G	A	G	0.149	0.02437	0.84044	6	0.01333	0.067441	249518	6	0.0318167	2.826e-06
B	HLA-DQB2	rs9272625	C	T	C	T	0.382	0.01432	0.58928	6	0.00937	0.126264	276145	6	0.0307672	2.145e-35
B	NOTCH4	rs9276091	A	G	A	G	-0.149	0.01815	0.80118	6	0.01164	0.118875	277589	6	0.0317763	2.745e-06
B	TIPARP-AS1	rs9289971	T	C	T	C	0.168	0.0154	0.8447	3	0.0114	0.176764	336833	3	0.0317722	1.239e-07
B	GCNT2	rs9295574	A	G	A	G	-0.173	0.00764	0.43448	6	0.00858	0.372966	332990	6	0.0316782	4.73e-08
B	TUBB6	rs9303766	A	G	A	G	0.188	0.02892	0.11554	18	0.01245	0.020238	336867	18	0.0316448	2.834e-09
B	COTL1	rs934166	G	A	G	A	0.184	0.00372	0.55607	16	0.00913	0.68343	315192	16	0.0317164	6.576e-09
B	C11orf21	rs937614	G	C	G	C	-0.155	0.03235	0.3427	11	0.00974	0.000896	326747	11	0.0316694	9.865e-07
B	LY86	rs9405308	T	C	T	C	0.194	0.00559	0.3985	6	0.00824	0.497323	336764	6	0.031707	9.445e-10
B	LY86	rs977785	C	A	C	A	0.5	0.00122	0.71908	6	0.00907	0.892575	336727	6	0.0298011	3.541e-63
B	RP11-297B17.3	rs9408281	G	A	G	A	-0.171	0.01343	0.46631	9	0.00831	0.106156	336750	9	0.0317926	7.506e-08
B	NTPCR	rs9424513	T	C	T	C	-0.187	0.00716	0.7679	1	0.00957	0.454603	336838	1	0.0316715	3.54e-09
B	GALNT2	rs9432148	T	C	T	C	-0.248	0.00442	0.74726	1	0.00944	0.639522	336832	1	0.0314278	2.995e-15
B	H6PD	rs9435171	T	C	T	C	-0.16	0.00932	0.84697	1	0.01173	0.426622	331865	1	0.0316972	4.47e-07
B	LRRC16A	rs9461158	G	A	G	A	-0.293	0.01001	0.41034	6	0.00816	0.219887	336761	6	0.0312183	6.26e-21
B	NEDD9	rs9462130	T	C	T	C	-0.151	0.00758	0.59857	6	0.00833	0.363121	336720	6	0.0317448	1.968e-06
B	PEX6	rs9471972	G	A	G	A	-0.233	0.02126	0.47644	6	0.00824	0.009893	336769	6	0.0315551	1.537e-13
B	HEBP2	rs9484150	A	G	A	G	-0.182	0.0102	0.07124	6	0.01594	0.522021	334922	6	0.0317401	9.805e-09
B	DSE	rs9488914	T	C	T	C	-0.196	0.00342	0.41242	6	0.00857	0.689681	336759	6	0.0316759	6.106e-10
B	CEP85L	rs9489510	A	G	A	G	0.15	0.0004	0.68319	6	0.00874	0.963699	336801	6	0.0318565	2.494e-06
B	NQO2	rs9503373	G	C	G	C	-0.227	0.00223	0.7685	6	0.00991	0.821903	336706	6	0.0315452	6.199e-13
B	LNX2	rs9512736	C	T	C	T	-0.152	0.00092	0.60841	13	0.00857	0.914464	334023	13	0.0317892	1.74e-06
B	CKAP2	rs9526833	A	G	A	G	-0.17	0.01217	0.51252	13	0.00823	0.139116	336753	13	0.0317394	8.503e-08
B	ARL11	rs9535274	G	A	G	A	0.33	0.00085	0.35292	13	0.00848	0.91995	336749	13	0.0310157	1.946e-26
B	PPM1K	rs958325	C	T	C	T	-0.168	0.00022	0.52717	4	0.00822	0.978609	334780	4	0.0316953	1.155e-07
B	DUT	rs959324	A	G	A	G	-0.162	0.01092	0.15202	15	0.01182	0.355779	336711	15	0.0318398	3.619e-07
B	NAPRT1	rs9657360	C	T	C	T	-0.347	0.00085	0.23335	8	0.00977	0.930853	331712	8	0.0309261	3.242e-29
B	CCT8	rs965951	G	A	G	A	-0.498	0.03074	0.88299	21	0.01274	0.015874	336883	21	0.0298031	1.115e-62
B	SLC38A1	rs9795554	T	C	T	C	-0.168	0.01491	0.25884	12	0.00945	0.114483	334834	12	0.0317552	1.22e-07
B	CHORDC1	rs9804695	T	C	T	C	-0.16	0.00379	0.66706	11	0.00859	0.659305	335217	11	0.0318235	4.963e-07
B	HAGH	rs9806826	C	T	C	T	-0.171	0.00581	0.68539	16	0.00869	0.504079	336773	16	0.0316733	6.706e-08
B	OSBPL10	rs9817014	G	T	G	T	0.155	0.0032	0.31752	3	0.00894	0.720181	336726	3	0.0317936	1.087e-06
B	RNF13	rs9860302	G	A	G	A	0.165	0.01775	0.28395	3	0.00889	0.045863	336827	3	0.031716	1.967e-07
B	AC026202.3	rs9863925	G	A	G	A	0.151	0.00165	0.83739	3	0.01169	0.887708	323613	3	0.031669	1.86e-06
B	MAP3K13	rs9875687	T	C	T	C	0.167	0.00158	0.81291	3	0.01049	0.880411	336697	3	0.0316756	1.348e-07
B	EFCAB13	rs9891111	G	C	G	C	-0.159	0.01436	0.5515	17	0.00815	0.077989	336771	17	0.03167	5.153e-07
B	TMEM220	rs9898817	A	G	A	G	-0.159	0.01536	0.57151	17	0.0082	0.060881	334006	17	0.0318365	5.906e-07
B	DYNLL2	rs9900038	A	G	A	G	0.188	0.0225	0.24037	17	0.01004	0.025037	335193	17	0.0316979	3.011e-09
B	HSBP1L1	rs9949598	A	G	A	G	-0.177	0.00649	0.81489	18	0.01114	0.560309	334891	18	0.0316101	2.15e-08
B	GPM6A	rs997780	C	A	C	A	-0.253	0.00142	0.20882	4	0.01007	0.887911	336712	4	0.0314349	8.39e-16
B	SPATC1L	rs9984805	G	A	G	A	0.182	0.00453	0.33079	21	0.00916	0.621287	329953	21	0.0316118	8.545e-09
B	ANK1	rs999188	T	G	T	G	0.319	0.00148	0.56085	8	0.00826	0.858301	336799	8	0.0311008	1.101e-24
B	TMEM129	rs9995014	A	G	A	G	-0.146	0.02279	0.18855	4	0.01292	0.077667	293398	4	0.0318107	4.44e-06
BM	WIZ	rs1000329	T	C	T	C	-0.145	0.00815	0.66925	19	0.00925	0.378182	328470	19	0.0316789	4.713e-06
BM	AC021860.1	rs10019144	A	G	A	G	-0.206	0.01672	0.1937	4	0.0106	0.114728	336838	4	0.0316256	7.332e-11
BM	AC021860.1	rs17428945	C	T	C	T	-0.202	0.01654	0.19392	4	0.01061	0.11889	336845	4	0.0316472	1.738e-10
BM	AC021860.1	rs28681431	A	G	A	G	-0.203	0.01694	0.19382	4	0.0106	0.110017	336845	4	0.0316493	1.417e-10
BM	AC021860.1	rs4535339	G	A	G	A	0.167	0.01621	0.19398	4	0.0106	0.126229	336850	4	0.0317362	1.424e-07
BM	AC021860.1	rs73232890	A	G	A	G	-0.202	0.01935	0.18885	4	0.01077	0.072389	336842	4	0.0316092	1.653e-10
BM	FAM184B	rs10027755	G	C	G	C	0.571	0.01105	0.40555	4	0.00847	0.191688	336727	4	0.0290341	4.172e-86
BM	CAST	rs10039522	A	G	A	G	0.214	0.00091	0.16797	5	0.01099	0.934056	330102	5	0.0316038	1.276e-11
BM	HMBOX1	rs10088428	C	T	C	T	0.375	0.01633	0.74945	8	0.00945	0.083854	336823	8	0.0307859	3.929e-34
BM	MGMT	rs1008982	T	C	T	C	0.229	0.00494	0.64317	10	0.00871	0.570358	336780	10	0.0314719	3.43e-13
BM	CLN8	rs10112129	C	A	C	A	0.144	0.01162	0.73927	8	0.01015	0.252321	326269	8	0.0318453	6.13e-06
BM	RPS6	rs10114039	T	A	T	A	-0.34	0.02699	0.09637	9	0.01364	0.047969	336885	9	0.0309934	5.323e-28
BM	RPS6	rs58717638	T	G	T	G	0.174	0.00709	0.19786	9	0.0111	0.523239	336825	9	0.0316388	3.807e-08
BM	ARPC3	rs10128780	C	T	C	T	-0.146	0.01088	0.83824	12	0.01108	0.32606	336858	12	0.0317306	4.2e-06
BM	DHRS4L2	rs10137992	G	A	G	A	-0.149	0.01253	0.06018	14	0.01872	0.503179	327594	14	0.0316842	2.568e-06
BM	ANKDD1A	rs10162671	A	G	A	G	0.17	0.01797	0.39609	15	0.00891	0.04376	333984	15	0.0316873	8.098e-08
BM	ANKDD1A	rs34566328	A	G	A	G	-0.272	0.02635	0.37435	15	0.00908	0.003723	333990	15	0.0313689	4.283e-18
BM	ANKDD1A	rs74935506	T	G	T	G	-0.255	0.00367	0.33909	15	0.00952	0.700133	333987	15	0.0313864	4.491e-16
BM	ANKDD1A	rs8029861	A	G	A	G	-0.215	0.02343	0.42287	15	0.00921	0.011019	332453	15	0.0315064	8.854e-12
BM	MYO7B	rs10164978	C	G	C	G	-0.293	0.00417	0.61276	2	0.00863	0.629457	330236	2	0.0312434	6.724e-21
BM	MYO7B	rs10183797	G	C	G	C	0.151	0.00068	0.58416	2	0.00852	0.935934	330232	2	0.0317018	1.906e-06
BM	MYO7B	rs10186397	G	A	G	A	-0.314	0.0012	0.5849	2	0.00853	0.888478	330233	2	0.0311916	7.744e-24
BM	MYO7B	rs10208043	C	T	C	T	-0.312	0.00055	0.58445	2	0.00852	0.948399	330235	2	0.031121	1.179e-23
BM	MYO7B	rs2244880	G	C	G	C	-0.318	0.00059	0.58492	2	0.00851	0.944986	330237	2	0.0311596	1.873e-24
BM	PTPN4	rs10179136	C	A	C	A	-0.147	0.00315	0.4007	2	0.00859	0.714112	330215	2	0.0317515	3.662e-06
BM	TLK1	rs10183486	T	C	T	C	-0.233	0.00334	0.34589	2	0.00896	0.709705	330254	2	0.0314515	1.28e-13
BM	MZT2A	rs10197235	T	C	T	C	-0.257	0.01365	0.09419	2	0.01645	0.406579	305851	2	0.0314348	2.943e-16
BM	MZT2A	rs3861757	A	G	A	G	0.367	0.01316	0.19079	2	0.01214	0.27817	247058	2	0.0308087	1.022e-32
BM	AC006369.2	rs10205753	T	C	T	C	0.226	0.00299	0.47458	2	0.00835	0.72033	336747	2	0.0315136	7.418e-13
BM	AC006369.2	rs111231900	T	C	T	C	-0.272	0.00427	0.4809	2	0.00838	0.610402	336746	2	0.0313835	4.438e-18
BM	AC006369.2	rs111538244	G	T	G	T	-0.276	0.00405	0.48098	2	0.00839	0.628823	336747	2	0.0312982	1.161e-18
BM	AC006369.2	rs113557236	T	C	T	C	-0.278	0.00371	0.48054	2	0.00839	0.657872	336746	2	0.0313261	7.032e-19
BM	AC006369.2	rs4670743	A	G	A	G	-0.277	0.00105	0.46984	2	0.00833	0.899255	336745	2	0.0313651	1.033e-18
BM	EIF2A	rs10272	T	C	T	C	0.149	0.00685	0.36114	3	0.00838	0.413582	336793	3	0.0317066	2.61e-06
BM	RBM26	rs1028770	A	G	A	G	-0.177	0.01531	0.49386	13	0.00825	0.063612	334002	13	0.0316192	2.17e-08
BM	RPS11	rs10403394	A	G	A	G	-0.27	0.00107	0.11624	19	0.01305	0.934441	335354	19	0.0314097	8.25e-18
BM	ZNF100	rs10409238	T	C	T	C	0.22	0.01314	0.65611	19	0.00879	0.135024	334509	19	0.0316015	3.362e-12
BM	ZNF100	rs10417262	G	C	G	C	0.22	0.01534	0.65458	19	0.00875	0.079637	334512	19	0.0315221	2.968e-12
BM	ZNF100	rs6511286	C	T	C	T	0.221	0.01446	0.65712	19	0.00875	0.098405	334513	19	0.031569	2.55e-12
BM	ZNF100	rs7250085	C	A	C	A	-0.168	0.01384	0.66108	19	0.00904	0.125868	334507	19	0.0317443	1.208e-07
BM	ZNF100	rs7252798	C	T	C	T	0.166	0.02594	0.55852	19	0.00835	0.001904	334490	19	0.0317009	1.637e-07
BM	RPS19	rs10417985	T	G	T	G	-0.193	0.00239	0.50725	19	0.00824	0.771994	336763	19	0.031631	1.05e-09
BM	SYMPK	rs10422253	A	G	A	G	-0.157	0.01154	0.23053	19	0.01059	0.275698	336716	19	0.031803	7.948e-07
BM	PLGRKT	rs10481591	T	C	T	C	-0.154	0.00385	0.40236	9	0.00825	0.640651	336814	9	0.0318046	1.285e-06
BM	KLHL18	rs10490798	T	C	T	C	-0.169	0.00667	0.16533	3	0.01086	0.539108	336858	3	0.0317849	1.055e-07
BM	VAV3	rs10494087	G	A	G	A	-0.142	0.00243	0.60669	1	0.00845	0.77361	336732	1	0.031826	8.129e-06
BM	CLDND1	rs10511164	C	T	C	T	0.143	0.00334	0.84406	3	0.01177	0.776415	336848	3	0.0318643	7.197e-06
BM	FAM26F	rs1057192	G	A	G	A	0.306	0.01892	0.76358	6	0.00981	0.053844	268689	6	0.0311755	9.665e-23
BM	FAM26F	rs117361304	G	T	G	T	-0.463	0.0305	0.08845	6	0.01462	0.037054	268727	6	0.0300945	2.068e-53
BM	SLC25A29	rs1059264	T	C	T	C	0.184	0.01752	0.33277	14	0.00907	0.053401	325796	14	0.0316364	6.024e-09
BM	KHDC1	rs1066687	T	G	T	G	-0.155	0.00937	0.75754	6	0.0102	0.358115	334738	6	0.0316633	9.818e-07
BM	KHDC1	rs4708041	G	A	G	A	0.296	0.00688	0.78061	6	0.00978	0.481942	334862	6	0.0312457	2.711e-21
BM	KHDC1	rs502107	A	T	A	T	0.294	0.01007	0.76894	6	0.00983	0.305518	334739	6	0.0312766	5.456e-21
BM	KHDC1	rs7740081	C	T	C	T	0.296	0.00676	0.78183	6	0.00979	0.490296	334856	6	0.0312382	2.653e-21
BM	KHDC1	rs7744174	C	T	C	T	0.343	0.00692	0.78047	6	0.00978	0.479413	334861	6	0.0309582	1.578e-28
BM	CTD-2007H13.3	rs1069182	C	T	C	T	0.404	0.00487	0.74095	5	0.00967	0.614325	329942	5	0.0305907	8.033e-40
BM	CTD-2007H13.3	rs331549	T	G	T	G	0.405	0.00514	0.73589	5	0.00964	0.593536	329944	5	0.0305898	5.176e-40
BM	CTD-2007H13.3	rs331934	T	C	T	C	-0.168	0.00568	0.73598	5	0.00964	0.555606	329947	5	0.0317009	1.161e-07
BM	CTD-2007H13.3	rs992773	G	C	G	C	0.404	0.00491	0.74095	5	0.00967	0.61178	329943	5	0.0305907	8.033e-40
BM	CTD-2007H13.3	rs992775	T	C	T	C	0.406	0.00546	0.73555	5	0.00964	0.571294	329943	5	0.030599	3.53e-40
BM	GSTM3	rs10735234	G	A	G	A	-0.147	0.01865	0.40517	1	0.00843	0.026948	336756	1	0.0316696	3.456e-06
BM	GSTM3	rs1109138	T	C	T	C	0.43	0.01975	0.40112	1	0.00845	0.019393	336758	1	0.0304101	2.151e-45
BM	GSTM3	rs11101994	A	C	A	C	0.427	0.02002	0.40273	1	0.00847	0.018083	336746	1	0.030374	6.872e-45
BM	GSTM3	rs1332018	G	T	G	T	0.419	0.02008	0.4116	1	0.00844	0.017463	336751	1	0.0305077	6.33e-43
BM	GSTM3	rs4970736	C	T	C	T	0.433	0.02033	0.40311	1	0.00845	0.016153	336751	1	0.0303667	3.939e-46
BM	PPA1	rs10740330	T	G	T	G	-0.345	0.00373	0.66464	10	0.00876	0.670451	334005	10	0.0309924	8.788e-29
BM	XRCC6BP1	rs10747788	T	C	T	C	-0.196	0.01286	0.33103	12	0.00873	0.140943	334835	12	0.0315984	5.545e-10
BM	ENTPD1	rs10748643	G	A	G	A	0.158	0.00649	0.53856	10	0.00817	0.427087	334776	10	0.0317724	6.597e-07
BM	PHRF1	rs10751643	T	C	T	C	-0.143	0.02125	0.55635	11	0.0084	0.011436	333983	11	0.0318215	6.996e-06
BM	ISCU	rs10778643	A	T	A	T	-0.218	0.02206	0.86009	12	0.01271	0.082526	336715	12	0.0315344	4.742e-12
BM	C11orf24	rs10791970	G	A	G	A	-0.308	0.01684	0.67382	11	0.00874	0.053902	332959	11	0.0312029	5.567e-23
BM	RP11-326C3.11	rs10794308	T	C	T	C	-0.199	0.015	0.39243	11	0.01041	0.149506	301041	11	0.0315965	3.012e-10
BM	RP11-326C3.11	rs10902121	C	T	C	T	-0.181	0.00357	0.35475	11	0.01004	0.722143	288102	11	0.0317472	1.189e-08
BM	RP11-326C3.11	rs11246065	G	A	G	A	0.171	0.01769	0.36121	11	0.0109	0.10468	276345	11	0.0317614	7.289e-08
BM	RP11-326C3.11	rs3809112	C	T	C	T	-0.21	0.00216	0.35316	11	0.00988	0.826723	288107	11	0.0315821	2.944e-11
BM	RP11-326C3.11	rs7937786	A	C	A	C	-0.178	0.01206	0.42259	11	0.00992	0.224202	305400	11	0.031627	1.822e-08
BM	RP11-138I18.2	rs10795874	C	T	C	T	0.179	0.00195	0.6541	10	0.00887	0.8259	336806	10	0.0316978	1.632e-08
BM	RP11-138I18.2	rs10795875	G	A	G	A	0.188	0.00154	0.6509	10	0.00885	0.86139	336803	10	0.0316932	2.995e-09
BM	RP11-138I18.2	rs10905988	A	C	A	C	0.189	0.00133	0.65294	10	0.00889	0.880936	336804	10	0.0316754	2.42e-09
BM	RP11-138I18.2	rs11257236	G	A	G	A	0.191	0.00017	0.36264	10	0.00877	0.98455	336804	10	0.0316092	1.517e-09
BM	RP11-138I18.2	rs11257237	G	A	G	A	0.183	0.00154	0.65188	10	0.00885	0.862006	336806	10	0.0316604	7.466e-09
BM	C1orf220	rs10798619	G	A	G	A	0.239	0.01859	0.516	1	0.00803	0.020676	336780	1	0.0314287	2.86e-14
BM	C1orf220	rs4077689	C	T	C	T	0.239	0.01846	0.51627	1	0.00803	0.021609	336778	1	0.0314287	2.86e-14
BM	C1orf220	rs4650998	A	G	A	G	0.238	0.01857	0.51621	1	0.00804	0.020871	336779	1	0.0315557	4.62e-14
BM	C1orf220	rs4650999	T	G	T	G	0.239	0.01866	0.51603	1	0.00803	0.020245	336777	1	0.0314287	2.86e-14
BM	RP11-138A9.1	rs10808245	T	C	T	C	0.199	0.00563	0.51108	7	0.00818	0.491125	334759	7	0.0316222	3.113e-10
BM	PSMD5-AS1	rs10818476	G	A	G	A	-0.589	0.0052	0.58847	9	0.00839	0.534958	336733	9	0.0288603	1.4e-92
BM	ALG2	rs10818756	G	A	G	A	-0.164	0.01361	0.31195	9	0.00872	0.11869	336808	9	0.0318095	2.527e-07
BM	YME1L1	rs10829173	G	A	G	A	-0.178	0.00542	0.3843	10	0.00839	0.517987	336739	10	0.0317089	1.982e-08
BM	ARL14EP	rs10835653	C	T	C	T	-0.246	0.01279	0.29468	11	0.00881	0.146853	335246	11	0.0314984	5.722e-15
BM	RPS26	rs10876864	G	A	G	A	0.89	0.00415	0.41543	12	0.00843	0.622263	334774	12		1e-200
BM	RPS26	rs877636	G	A	G	A	0.145	0.00493	0.34428	12	0.00885	0.577577	334748	12	0.0318781	5.401e-06
BM	LEPROT	rs10889549	A	C	A	C	0.186	0.00854	0.47162	1	0.00831	0.304031	336756	1	0.031629	4.086e-09
BM	UROS	rs10901426	C	T	C	T	0.145	0.00314	0.54908	10	0.00831	0.70538	334000	10	0.0318192	5.189e-06
BM	RP11-298J20.3	rs10901846	G	A	G	A	0.181	0.00758	0.75259	10	0.00947	0.423452	334053	10	0.0316973	1.128e-08
BM	RP11-298J20.3	rs60705217	G	A	G	A	0.182	0.00708	0.75562	10	0.00951	0.456533	334055	10	0.0316976	9.37e-09
BM	RP11-298J20.3	rs6597862	C	A	C	A	0.18	0.00647	0.7569	10	0.00956	0.49864	334053	10	0.0316614	1.307e-08
BM	RP11-298J20.3	rs7078652	A	G	A	G	0.186	0.00651	0.75207	10	0.00961	0.497858	334052	10	0.0315888	3.905e-09
BM	RP11-298J20.3	rs7099073	T	G	T	G	-0.423	0.01102	0.72628	10	0.00939	0.240674	333932	10	0.0304261	6.112e-44
BM	ERMP1	rs1094039	T	C	T	C	-0.144	0.01506	0.58694	9	0.00833	0.0707	336797	9	0.0318373	6.097e-06
BM	BTF3	rs10942655	A	G	A	G	-0.178	0.01736	0.06854	5	0.0165	0.29269	332101	5	0.031686	1.936e-08
BM	POLR2J2	rs10953383	C	T	C	T	0.157	0.00267	0.36396	7	0.00873	0.759513	334752	7	0.0317223	7.452e-07
BM	POLR2J2	rs11770319	C	G	C	G	0.182	0.0045	0.36662	7	0.0087	0.605148	334755	7	0.0316345	8.756e-09
BM	POLR2J2	rs13221585	C	T	C	T	-0.151	0.00527	0.3647	7	0.00856	0.5381	334747	7	0.0318564	2.137e-06
BM	POLR2J2	rs13221979	T	C	T	C	0.181	0.00451	0.36752	7	0.00871	0.604362	334753	7	0.0316736	1.1e-08
BM	POLR2J2	rs4729873	G	A	G	A	0.168	0.0047	0.36289	7	0.00854	0.581591	334762	7	0.0317854	1.254e-07
BM	NUDT2	rs10971957	C	T	C	T	-0.145	0.00118	0.4209	9	0.00832	0.886882	336699	9	0.0316958	4.768e-06
BM	NUDT2	rs3818830	A	T	A	T	-0.35	0.0037	0.84217	9	0.0112	0.741301	336860	9	0.0309596	1.239e-29
BM	C9orf156	rs10984478	T	C	T	C	0.168	0.01836	0.2373	9	0.00987	0.063024	336828	9	0.0316598	1.118e-07
BM	SAR1A	rs10999158	G	A	G	A	-0.211	0.0024	0.4251	10	0.00847	0.776854	333986	10	0.0316396	2.578e-11
BM	SVIP	rs11026804	G	A	G	A	-0.201	0.00161	0.4628	11	0.00828	0.845859	335174	11	0.0315821	1.961e-10
BM	FNBP4	rs11039332	G	A	G	A	0.227	0.01152	0.70164	11	0.00886	0.193712	333268	11	0.0315124	5.868e-13
BM	AKIP1	rs11042125	A	T	A	T	-0.176	0.0102	0.59241	11	0.00842	0.226162	333982	11	0.0316795	2.766e-08
BM	CTD-2371O3.2	rs11042350	C	T	C	T	-0.322	0.01175	0.51669	11	0.0082	0.151483	334020	11	0.0311428	4.671e-25
BM	CTD-2371O3.2	rs12282176	A	G	A	G	0.218	0.01379	0.51749	11	0.00822	0.093649	334016	11	0.0315932	5.192e-12
BM	CTD-2371O3.2	rs2290423	T	G	T	G	0.218	0.00955	0.51016	11	0.00822	0.245261	334017	11	0.0315372	4.763e-12
BM	CTD-2371O3.2	rs28890476	A	G	A	G	0.218	0.013	0.51584	11	0.00821	0.113431	334015	11	0.0315264	4.684e-12
BM	CTD-2371O3.2	rs7927350	A	C	A	C	0.219	0.01138	0.49928	11	0.00826	0.168259	333955	11	0.0315185	3.697e-12
BM	KIAA1551	rs11052041	T	C	T	C	0.141	0.01817	0.27259	12	0.00941	0.053395	334063	12	0.0318281	9.421e-06
BM	RSRC2	rs11058402	A	G	A	G	0.224	0.00275	0.25575	12	0.00955	0.773487	336722	12	0.0316132	1.384e-12
BM	VPS13C	rs11071647	T	C	T	C	-0.148	0.01844	0.55289	15	0.00821	0.02468	336723	15	0.0317702	3.186e-06
BM	LSM7	rs11084936	A	G	A	G	0.252	0.00601	0.57873	19	0.00877	0.493216	326425	19	0.0314534	1.13e-15
BM	SSBP4	rs11086110	A	G	A	G	0.154	0.00074	0.79819	19	0.01045	0.943732	336831	19	0.0317005	1.186e-06
BM	GSTM4	rs11101980	G	T	G	T	-0.179	0.02219	0.39519	1	0.00855	0.009475	335245	1	0.0316482	1.55e-08
BM	SLC16A4	rs11102096	A	G	A	G	-0.143	0.00654	0.52618	1	0.00819	0.424984	336768	1	0.0317002	6.452e-06
BM	NT5DC3	rs11111802	T	C	T	C	-0.149	0.01123	0.7446	12	0.00923	0.223723	336847	12	0.03174	2.674e-06
BM	37316	rs11118600	C	G	C	G	-0.214	0.00829	0.75141	1	0.00938	0.376795	336832	1	0.0315239	1.133e-11
BM	CEBPZ-AS1	rs11124576	C	T	C	T	-0.189	0.00223	0.1531	2	0.01099	0.838844	336818	2	0.0316967	2.48e-09
BM	CCDC85A	rs11125626	T	G	T	G	0.391	0.00558	0.42428	2	0.00848	0.510412	330209	2	0.0307116	3.959e-37
BM	CCDC85A	rs13021782	A	G	A	G	0.383	0.00661	0.42689	2	0.00853	0.438728	330184	2	0.0306889	9.591e-36
BM	CCDC85A	rs17047856	A	C	A	C	0.384	0.00713	0.42598	2	0.00852	0.403164	330207	2	0.0307576	9.047e-36
BM	CCDC85A	rs62164393	A	T	A	T	0.385	0.00581	0.4289	2	0.00845	0.491751	330208	2	0.0306771	3.971e-36
BM	CCDC85A	rs6714635	C	T	C	T	-0.19	0.00636	0.43277	2	0.00841	0.449799	330215	2	0.0316171	1.862e-09
BM	NMRK1	rs11144225	A	T	A	T	0.194	0.00344	0.60428	9	0.00828	0.678173	336806	9	0.0316812	9.154e-10
BM	LYRM4	rs111557465	C	T	C	T	-0.163	0.00037	0.91304	6	0.01603	0.981621	325557	6	0.0317741	2.898e-07
BM	RP11-596D21.1	rs11156667	C	T	C	T	0.336	0.00727	0.50531	14	0.00813	0.370936	334779	14	0.0310347	2.576e-27
BM	RP11-596D21.1	rs11622544	C	T	C	T	0.335	0.00793	0.50836	14	0.00814	0.32956	334780	14	0.0310265	3.548e-27
BM	RP11-596D21.1	rs2094130	G	A	G	A	-0.214	0.00729	0.50224	14	0.00822	0.375627	334772	14	0.0315321	1.147e-11
BM	RP11-596D21.1	rs34247115	C	T	C	T	0.334	0.00728	0.5097	14	0.00829	0.379786	334774	14	0.0310554	5.614e-27
BM	RP11-596D21.1	rs8005942	G	A	G	A	0.334	0.00722	0.50527	14	0.00813	0.374579	334780	14	0.031013	4.786e-27
BM	ZFP57	rs1116221	T	C	T	C	-0.379	0.00498	0.27495	6	0.01065	0.640064	259996	6	0.0307674	7.226e-35
BM	ZFP57	rs1116222	T	G	T	G	0.357	0.00595	0.72439	6	0.00997	0.550323	282590	6	0.0309013	7.136e-31
BM	ZFP57	rs1264699	C	T	C	T	0.377	0.01256	0.74795	6	0.01037	0.22601	277615	6	0.0307725	1.655e-34
BM	ZFP57	rs1264700	A	G	A	G	0.376	0.01252	0.74782	6	0.01037	0.227269	277618	6	0.0308021	2.853e-34
BM	ZFP57	rs6457148	C	T	C	T	0.377	0.01218	0.74955	6	0.01042	0.24251	277620	6	0.0307725	1.655e-34
BM	RPS14	rs11167502	A	G	A	G	-0.179	0.00679	0.31171	5	0.0087	0.435508	336805	5	0.0316703	1.586e-08
BM	PCBP2	rs11170553	T	C	T	C	-0.143	0.03672	0.07178	12	0.01695	0.030265	325569	12	0.0316898	6.407e-06
BM	HDHD3	rs111758952	T	C	T	C	-0.174	0.01151	0.27071	9	0.00968	0.234498	336823	9	0.0316829	3.976e-08
BM	IFNG-AS1	rs11177007	G	A	G	A	0.192	0.00666	0.37497	12	0.00835	0.42509	336791	12	0.0315915	1.22e-09
BM	ZDHHC19	rs11185517	T	C	T	C	-0.149	0.00365	0.21888	3	0.00986	0.711541	335324	3	0.0317697	2.732e-06
BM	ZDHHC19	rs6778521	A	G	A	G	0.299	0.00131	0.23012	3	0.00975	0.89345	335317	3	0.0311743	8.705e-22
BM	ZDHHC19	rs6788070	T	C	T	C	0.299	0.00374	0.21879	3	0.00987	0.704982	335318	3	0.0311743	8.705e-22
BM	ZDHHC19	rs76774947	A	G	A	G	0.299	0.00398	0.21917	3	0.00987	0.686874	335319	3	0.0311743	8.705e-22
BM	FBXW4	rs11191211	A	G	A	G	0.144	0.00359	0.90835	10	0.01497	0.810618	335365	10	0.0318926	6.327e-06
BM	MRPS21	rs11205357	T	C	T	C	-0.152	0.00451	0.38862	1	0.00835	0.588782	336761	1	0.0317761	1.723e-06
BM	SIDT2	rs11216284	T	C	T	C	0.172	0.0182	0.70939	11	0.0092	0.047872	332365	11	0.0317843	6.251e-08
BM	RPS25	rs11217124	G	A	G	A	-0.352	0.00567	0.26193	11	0.00944	0.548083	327471	11	0.0308829	4.284e-30
BM	CCDC15	rs11219888	C	T	C	T	-0.152	0.01858	0.84792	11	0.01146	0.105008	332524	11	0.0318234	1.785e-06
BM	CCDC15	rs12272437	T	C	T	C	0.302	0.01304	0.8516	11	0.01172	0.265989	332532	11	0.0312116	3.818e-22
BM	CCDC15	rs12273955	A	T	A	T	0.305	0.01342	0.84165	11	0.01107	0.225137	332532	11	0.0311373	1.179e-22
BM	CCDC15	rs12276686	C	T	C	T	0.317	0.01813	0.84496	11	0.0114	0.111799	332526	11	0.0311125	2.224e-24
BM	CCDC15	rs57907683	G	A	G	A	0.305	0.01357	0.84172	11	0.01108	0.220583	332534	11	0.0311373	1.179e-22
BM	ALOX5	rs11239526	T	C	T	C	0.148	0.00465	0.05453	10	0.01853	0.801784	336897	10	0.031809	3.275e-06
BM	DSP	rs11243176	G	T	G	T	0.489	0.00617	0.44268	6	0.0083	0.457052	336743	6	0.0299022	4.121e-60
BM	DSP	rs12204324	C	A	C	A	0.485	0.00618	0.44511	6	0.0083	0.456764	336740	6	0.0299266	4.549e-59
BM	DSP	rs4960317	T	C	T	C	0.487	0.00692	0.44142	6	0.00827	0.402222	336746	6	0.0299097	1.317e-59
BM	DSP	rs4960318	A	C	A	C	0.489	0.00666	0.4414	6	0.00827	0.420514	336747	6	0.0299061	4.265e-60
BM	AK8	rs11243900	A	G	A	G	0.159	0.01138	0.41307	9	0.00831	0.170767	336795	9	0.0318026	5.745e-07
BM	AK8	rs1185193	C	A	C	A	-0.151	0.00806	0.81336	9	0.01062	0.447925	336717	9	0.0318748	2.166e-06
BM	SH3BGRL3	rs11247915	A	C	A	C	0.237	0.01175	0.48452	1	0.00841	0.162301	336744	1	0.0314987	5.308e-14
BM	CD52	rs11247915	A	C	A	C	-0.186	0.01175	0.48452	1	0.00841	0.162301	336744	1	0.0316681	4.269e-09
BM	FCRL5	rs11264761	A	G	A	G	0.341	0.00818	0.20252	1	0.01009	0.417476	336849	1	0.0309741	3.451e-28
BM	INTS12	rs112762130	T	C	T	C	0.148	0.01546	0.64576	4	0.00858	0.071636	334788	4	0.0317471	3.134e-06
BM	SLC26A11	rs112800292	G	A	G	A	0.212	0.00182	0.94191	17	0.01932	0.925037	299235	17	0.0316216	2.024e-11
BM	SLC26A11	rs1663186	A	G	A	G	0.211	0.00163	0.94235	17	0.01945	0.933057	299230	17	0.0315541	2.279e-11
BM	SLC26A11	rs77068970	C	T	C	T	0.208	0.00204	0.94395	17	0.01986	0.918344	299235	17	0.0316512	4.977e-11
BM	SLC26A11	rs9893016	C	T	C	T	0.148	0.00384	0.06003	17	0.01935	0.842692	299233	17	0.0317123	3.057e-06
BM	TAPSAR1	rs113215190	G	A	G	A	0.158	0.01586	0.94533	6	0.01882	0.39942	324431	6	0.0316767	6.104e-07
BM	RAD50	rs113376634	C	T	C	T	0.141	0.00348	0.85059	5	0.01171	0.766464	334839	5	0.0316925	8.627e-06
BM	CHCHD10	rs113586321	A	T	A	T	-0.181	0.00717	0.09434	22	0.01418	0.613029	336887	22	0.0317343	1.173e-08
BM	ORAI2	rs11444	T	C	T	C	0.182	0.01351	0.82517	7	0.01054	0.199982	330409	7	0.0317586	1e-08
BM	RFT1	rs114796738	T	C	T	C	0.14	0.00461	0.04751	3	0.02309	0.841662	319912	3	0.0316823	9.922e-06
BM	HIST1H2AL	rs115379090	G	A	G	A	-0.217	0.00451	0.06249	6	0.02042	0.825418	288572	6	0.0315149	5.753e-12
BM	HIST1H2AL	rs116756717	T	C	T	C	0.194	0.01753	0.05565	6	0.02202	0.426067	283789	6	0.0315703	7.996e-10
BM	HIST1H2AL	rs76696782	T	C	T	C	-0.189	0.0151	0.05241	6	0.02256	0.503162	283792	6	0.0316326	2.303e-09
BM	RPS3	rs11539810	G	A	G	A	0.289	0.03074	0.93327	11	0.01665	0.064883	268717	11	0.0313082	2.686e-20
BM	VDAC2	rs11543	C	G	C	G	-0.146	0.01042	0.55583	10	0.00868	0.230282	334778	10	0.0318787	4.653e-06
BM	MED16	rs11546307	G	A	G	A	-0.225	0.00016	0.75257	19	0.01057	0.988298	311231	19	0.0314806	8.853e-13
BM	RP11-386I14.4	rs115525402	C	A	C	A	-0.176	0.0186	0.07258	1	0.0166	0.262612	323292	1	0.0317885	3.084e-08
BM	RPS7	rs11558965	G	T	G	T	0.448	0.01526	0.93438	2	0.0184	0.407112	328050	2	0.0302524	1.286e-49
BM	RP11-457M11.5	rs115810	C	G	C	G	0.271	0.00658	0.70182	6	0.00899	0.46473	336725	6	0.031409	6.238e-18
BM	RP11-457M11.5	rs199750	T	C	T	C	0.327	0.00445	0.69859	6	0.00893	0.618607	336724	6	0.0310539	6.278e-26
BM	RP11-457M11.5	rs199751	C	T	C	T	0.319	0.00444	0.69838	6	0.00893	0.619012	336726	6	0.0311158	1.159e-24
BM	RP11-457M11.5	rs199752	T	C	T	C	0.326	0.00461	0.69726	6	0.00892	0.60517	336727	6	0.0310298	8.104e-26
BM	RP11-457M11.5	rs2794724	G	A	G	A	0.152	0.00555	0.19866	6	0.01131	0.623675	336712	6	0.03187	1.848e-06
BM	C1orf86	rs11587831	G	T	G	T	-0.15	0.01393	0.21256	1	0.01094	0.202878	322437	1	0.0318409	2.466e-06
BM	C12orf75	rs11611105	T	C	T	C	-0.162	0.01319	0.34506	12	0.0087	0.129391	336793	12	0.0318079	3.523e-07
BM	MTFMT	rs11629676	T	C	T	C	0.145	0.00138	0.8009	15	0.01126	0.902485	329438	15	0.0318425	5.272e-06
BM	ULK4	rs116393551	G	A	G	A	-0.146	0.00631	0.86512	3	0.01255	0.615001	324943	3	0.0318484	4.557e-06
BM	PLD6	rs11657189	G	A	G	A	0.152	0.0059	0.90382	17	0.01324	0.655864	336888	17	0.0318189	1.779e-06
BM	PLD6	rs1567815	G	C	G	C	0.152	0.00625	0.90384	17	0.01324	0.63701	336887	17	0.031681	1.604e-06
BM	PLD6	rs4985742	A	T	A	T	0.152	0.00576	0.90376	17	0.01325	0.663836	336885	17	0.0318189	1.779e-06
BM	PLD6	rs7218781	C	A	C	A	0.152	0.00579	0.90402	17	0.01326	0.662228	336886	17	0.0318189	1.779e-06
BM	PLD6	rs73979060	T	G	T	G	-0.153	0.00182	0.90853	17	0.01338	0.891613	336879	17	0.0318584	1.567e-06
BM	BIN1	rs11682128	A	G	A	G	0.209	0.01504	0.3382	2	0.00892	0.091899	325234	2	0.0315735	3.605e-11
BM	ITPA	rs11696862	C	T	C	T	-0.156	0.00975	0.1072	20	0.01426	0.493928	325568	20	0.0316742	8.43e-07
BM	CPNE1	rs11700299	T	C	T	C	-0.242	0.03243	0.1054	20	0.01291	0.012022	336888	20	0.0314214	1.342e-14
BM	DIP2A	rs11700544	A	G	A	G	0.142	0.02999	0.10749	21	0.0129	0.020118	335044	21	0.0317443	7.704e-06
BM	ARPC5	rs11755	A	G	A	G	-0.152	0.00807	0.54108	1	0.00818	0.324152	336774	1	0.0317425	1.68e-06
BM	ZSCAN12	rs11756111	T	C	T	C	0.155	0.00678	0.83857	6	0.01092	0.534559	336895	6	0.0317948	1.088e-06
BM	CHCHD2	rs11764629	C	T	C	T	-0.204	0.00853	0.78956	7	0.00999	0.3934	336840	7	0.0316684	1.181e-10
BM	CHCHD2	rs73142177	A	G	A	G	0.256	0.01437	0.81707	7	0.01097	0.190135	332059	7	0.0313747	3.366e-16
BM	FIGNL1	rs11764792	C	T	C	T	-0.2	0.00741	0.53869	7	0.00823	0.367433	336778	7	0.0315919	2.44e-10
BM	ZP3	rs11767431	C	T	C	T	-0.294	0.00906	0.70812	7	0.01022	0.375212	290637	7	0.0312907	5.681e-21
BM	ZP3	rs144021789	G	A	G	A	0.163	0.00859	0.70952	7	0.0102	0.399587	290648	7	0.0318262	3.03e-07
BM	ZP3	rs146021635	C	A	C	A	0.193	0.00795	0.80031	7	0.01197	0.506897	282355	7	0.0316419	1.064e-09
BM	POMZP3	rs11767431	C	T	C	T	-0.189	0.00906	0.70812	7	0.01022	0.375212	290637	7	0.0315814	2.17e-09
BM	POMZP3	rs28643416	T	A	T	A	0.173	0.00038	0.70945	7	0.0108	0.972322	253609	7	0.0317328	4.987e-08
BM	POMZP3	rs34238522	T	C	T	C	0.167	0.00927	0.70772	7	0.01021	0.363603	290637	7	0.0316416	1.307e-07
BM	POMZP3	rs72603801	G	A	G	A	0.177	0.00496	0.70834	7	0.00982	0.613153	295659	7	0.0316331	2.201e-08
BM	POMZP3	rs75292946	A	G	A	G	0.174	0.00616	0.70579	7	0.00982	0.530564	295647	7	0.0317148	4.102e-08
BM	ERICH1	rs11775671	A	G	A	G	-0.198	0.00611	0.34164	8	0.00875	0.485411	326357	8	0.0315982	3.7e-10
BM	PCM1	rs11777618	C	G	C	G	-0.149	0.0116	0.44672	8	0.00931	0.21264	322543	8	0.0317549	2.703e-06
BM	MYH11	rs1180588	T	C	T	C	0.19	0.02216	0.29814	16	0.00897	0.013529	336724	16	0.0316253	1.88e-09
BM	LRRIQ3	rs11806946	G	A	G	A	0.17	0.00146	0.51496	1	0.00811	0.856873	336769	1	0.0317841	8.864e-08
BM	LRRIQ3	rs1412825	C	G	C	G	-0.315	0.00163	0.5149	1	0.00811	0.840684	336765	1	0.0310997	4.12e-24
BM	LRRIQ3	rs2343864	G	C	G	C	-0.339	0.00045	0.49734	1	0.00814	0.955586	336772	1	0.0310377	9.028e-28
BM	LRRIQ3	rs4422957	T	C	T	C	-0.338	0.00166	0.51491	1	0.00811	0.838214	336766	1	0.0310455	1.326e-27
BM	LRRIQ3	rs944795	G	C	G	C	-0.338	0.00186	0.51458	1	0.00812	0.818479	336765	1	0.0310455	1.326e-27
BM	SNORD3D	rs11869950	T	C	T	C	0.144	0.01784	0.26803	17	0.00926	0.053966	336726	17	0.0318485	6.143e-06
BM	SNORD3D	rs12948453	T	C	T	C	-0.28	0.0175	0.26697	17	0.00925	0.058598	336728	17	0.0312743	3.458e-19
BM	SNORD3D	rs12953174	C	T	C	T	-0.28	0.01731	0.26861	17	0.00926	0.061769	336726	17	0.0312743	3.458e-19
BM	EML4	rs11884524	G	T	G	T	0.146	0.00815	0.41743	2	0.00826	0.324018	336788	2	0.0318614	4.598e-06
BM	HACE1	rs1190472	C	T	C	T	0.15	0.00276	0.78742	6	0.01096	0.800859	326616	6	0.0316712	2.178e-06
BM	GDI2	rs11920	A	C	A	C	-0.177	0.00526	0.23341	10	0.0096	0.583818	336833	10	0.0316402	2.217e-08
BM	HIST1H2AM	rs12000	A	G	A	G	0.154	0.01158	0.7736	6	0.00962	0.228508	336879	6	0.0317456	1.228e-06
BM	HIST1H2AM	rs16893889	A	G	A	G	-0.273	0.01139	0.78522	6	0.00977	0.243837	336872	6	0.0313032	2.754e-18
BM	HIST1H2AM	rs2179174	A	G	A	G	-0.273	0.01302	0.78371	6	0.00971	0.179958	336875	6	0.0313032	2.754e-18
BM	HIST1H2AM	rs3131095	T	C	T	C	-0.207	0.01173	0.89882	6	0.01664	0.480816	258269	6	0.0316759	6.364e-11
BM	HIST1H2AM	rs78224691	G	A	G	A	-0.276	0.01213	0.78516	6	0.00977	0.214617	336874	6	0.0312975	1.159e-18
BM	RPS3A	rs1201214	T	C	T	C	0.381	0.00727	0.91865	4	0.01393	0.601741	336867	4	0.0307157	2.483e-35
BM	RPS3A	rs61442068	C	T	C	T	0.178	0.00718	0.9345	4	0.01627	0.658776	336903	4	0.0316454	1.857e-08
BM	DNAJC15	rs12015	A	G	A	G	0.325	0.01727	0.75742	13	0.00974	0.076201	268738	13	0.0311078	1.504e-25
BM	HAGHL	rs12051048	A	C	A	C	0.199	0.0105	0.2528	16	0.00983	0.285217	318212	16	0.0316449	3.205e-10
BM	FCRL2	rs12064217	C	A	C	A	-0.158	0.01225	0.83129	1	0.01092	0.262272	336858	1	0.0316887	6.164e-07
BM	METTL8	rs12105780	A	G	A	G	0.357	0.0218	0.74692	2	0.00983	0.026661	318943	2	0.0309114	7.458e-31
BM	RASSF6	rs12108404	C	T	C	T	0.174	0.00618	0.09583	4	0.01721	0.719492	330169	4	0.0317994	4.455e-08
BM	RPS8	rs12120833	C	G	C	G	0.517	0.02038	0.86654	1	0.01274	0.109746	325544	1	0.0296456	4.147e-68
BM	FAM177B	rs12138316	A	G	A	G	0.207	0.06595	0.68655	1	0.00957	5.71e-12	283208	1	0.0315651	5.458e-11
BM	DOCK8	rs12156499	A	G	A	G	-0.218	0.01399	0.86766	9	0.01366	0.305571	320285	9	0.0315648	4.97e-12
BM	POU5F1	rs12175179	T	C	T	C	0.36	0.0333	0.13851	6	0.0123	0.006806	313686	6	0.0309156	2.444e-31
BM	POU5F1	rs1264562	G	T	G	T	-0.376	0.01258	0.58398	6	0.00936	0.178735	258819	6	0.0307951	2.758e-34
BM	POU5F1	rs2523557	A	G	A	G	0.386	0.00262	0.64923	6	0.00958	0.784586	285278	6	0.0306899	2.811e-36
BM	POU5F1	rs6916685	T	C	T	C	-0.395	0.00341	0.17245	6	0.01215	0.778921	270704	6	0.0306672	5.817e-38
BM	HIST1H4A	rs12197289	C	T	C	T	-0.141	0.01079	0.44002	6	0.00825	0.191046	336746	6	0.0317112	8.733e-06
BM	HIST1H4A	rs62402030	C	A	C	A	-0.148	0.01214	0.44351	6	0.00834	0.145375	336747	6	0.0317359	3.109e-06
BM	HIST1H4A	rs6930138	G	A	G	A	-0.146	0.01115	0.44128	6	0.00845	0.186948	336746	6	0.0316761	4.043e-06
BM	RPS12	rs12204693	T	C	T	C	0.217	0.01776	0.05809	6	0.01692	0.294068	336871	6	0.0315568	6.135e-12
BM	UBE2J1	rs12209311	T	C	T	C	-0.328	0.03016	0.92764	6	0.01886	0.109827	325564	6	0.031064	4.623e-26
BM	RP1-3J17.3	rs12212560	A	G	A	G	0.385	0.01495	0.39677	6	0.00825	0.070186	336788	6	0.030735	5.351e-36
BM	RP1-3J17.3	rs4501401	T	C	T	C	-0.371	0.00965	0.31601	6	0.00892	0.279276	336726	6	0.030808	2.129e-33
BM	RP1-3J17.3	rs76488172	C	T	C	T	0.235	0.02144	0.04388	6	0.02115	0.310891	325574	6	0.0315192	8.935e-14
BM	RP1-3J17.3	rs7757864	G	A	G	A	0.286	0.01356	0.40108	6	0.00828	0.101451	336737	6	0.03132	6.752e-20
BM	RP1-3J17.3	rs9294337	T	C	T	C	-0.204	0.01033	0.35394	6	0.00864	0.231637	336740	6	0.0316256	1.115e-10
BM	XRRA1	rs12225372	G	A	G	A	0.47	0.0037	0.27609	11	0.00931	0.690795	335214	11	0.0300245	3.126e-55
BM	MSANTD2	rs12289775	A	G	A	G	-0.16	0.00735	0.14862	11	0.01129	0.515127	335253	11	0.0316712	4.374e-07
BM	MSANTD2	rs34760839	G	A	G	A	-0.163	0.00818	0.15387	11	0.01117	0.464081	335250	11	0.0316953	2.708e-07
BM	MSANTD2	rs4531484	C	A	C	A	-0.164	0.00915	0.14946	11	0.01121	0.414561	335243	11	0.0317347	2.368e-07
BM	MSANTD2	rs4537771	C	A	C	A	-0.164	0.00884	0.14876	11	0.01122	0.431118	335256	11	0.0316847	2.267e-07
BM	CD82	rs12290127	T	C	T	C	-0.179	0.01542	0.15707	11	0.01185	0.193184	327503	11	0.0316193	1.504e-08
BM	RP11-588H23.3	rs12296380	T	G	T	G	0.177	0.01146	0.82313	12	0.01058	0.278811	336806	12	0.0317698	2.528e-08
BM	RP11-588H23.3	rs2082251	T	C	T	C	-0.212	0.01167	0.82535	12	0.01067	0.274104	336827	12	0.0316154	2.006e-11
BM	RP11-588H23.3	rs57280861	T	C	T	C	-0.211	0.01153	0.82314	12	0.01057	0.275054	336826	12	0.031632	2.55e-11
BM	RP11-588H23.3	rs61616333	T	C	T	C	-0.213	0.01163	0.82298	12	0.01056	0.27057	336830	12	0.0316003	1.579e-11
BM	RP11-588H23.3	rs7959881	C	T	C	T	-0.212	0.01155	0.82296	12	0.01056	0.273974	336829	12	0.0316154	2.006e-11
BM	YBX3	rs12317203	T	G	T	G	-0.16	0.00613	0.36452	12	0.00885	0.488311	336776	12	0.0317655	4.731e-07
BM	HIST1H4J	rs1233578	A	G	A	G	0.18	0.003	0.8392	6	0.01229	0.807304	288583	6	0.0316236	1.256e-08
BM	HIST1H4J	rs6456834	T	G	T	G	-0.182	0.0012	0.1802	6	0.0122	0.921436	289205	6	0.0316934	9.328e-09
BM	HIST1H4J	rs73391152	T	G	T	G	-0.149	0.00595	0.06417	6	0.01752	0.734182	288597	6	0.0317176	2.631e-06
BM	HIST1H4J	rs9295778	G	T	G	T	0.152	0.00286	0.81979	6	0.01217	0.814542	288399	6	0.031681	1.604e-06
BM	HIST1H4J	rs9468413	A	C	A	C	0.182	0.00077	0.82	6	0.01208	0.949212	292201	6	0.0316934	9.328e-09
BM	ZBTB1	rs12385910	A	T	A	T	-0.149	0.00313	0.24451	14	0.00943	0.739909	336818	14	0.0317672	2.727e-06
BM	FAR1	rs12417546	T	C	T	C	0.167	0.00966	0.3114	11	0.00895	0.280603	332449	11	0.0317023	1.381e-07
BM	NR2C1	rs12424256	C	T	C	T	0.142	0.00139	0.78088	12	0.0103	0.892892	336834	12	0.0318632	8.329e-06
BM	CES1	rs12443580	T	C	T	C	0.173	0.00969	0.69285	16	0.01105	0.380462	258591	16	0.0317613	5.126e-08
BM	CES1	rs6499786	G	A	G	A	-0.17	0.01808	0.70838	16	0.01091	0.097533	274589	16	0.0317901	8.914e-08
BM	HCG27	rs1245218	A	G	A	G	-0.365	0.00423	0.77788	6	0.01121	0.705957	278462	6	0.0308301	2.451e-32
BM	HCG27	rs3094055	G	C	G	C	-0.278	0.0042	0.77551	6	0.01127	0.709321	273470	6	0.0313206	6.934e-19
BM	HCG27	rs3129808	T	G	T	G	-0.361	0.00467	0.77192	6	0.01104	0.672595	277461	6	0.0308669	1.346e-31
BM	HCG27	rs3130361	G	A	G	A	-0.379	0.00396	0.77231	6	0.01098	0.718622	281252	6	0.030742	6.368e-35
BM	HCG27	rs3130975	T	C	T	C	-0.333	0.01939	0.29837	6	0.00937	0.038526	328565	6	0.0310592	8.072e-27
BM	HSPBAP1	rs12496372	G	C	G	C	-0.406	0.00637	0.72713	3	0.00926	0.491473	336726	3	0.030538	2.478e-40
BM	ARHGAP24	rs12506596	A	G	A	G	-0.416	0.01027	0.31169	4	0.00885	0.246087	334813	4	0.0304906	2.205e-42
BM	RP13-514E23.2	rs12507178	A	T	A	T	-0.438	0.00481	0.23408	4	0.00951	0.612812	334844	4	0.0303059	2.413e-47
BM	RP13-514E23.2	rs12510563	G	A	G	A	0.163	0.00564	0.23293	4	0.00953	0.553713	334853	4	0.0317941	2.948e-07
BM	RP13-514E23.2	rs2869408	C	G	C	G	-0.443	0.00406	0.23354	4	0.00957	0.6718	334854	4	0.0302645	1.616e-48
BM	RP13-514E23.2	rs2904086	C	T	C	T	-0.441	0.00402	0.23358	4	0.00957	0.674446	334855	4	0.0303121	5.958e-48
BM	RP13-514E23.2	rs6815772	A	G	A	G	-0.434	0.00424	0.23394	4	0.00945	0.653423	334859	4	0.0303383	2.026e-46
BM	RP11-119F19.2	rs1250993	G	C	G	C	-0.163	0.00291	0.38728	10	0.01026	0.776722	260377	10	0.0316576	2.621e-07
BM	RP11-119F19.2	rs1650158	G	A	G	A	0.166	0.0044	0.41047	10	0.01026	0.668423	265379	10	0.0317458	1.704e-07
BM	RP11-119F19.2	rs1650228	C	T	C	T	0.174	0.00129	0.40489	10	0.01052	0.902224	260372	10	0.031687	3.992e-08
BM	RP11-119F19.2	rs2753674	A	G	A	G	0.152	0.00432	0.39025	10	0.01033	0.676134	285665	10	0.031667	1.587e-06
BM	RP11-138A9.2	rs12533527	C	T	C	T	-0.185	0.003	0.84581	7	0.01117	0.788615	334848	7	0.0316874	5.274e-09
BM	RP11-297B17.3	rs12554596	G	A	G	A	0.229	0.00596	0.18479	9	0.01137	0.600588	336858	9	0.0315259	3.762e-13
BM	CLLU1OS	rs12578375	T	C	T	C	0.159	0.01286	0.25182	12	0.00951	0.17604	336824	12	0.0317103	5.327e-07
BM	CLLU1OS	rs34107810	A	G	A	G	-0.476	0.01319	0.25503	12	0.00944	0.162379	336821	12	0.0300217	1.294e-56
BM	CLLU1OS	rs61935213	A	C	A	C	-0.472	0.01318	0.25379	12	0.00943	0.162157	336827	12	0.0300332	1.176e-55
BM	CLLU1OS	rs61935214	A	G	A	G	-0.476	0.0133	0.25496	12	0.00944	0.158926	336819	12	0.0300408	1.52e-56
BM	CLLU1OS	rs73222044	A	C	A	C	-0.476	0.01369	0.25116	12	0.00951	0.150028	336826	12	0.0300039	1.114e-56
BM	RP11-428G5.5	rs1259733	C	T	C	T	0.234	0.00359	0.40913	12	0.00837	0.66824	333950	12	0.0315699	1.243e-13
BM	WWOX	rs12598091	G	C	G	C	0.142	0.01585	0.25976	16	0.01024	0.121723	330614	16	0.0317004	7.484e-06
BM	SNORD3B-1	rs12602286	G	T	G	T	-0.367	0.02145	0.19148	17	0.01096	0.050234	336713	17	0.0308128	1.042e-32
BM	SNORD3B-1	rs2013949	A	C	A	C	-0.356	0.00517	0.15188	17	0.01178	0.660652	336849	17	0.0308687	9.023e-31
BM	SNORD3B-1	rs4073003	G	A	G	A	-0.366	0.02076	0.20296	17	0.0112	0.063885	336248	17	0.0308188	1.58e-32
BM	SNORD3B-1	rs57433322	G	C	G	C	-0.353	0.00517	0.14978	17	0.01183	0.662044	336846	17	0.0309077	3.281e-30
BM	SNORD3B-1	rs959071	T	C	T	C	0.175	0.02133	0.20019	17	0.01124	0.057698	334722	17	0.0317949	3.712e-08
BM	KRTCAP3	rs1260328	C	T	C	T	-0.191	0.00611	0.40912	2	0.00836	0.464573	336775	2	0.031725	1.739e-09
BM	KRTCAP3	rs1260329	C	T	C	T	-0.19	0.00623	0.40802	2	0.00835	0.45558	336778	2	0.0317226	2.106e-09
BM	KRTCAP3	rs1260330	C	T	C	T	-0.189	0.00604	0.40791	2	0.00836	0.469963	336775	2	0.0317401	2.607e-09
BM	KRTCAP3	rs1260345	G	A	G	A	0.154	0.00622	0.40813	2	0.00835	0.456	336777	2	0.0316984	1.184e-06
BM	KRTCAP3	rs809059	G	A	G	A	-0.19	0.00613	0.40787	2	0.00835	0.462584	336775	2	0.0317226	2.106e-09
BM	ATF5	rs12610975	G	A	G	A	0.146	0.00125	0.63464	19	0.00864	0.884706	335612	19	0.0318456	4.548e-06
BM	COX7A2L	rs12613284	C	G	C	G	0.162	0.00466	0.44094	2	0.00818	0.568934	336752	2	0.0317067	3.233e-07
BM	PRKD3	rs12622740	G	A	G	A	0.201	0.01952	0.51207	2	0.00817	0.016871	336740	2	0.0316204	2.062e-10
BM	RPS10	rs1265	C	G	C	G	0.211	0.0267	0.10742	6	0.0132	0.043177	333860	6	0.0315959	2.421e-11
BM	RPS10	rs7775635	G	A	G	A	0.47	0.01108	0.1173	6	0.01261	0.379676	331185	6	0.0300602	4.185e-55
BM	37681	rs12654947	C	G	C	G	0.141	0.00167	0.44077	5	0.00833	0.841185	336731	5	0.0317989	9.245e-06
BM	RP11-347P5.1	rs12693777	T	C	T	C	-0.478	0.00047	0.3738	2	0.00854	0.956497	330180	2	0.0299671	2.812e-57
BM	LAPTM5	rs12736883	G	A	G	A	0.16	0.00221	0.82017	1	0.01072	0.836389	336839	1	0.0317015	4.486e-07
BM	CCDC163P	rs12749658	A	G	A	G	-0.369	0.00038	0.3443	1	0.00879	0.965283	336729	1	0.0308582	5.901e-33
BM	CCDC163P	rs1974271	C	T	C	T	0.243	0.00146	0.34232	1	0.0087	0.866743	336732	1	0.0314648	1.137e-14
BM	CCDC163P	rs2356559	T	C	T	C	-0.369	0.00053	0.33465	1	0.00875	0.951872	336733	1	0.0308582	5.901e-33
BM	CCDC163P	rs4233498	A	G	A	G	-0.369	0.00045	0.33445	1	0.00875	0.958634	336735	1	0.0308582	5.901e-33
BM	CCDC163P	rs4660306	T	C	T	C	-0.369	0.00045	0.33452	1	0.00875	0.959266	336736	1	0.0308357	5.312e-33
BM	TRIM62	rs12759812	A	G	A	G	0.152	0.00242	0.45992	1	0.00827	0.770131	336794	1	0.0317877	1.738e-06
BM	RP11-660L16.2	rs12806918	G	T	G	T	-0.172	0.00172	0.41771	11	0.00864	0.841864	332917	11	0.0317021	5.779e-08
BM	POLR1D	rs12855186	T	C	T	C	-0.257	0.01683	0.87997	13	0.01317	0.201402	334091	13	0.0313939	2.694e-16
BM	SLC7A7	rs12884337	C	T	C	T	0.167	0.00125	0.60976	14	0.00848	0.882448	333980	14	0.0316441	1.31e-07
BM	DAPK2	rs12912128	T	C	T	C	0.17	0.00192	0.78784	15	0.01095	0.860874	336708	15	0.0317861	8.881e-08
BM	DAPK2	rs184556	C	G	C	G	-0.16	0.00992	0.82498	15	0.01091	0.363308	336715	15	0.0316596	4.332e-07
BM	DAPK2	rs28656385	G	A	G	A	-0.187	0.01783	0.78558	15	0.01221	0.143963	329431	15	0.0316531	3.467e-09
BM	DAPK2	rs332286	G	C	G	C	-0.16	0.00979	0.82505	15	0.01092	0.369888	336715	15	0.0316596	4.332e-07
BM	DAPK2	rs332287	C	G	C	G	-0.158	0.00969	0.82497	15	0.01092	0.374638	336697	15	0.0317792	6.633e-07
BM	RP11-111A22.1	rs12913296	A	G	A	G	0.426	0.00698	0.41545	15	0.00845	0.409037	336789	15	0.0304294	1.567e-44
BM	RP11-111A22.1	rs2412554	T	C	T	C	-0.153	0.00808	0.3498	15	0.00912	0.375649	336718	15	0.0318542	1.562e-06
BM	DEF8	rs12921906	G	A	G	A	0.151	0.0021	0.81178	16	0.01191	0.859889	327331	16	0.0316704	1.862e-06
BM	SPATA33	rs12924138	T	G	T	G	-0.149	0.00348	0.46902	16	0.00849	0.682383	326959	16	0.0318642	2.924e-06
BM	ARHGDIA	rs12939972	C	T	C	T	0.152	0.00516	0.65857	17	0.00917	0.573999	319723	17	0.0317472	1.686e-06
BM	NEK8	rs12948165	A	T	A	T	0.185	0.02665	0.78249	17	0.01002	0.007861	336845	17	0.0316144	4.864e-09
BM	MBD2	rs12962483	T	C	T	C	-0.144	0.01127	0.74061	18	0.00928	0.224807	336824	18	0.0318282	6.06e-06
BM	MBP	rs12964484	G	A	G	A	0.143	0.01021	0.65853	18	0.00904	0.258793	333657	18	0.0318493	7.126e-06
BM	FCER2	rs12979200	G	A	G	A	-0.214	0.00277	0.47785	19	0.00847	0.743501	336773	19	0.0315948	1.259e-11
BM	RPS9	rs12980600	A	T	A	T	-0.27	0.00309	0.73457	19	0.00947	0.74395	335652	19	0.0313259	6.751e-18
BM	RPS9	rs3810232	C	A	C	A	-0.485	0.00656	0.38048	19	0.00845	0.437463	335622	19	0.029928	4.607e-59
BM	RPS9	rs4575638	A	G	A	G	0.185	0.01071	0.71093	19	0.01191	0.368352	264121	19	0.0316863	5.268e-09
BM	KYNU	rs12997823	A	G	A	G	-0.174	0.01268	0.64274	2	0.00862	0.141603	330212	2	0.0317532	4.259e-08
BM	EML6	rs13033894	C	T	C	T	0.226	0.00747	0.25031	2	0.00954	0.433279	330258	2	0.0314897	7.128e-13
BM	LINC00954	rs13034115	C	G	C	G	0.171	0.00641	0.85893	2	0.01233	0.603258	336863	2	0.0317938	7.515e-08
BM	RPL22L1	rs13063927	T	C	T	C	-0.204	0.00372	0.24199	3	0.00952	0.695773	336852	3	0.0316046	1.084e-10
BM	PARP14	rs13071069	C	T	C	T	0.226	0.01693	0.8872	3	0.01264	0.18032	336850	3	0.0315853	8.354e-13
BM	LIMD1	rs13094441	A	T	A	T	0.374	0.01043	0.24446	3	0.00966	0.280395	336822	3	0.0307802	5.689e-34
BM	SEL1L3	rs13104150	G	A	G	A	-0.257	0.00314	0.55154	4	0.00817	0.700816	336785	4	0.0314307	2.917e-16
BM	HIGD2A	rs13155545	G	C	G	C	-0.299	0.00224	0.08692	5	0.01522	0.883168	325566	5	0.0312273	1.019e-21
BM	SNX24	rs13155716	T	A	T	A	-0.229	0.01039	0.13875	5	0.0119	0.382859	330079	5	0.0315878	4.179e-13
BM	SNX24	rs13156117	T	G	T	G	-0.2	0.01041	0.13877	5	0.0119	0.381694	330080	5	0.0315666	2.361e-10
BM	SNX24	rs13156386	A	G	A	G	0.148	0.00654	0.14061	5	0.01177	0.578601	330079	5	0.0317969	3.247e-06
BM	SNX24	rs17418141	C	G	C	G	-0.217	0.00795	0.14069	5	0.01171	0.497342	330079	5	0.0315126	5.733e-12
BM	SNX24	rs17477351	A	G	A	G	-0.229	0.00749	0.14084	5	0.01169	0.521773	330083	5	0.0315495	3.916e-13
BM	PRR7-AS1	rs13159163	C	T	C	T	-0.141	0.00103	0.75032	5	0.00953	0.913417	336815	5	0.031793	9.21e-06
BM	PRR7-AS1	rs4976695	T	A	T	A	-0.313	0.00636	0.4962	5	0.00841	0.449168	336768	5	0.0311361	8.944e-24
BM	HIST1H2BG	rs13191326	G	A	G	A	0.225	5e-05	0.10942	6	0.01398	0.99713	332097	6	0.0316122	1.099e-12
BM	HIST1H2BG	rs13215879	T	C	T	C	-0.305	0.00104	0.88898	6	0.01406	0.941157	325566	6	0.0312266	1.555e-22
BM	HIST1H2BG	rs13217285	C	T	C	T	-0.309	0.00134	0.88883	6	0.01402	0.924066	325562	6	0.0311862	3.834e-23
BM	HIST1H2BG	rs35909544	A	G	A	G	0.311	0.00356	0.11203	6	0.01407	0.800399	325558	6	0.0311647	1.879e-23
BM	HIST1H2BG	rs67457459	G	T	G	T	0.308	0.00353	0.11199	6	0.01396	0.800185	325566	6	0.0311384	4.54e-23
BM	AHI1	rs13197384	A	C	A	C	-0.296	0.00307	0.34481	6	0.00888	0.729745	334829	6	0.0311987	2.365e-21
BM	HLA-DPA1	rs13197513	T	C	T	C	0.217	0.00552	0.87864	6	0.01273	0.664382	329641	6	0.0315066	5.68e-12
BM	HLA-DPA1	rs2163472	C	T	C	T	-0.417	0.00621	0.53004	6	0.00838	0.45877	325827	6	0.0304997	1.487e-42
BM	HLA-DPA1	rs2301227	G	A	G	A	0.147	0.00613	0.55394	6	0.01252	0.624472	169322	6	0.0317685	3.706e-06
BM	HLA-DPA1	rs9469325	C	A	C	A	0.31	0.01321	0.79406	6	0.011	0.229829	282860	6	0.0311631	2.582e-23
BM	HLA-DPB1	rs13203715	A	G	A	G	0.189	0.00045	0.87802	6	0.01268	0.971496	331167	6	0.0317171	2.539e-09
BM	HLA-DPB1	rs2163472	C	T	C	T	-0.514	0.00621	0.53004	6	0.00838	0.45877	325827	6	0.0296246	1.957e-67
BM	HLA-DPB1	rs3117236	A	G	A	G	-0.27	0.00404	0.76304	6	0.01033	0.69542	311709	6	0.0314102	8.259e-18
BM	HLA-DPB1	rs381218	T	G	T	G	0.148	0.00224	0.2486	6	0.00974	0.818339	325872	6	0.0317676	3.18e-06
BM	HLA-DPB1	rs588997	G	A	G	A	-0.147	0.00332	0.54389	6	0.00922	0.718481	282760	6	0.0317993	3.787e-06
BM	PPIA	rs13240323	G	A	G	A	0.249	0.01114	0.65671	7	0.00882	0.206604	336778	7	0.0314655	2.504e-15
BM	ANK1	rs13255840	T	C	T	C	0.185	0.00021	0.56042	8	0.00813	0.979539	336804	8	0.0316236	4.914e-09
BM	C9orf78	rs13297359	G	T	G	T	0.152	0.01917	0.7767	9	0.00981	0.050726	334850	9	0.03187	1.848e-06
BM	CYBA	rs13306296	G	A	G	A	0.172	0.00437	0.66601	16	0.00977	0.654628	320493	16	0.0316403	5.446e-08
BM	SMDT1	rs133379	A	G	A	G	-0.813	0.00184	0.33345	22	0.00863	0.831611	336735	22	0.0249779	1e-200
BM	EXOC3	rs13356700	A	G	A	G	-0.162	0.00524	0.51849	5	0.00882	0.552253	331752	5	0.0316814	3.164e-07
BM	SESTD1	rs13382185	A	C	A	C	0.204	0.00684	0.26415	2	0.00937	0.465316	330294	2	0.0316734	1.189e-10
BM	VAMP8	rs13411109	G	A	G	A	0.156	0.05332	0.42272	2	0.00854	4.5e-10	330222	2	0.0318242	9.49e-07
BM	ATM	rs1351518	G	A	G	A	0.141	0.00269	0.41284	11	0.0083	0.745738	333081	11	0.031818	9.36e-06
BM	FAM118A	rs136582	T	A	T	A	-0.637	0.01466	0.86571	22	0.0116	0.206314	335691	22	0.0281836	4.163e-113
BM	NAP1L1	rs1368578	A	G	A	G	0.241	0.00337	0.17439	12	0.01155	0.770282	325388	12	0.0315062	2.021e-14
BM	KANSL1-AS1	rs1378358	T	C	T	C	0.562	0.0229	0.18464	17	0.01126	0.041928	325547	17	0.0291336	6.466e-83
BM	TSPO	rs138911	T	G	T	G	0.272	0.00457	0.26676	22	0.00982	0.641904	331704	22	0.031355	4.141e-18
BM	HLA-DQA2	rs1391371	T	A	T	A	0.795	0.0141	0.19444	6	0.01203	0.241293	253839	6	0.0254112	1e-200
BM	HLA-DQA2	rs28366293	C	T	C	T	0.388	0.0231	0.14359	6	0.01353	0.087734	254792	6	0.0307177	1.422e-36
BM	HLA-DQA2	rs3134931	T	C	T	C	0.235	0.00381	0.67053	6	0.00945	0.687108	286370	6	0.0315484	9.414e-14
BM	HLA-DQA2	rs371156	T	C	T	C	0.303	0.00929	0.71696	6	0.00998	0.351767	282595	6	0.0312346	2.992e-22
BM	HLA-DQA2	rs909267	C	T	C	T	-0.159	0.00138	0.07462	6	0.01618	0.931924	324434	6	0.0317985	5.726e-07
BM	MRPL54	rs13960	C	T	C	T	-0.149	0.00327	0.37857	19	0.00867	0.705916	326428	19	0.0317732	2.739e-06
BM	TYMP	rs140522	C	T	C	T	0.202	0.0001	0.66187	22	0.00917	0.990916	318202	22	0.031586	1.603e-10
BM	WIPI2	rs141105822	G	A	G	A	-0.142	0.01314	0.88187	7	0.0151	0.384177	322928	7	0.0316925	7.445e-06
BM	U91328.19	rs1417998	A	T	A	T	0.164	0.00998	0.12773	6	0.01265	0.429976	336887	6	0.03177	2.442e-07
BM	AP3B1	rs141887207	C	T	C	T	-0.142	0.00029	0.63385	5	0.00856	0.972771	329959	5	0.0317139	7.551e-06
BM	RP11-345J4.5	rs144208959	A	G	A	G	-0.244	0.00661	0.44032	16	0.00871	0.447916	331775	16	0.0315136	9.734e-15
BM	PIM3	rs144554206	A	G	A	G	-0.186	0.01483	0.46373	22	0.00905	0.101311	325924	22	0.0316299	4.09e-09
BM	DDHD2	rs145151767	G	A	G	A	-0.143	0.00215	0.77894	8	0.01028	0.834319	336846	8	0.0318985	7.361e-06
BM	CD37	rs1465697	T	C	T	C	-0.375	0.00341	0.27216	19	0.00914	0.709001	336833	19	0.030736	3.083e-34
BM	CD37	rs3745306	C	G	C	G	-0.222	0.01112	0.75755	19	0.00961	0.247154	336805	19	0.0316203	2.206e-12
BM	ACOX3	rs1468250	T	G	T	G	0.142	0.0023	0.44909	4	0.00864	0.790256	333297	4	0.0318988	8.524e-06
BM	COX20	rs1495946	G	A	G	A	-0.191	0.00575	0.87163	1	0.0123	0.640191	330251	1	0.0317132	1.715e-09
BM	RP11-44F21.5	rs1497221	G	A	G	A	0.241	0.0103	0.85384	4	0.01146	0.368787	336838	4	0.0315361	2.138e-14
BM	RP11-44F21.5	rs1497224	G	C	G	C	0.241	0.01105	0.85434	4	0.01147	0.335318	336837	4	0.0315361	2.138e-14
BM	RP11-44F21.5	rs17000292	C	A	C	A	0.249	0.01046	0.85421	4	0.01146	0.361605	336839	4	0.0315045	2.709e-15
BM	RP11-44F21.5	rs28416746	C	T	C	T	0.24	0.01047	0.85382	4	0.01147	0.361357	336837	4	0.0314474	2.315e-14
BM	RP11-44F21.5	rs61508612	G	A	G	A	-0.214	0.01209	0.85339	4	0.01137	0.287332	336844	4	0.0315167	1.121e-11
BM	FCRLA	rs1503809	T	C	T	C	-0.16	0.01173	0.14414	1	0.01183	0.321452	325392	1	0.0316599	4.333e-07
BM	RP11-197K3.1	rs1533269	C	A	C	A	-0.208	0.00154	0.67484	3	0.00868	0.858781	336788	3	0.0315336	4.22e-11
BM	RP11-197K3.1	rs1533742	A	G	A	G	0.19	0.00041	0.31816	3	0.00897	0.963571	336803	3	0.031667	1.974e-09
BM	RP11-197K3.1	rs2942785	T	C	T	C	0.167	0.00362	0.71668	3	0.00924	0.695202	336819	3	0.0316967	1.374e-07
BM	RP11-197K3.1	rs6791545	A	C	A	C	-0.199	0.00918	0.72273	3	0.00912	0.314381	336815	3	0.031604	3.041e-10
BM	RP11-197K3.1	rs9842821	G	A	G	A	-0.232	0.01017	0.7238	3	0.00914	0.265537	336818	3	0.031555	1.949e-13
BM	BICD2	rs1552908	A	G	A	G	-0.203	0.00543	0.70108	9	0.00884	0.539348	336830	9	0.0315607	1.259e-10
BM	ARHGDIB	rs1558789	A	C	A	C	-0.143	0.0047	0.49678	12	0.0081	0.56147	336770	12	0.0316858	6.39e-06
BM	MRPS18C	rs1565909	T	C	T	C	0.161	0.00657	0.49695	4	0.00814	0.419207	336758	4	0.03177	4.027e-07
BM	GSTO1	rs157080	A	C	A	C	0.143	0.00232	0.31076	10	0.00885	0.792757	336818	10	0.0317573	6.703e-06
BM	SLC15A2	rs1574036	G	A	G	A	0.157	0.00385	0.6193	3	0.00839	0.646069	336745	3	0.0317213	7.446e-07
BM	SLC15A2	rs4676743	A	G	A	G	0.16	0.00373	0.61962	3	0.00839	0.656658	336744	3	0.0317832	4.801e-07
BM	SLC15A2	rs4676744	G	A	G	A	0.159	0.00378	0.61962	3	0.00839	0.652719	336744	3	0.0317365	5.443e-07
BM	SLC15A2	rs6438652	G	A	G	A	0.159	0.00276	0.61832	3	0.00841	0.74337	336739	3	0.031735	5.436e-07
BM	SLC15A2	rs7642303	T	G	T	G	-0.18	0.00306	0.61831	3	0.0084	0.716171	336745	3	0.0317029	1.365e-08
BM	EAF2	rs1574036	G	A	G	A	-0.493	0.00385	0.6193	3	0.00839	0.646069	336745	3	0.0298409	2.593e-61
BM	HCG25	rs1612904	A	C	A	C	-0.307	0.01555	0.62803	6	0.01021	0.127857	234200	6	0.0311545	6.58e-23
BM	HCG25	rs2647040	G	A	G	A	-0.358	0.02421	0.59615	6	0.00911	0.007857	277482	6	0.0309204	5.32e-31
BM	HCG25	rs3129721	A	C	A	C	-0.357	0.01865	0.63015	6	0.00946	0.048654	277478	6	0.0309154	7.586e-31
BM	HCG25	rs9275109	T	G	T	G	-0.352	0.01604	0.62866	6	0.00963	0.095934	277473	6	0.0309301	5.231e-30
BM	HCG25	rs9275596	T	C	T	C	-0.357	0.012	0.62742	6	0.00953	0.207952	259999	6	0.0309154	7.586e-31
BM	GS1-124K5.3	rs1615892	A	G	A	G	-0.179	0.01778	0.14012	7	0.0135	0.187806	325927	7	0.0317384	1.702e-08
BM	GS1-124K5.3	rs2042134	T	C	T	C	0.159	0.02298	0.11926	7	0.01337	0.085667	326079	7	0.0318227	5.84e-07
BM	GS1-124K5.3	rs2533285	T	G	T	G	-0.156	0.02265	0.10294	7	0.01456	0.119732	321125	7	0.0318338	9.562e-07
BM	GS1-124K5.3	rs313816	C	G	C	G	-0.16	0.02374	0.10579	7	0.0148	0.108693	297849	7	0.0316668	4.358e-07
BM	IER3	rs1630062	C	T	C	T	0.183	0.00352	0.35363	6	0.00915	0.700422	283285	6	0.0316245	7.18e-09
BM	IER3	rs73394251	A	G	A	G	0.149	0.02372	0.1313	6	0.01272	0.06227	277603	6	0.0318406	2.875e-06
BM	FYB	rs164765	T	C	T	C	-0.153	0.01291	0.33369	5	0.00903	0.152464	336819	5	0.0316948	1.384e-06
BM	U2AF1	rs1672118	G	C	G	C	-0.17	0.01004	0.45562	21	0.00838	0.23086	336168	21	0.0318049	9.037e-08
BM	LINC00339	rs16826571	C	A	C	A	-0.145	0.02092	0.92696	1	0.01691	0.215993	325554	1	0.0317491	4.946e-06
BM	LINC00339	rs4654783	C	T	C	T	0.214	0.01343	0.67031	1	0.00871	0.123098	336737	1	0.0316434	1.353e-11
BM	CITED4	rs16828219	G	A	G	A	-0.261	0.00265	0.86482	1	0.01146	0.816879	336856	1	0.0314029	9.464e-17
BM	CITED4	rs4660539	A	C	A	C	-0.262	0.0028	0.86518	1	0.01148	0.807453	336860	1	0.0313755	6.799e-17
BM	CITED4	rs4660540	T	C	T	C	0.145	0.00339	0.86591	1	0.01147	0.76747	336863	1	0.0317458	4.935e-06
BM	HIST1H2AG	rs16891443	C	A	C	A	0.214	0.02717	0.13737	6	0.01143	0.017487	336866	6	0.0315095	1.109e-11
BM	HIST1H2AG	rs16891474	G	T	G	T	-0.141	0.02431	0.14927	6	0.01116	0.029447	336858	6	0.0317823	9.146e-06
BM	HIST1H2AG	rs76788598	G	A	G	A	0.214	0.02673	0.13739	6	0.01143	0.019422	336868	6	0.0315095	1.109e-11
BM	HIST1H2AG	rs78871852	T	A	T	A	0.237	0.02601	0.1378	6	0.01143	0.022842	336864	6	0.0314799	5.128e-14
BM	HIST1H2AG	rs79958315	T	C	T	C	0.214	0.02653	0.1394	6	0.01134	0.019381	336867	6	0.0315095	1.109e-11
BM	SRP14	rs16924528	A	G	A	G	0.143	0.01277	0.67725	15	0.009	0.155868	332012	15	0.0318754	7.25e-06
BM	AIM1	rs17052215	G	T	G	T	0.147	0.01244	0.1924	6	0.0102	0.222685	334863	6	0.031873	3.987e-06
BM	RPS2	rs17135720	C	T	C	T	0.379	0.00052	0.1332	16	0.01226	0.966167	326571	16	0.0307787	7.643e-35
BM	PNRC2	rs17184588	T	C	T	C	0.225	0.00052	0.54789	1	0.0088	0.952605	335234	1	0.0315221	9.481e-13
BM	PNRC2	rs6424144	A	G	A	G	0.147	0.00106	0.45314	1	0.00872	0.902806	335233	1	0.0318281	3.864e-06
BM	PNRC2	rs6424145	C	G	C	G	0.15	0.00113	0.45343	1	0.00872	0.897184	335235	1	0.0317136	2.247e-06
BM	SRSF10	rs17184588	T	C	T	C	0.188	0.00052	0.54789	1	0.0088	0.952605	335234	1	0.0316704	2.918e-09
BM	LY6G5C	rs17197839	A	G	A	G	-0.219	0.00609	0.11077	6	0.01507	0.686067	277611	6	0.0315337	3.786e-12
BM	LY6G5C	rs2523451	A	G	A	G	-0.291	0.00917	0.31166	6	0.00994	0.35667	277562	6	0.0312398	1.219e-20
BM	LY6G5C	rs2523454	A	G	A	G	-0.286	0.00717	0.29982	6	0.0099	0.468814	286276	6	0.0313155	6.672e-20
BM	LY6G5C	rs2523457	A	G	A	G	-0.203	0.01	0.31161	6	0.00993	0.314109	277562	6	0.0315789	1.29e-10
BM	LY6G5C	rs4947288	G	A	G	A	0.278	0.00278	0.22881	6	0.01083	0.797175	277588	6	0.0313061	6.683e-19
BM	HLA-DQB1	rs17212055	A	C	A	C	-0.144	0.01718	0.05049	6	0.02229	0.440801	249552	6	0.0317565	5.774e-06
BM	HLA-DQB1	rs9272553	T	G	T	G	-0.352	0.01158	0.59045	6	0.00941	0.218434	253751	6	0.0309523	5.743e-30
BM	HLA-DQB1	rs9274666	G	A	G	A	0.246	0.00862	0.58427	6	0.0101	0.393486	242603	6	0.0314989	5.728e-15
BM	RPS18	rs17215231	C	T	C	T	0.552	0.00244	0.92714	6	0.01706	0.886499	319004	6	0.0292318	1.558e-79
BM	CCDC66	rs17216685	C	T	C	T	0.22	0.00135	0.1891	3	0.01018	0.894393	336863	3	0.0315851	3.277e-12
BM	FGD2	rs1724087	T	C	T	C	-0.159	0.00815	0.59925	6	0.00869	0.348169	336780	6	0.0316817	5.203e-07
BM	PYROXD2	rs1737	C	T	C	T	0.271	0.00342	0.36085	10	0.00855	0.689257	336800	10	0.0313918	5.985e-18
BM	PYROXD2	rs7896828	T	A	T	A	-0.142	0.00123	0.35791	10	0.00848	0.884635	336800	10	0.031827	8.134e-06
BM	PYROXD2	rs7909131	G	A	G	A	0.271	0.00136	0.35745	10	0.00848	0.872487	336801	10	0.031306	4.865e-18
BM	LAMB1	rs17412104	G	A	G	A	-0.358	0.00699	0.61083	7	0.00835	0.402483	336761	7	0.0309126	5.141e-31
BM	LAMB1	rs6466203	C	T	C	T	0.215	0.00727	0.61288	7	0.00838	0.385332	336786	7	0.031647	1.093e-11
BM	LAMB1	rs6466206	C	G	C	G	-0.347	0.00646	0.60684	7	0.00832	0.437301	336790	7	0.0309358	3.374e-29
BM	LAMB1	rs7778092	T	C	T	C	-0.343	0.00642	0.60998	7	0.00839	0.444102	336785	7	0.0309649	1.621e-28
BM	LAMB1	rs7794871	A	T	A	T	-0.352	0.0051	0.60284	7	0.00834	0.540972	336786	7	0.0309047	4.698e-30
BM	FADS1	rs174572	C	T	C	T	0.352	0.02809	0.76111	11	0.00989	0.004509	335261	11	0.0309224	5.062e-30
BM	FADS1	rs174573	G	A	G	A	0.333	0.02774	0.76051	11	0.00989	0.005045	335261	11	0.0310279	7.181e-27
BM	FADS1	rs174575	C	G	C	G	0.354	0.02637	0.75305	11	0.00979	0.00709	335262	11	0.0308752	1.966e-30
BM	FADS1	rs174591	T	A	T	A	-0.151	0.02692	0.74705	11	0.00995	0.006818	333735	11	0.031664	1.853e-06
BM	FADS1	rs174593	T	C	T	C	0.328	0.02904	0.74243	11	0.00987	0.003272	333739	11	0.0310334	4.138e-26
BM	TMEM258	rs174584	G	A	G	A	-0.211	0.0291	0.6589	11	0.00883	0.000987	335199	11	0.0315753	2.35e-11
BM	CAMK4	rs17463071	G	C	G	C	0.167	0.00572	0.24809	5	0.0098	0.559116	330054	5	0.0317776	1.478e-07
BM	TSPAN3	rs17466257	A	C	A	C	0.352	0.01267	0.39182	15	0.00862	0.141382	336793	15	0.0308936	4.483e-30
BM	FES	rs17514846	A	C	A	C	-0.144	0.05747	0.46923	15	0.00894	1.33e-10	241688	15	0.0317511	5.753e-06
BM	ACBD3	rs17575721	C	G	C	G	0.15	0.00522	0.73376	1	0.00916	0.568914	336813	1	0.031847	2.477e-06
BM	RPL28	rs17700376	A	G	A	G	0.62	0.00848	0.65537	19	0.00925	0.359575	325683	19	0.0284342	2.091e-105
BM	SULF2	rs17788495	G	A	G	A	0.36	0.00516	0.08214	20	0.01513	0.732979	336882	20	0.030903	2.312e-31
BM	SULF2	rs3091426	G	A	G	A	0.614	0.00377	0.44496	20	0.00819	0.645314	336763	20	0.0285098	7.096e-103
BM	SULF2	rs4810645	C	T	C	T	0.226	0.01124	0.25751	20	0.00955	0.238977	336777	20	0.0315023	7.279e-13
BM	PKHD1L1	rs1783159	A	G	A	G	0.34	0.00503	0.39413	8	0.00828	0.543639	336796	8	0.0310306	6.155e-28
BM	HLA-B	rs17881210	A	G	A	G	-0.396	0.00979	0.06864	6	0.01957	0.616885	249533	6	0.0306145	2.854e-38
BM	HLA-B	rs2524096	T	G	T	G	0.512	0.00291	0.43362	6	0.00911	0.749332	277541	6	0.0296906	1.23e-66
BM	HLA-B	rs28481932	G	A	G	A	-0.233	0.00993	0.16572	6	0.0121	0.411877	277496	6	0.0315547	1.536e-13
BM	HLA-B	rs3130136	G	T	G	T	0.174	0.00147	0.54262	6	0.00897	0.86962	277516	6	0.0317328	4.175e-08
BM	HLA-B	rs545914110	G	A	G	A	-0.189	0.01337	0.52267	6	0.00841	0.111704	325834	6	0.0316277	2.29e-09
BM	RP11-1070N10.3	rs179145	G	A	G	A	0.188	0.00253	0.63414	14	0.00856	0.767812	336793	14	0.0316321	2.793e-09
BM	PRDX5	rs1806967	A	G	A	G	0.155	0.01963	0.93819	11	0.01688	0.244777	333054	11	0.0317805	1.076e-06
BM	CORO1B	rs1808279	C	T	C	T	-0.459	0.01069	0.42376	11	0.00844	0.204899	332940	11	0.0301467	2.393e-52
BM	CTSC	rs184266	C	G	C	G	-0.142	0.01064	0.20338	11	0.00998	0.286374	335242	11	0.031779	7.882e-06
BM	C1QBP	rs184568	A	G	A	G	0.145	0.00071	0.45048	17	0.01083	0.947833	286334	17	0.0316955	4.767e-06
BM	CCR6	rs1854853	A	G	A	G	0.156	0.00059	0.48057	6	0.00809	0.942033	336765	6	0.0318557	9.727e-07
BM	RP11-434C1.1	rs1863848	C	T	C	T	-0.233	0.01414	0.4116	12	0.00889	0.111432	322035	12	0.0314832	1.354e-13
BM	RP11-434C1.1	rs2416549	G	A	G	A	-0.232	0.01316	0.4104	12	0.00892	0.140413	322033	12	0.0315401	1.899e-13
BM	RP11-434C1.1	rs3863325	A	C	A	C	-0.238	0.01394	0.40793	12	0.00891	0.117532	326491	12	0.0314569	3.852e-14
BM	RP11-434C1.1	rs3911234	G	A	G	A	0.196	0.01355	0.40891	12	0.0089	0.127937	326493	12	0.0316202	5.698e-10
BM	RP11-434C1.1	rs67471783	A	C	A	C	-0.236	0.01477	0.40803	12	0.00895	0.099021	326491	12	0.0314809	6.549e-14
BM	LHPP	rs1869660	G	A	G	A	0.209	0.00864	0.81347	10	0.01086	0.42617	333939	10	0.0316126	3.81e-11
BM	CTD-2514K5.2	rs1870987	A	C	A	C	0.149	0.00096	0.57812	17	0.00862	0.911595	329751	17	0.0318623	2.92e-06
BM	HIST1H4E	rs1883215	C	G	C	G	-0.162	0.00274	0.10406	6	0.01421	0.846942	336891	6	0.0318272	3.581e-07
BM	HIST1H4E	rs55706012	A	C	A	C	0.321	0.00427	0.91175	6	0.01657	0.796646	300042	6	0.0310964	5.562e-25
BM	HIST1H4E	rs6923139	T	C	T	C	-0.306	0.00569	0.11035	6	0.0139	0.682398	336899	6	0.0311943	1.025e-22
BM	HIST1H4E	rs9467701	C	G	C	G	-0.27	0.00566	0.11021	6	0.01391	0.684339	336896	6	0.0313503	7.157e-18
BM	HIST1H4E	rs9467704	T	C	T	C	0.181	0.0037	0.10736	6	0.01406	0.792261	336890	6	0.0317238	1.16e-08
BM	HSD17B8	rs1883414	A	G	A	G	-0.143	0.00157	0.31389	6	0.0092	0.864315	323919	6	0.0317329	6.595e-06
BM	C1orf162	rs1891716	T	C	T	C	0.144	0.00089	0.26703	1	0.00929	0.923584	336743	1	0.0318719	6.24e-06
BM	FAM46A	rs191786	T	C	T	C	-0.178	0.01831	0.62932	6	0.0084	0.029369	336799	6	0.0316344	1.836e-08
BM	CNTNAP2	rs1919692	G	A	G	A	-0.275	0.00333	0.31975	7	0.00874	0.702995	336728	7	0.0313128	1.601e-18
BM	ZFP36L1	rs194762	C	G	C	G	-0.181	0.00595	0.42655	14	0.00841	0.478916	332042	14	0.0316906	1.12e-08
BM	GATM	rs1974981	A	G	A	G	0.145	0.02306	0.72282	15	0.00915	0.011748	336723	15	0.0318127	5.166e-06
BM	ITM2B	rs198604	A	G	A	G	0.23	0.01188	0.24199	13	0.00941	0.206745	336822	13	0.0315426	3.06e-13
BM	ETV6	rs1990827	G	A	G	A	-0.141	0.02484	0.23417	12	0.01455	0.087721	253385	12	0.0319058	9.904e-06
BM	DDX5	rs1991401	G	A	G	A	-0.189	0.00061	0.33306	17	0.00896	0.945435	330804	17	0.0316596	2.376e-09
BM	COLCA2	rs2002560	C	T	C	T	-0.336	0.00376	0.509	11	0.00844	0.656276	333668	11	0.0310012	2.267e-27
BM	COLCA2	rs3087587	G	A	G	A	-0.312	0.00373	0.52478	11	0.0085	0.660932	333666	11	0.0311327	1.225e-23
BM	COLCA2	rs7930041	C	T	C	T	-0.338	0.00394	0.51038	11	0.00844	0.641091	333667	11	0.0309931	1.083e-27
BM	COLCA2	rs7947952	T	C	T	C	0.191	0.00451	0.50926	11	0.00836	0.589907	333673	11	0.0316829	1.655e-09
BM	COLCA2	rs7948150	A	G	A	G	-0.342	0.00492	0.50684	11	0.00837	0.556664	333670	11	0.0309691	2.363e-28
BM	LILRB2	rs2008231	T	C	T	C	-0.192	0.01075	0.7826	19	0.01045	0.303649	329569	19	0.0317206	1.423e-09
BM	LILRB2	rs2008232	G	A	G	A	0.162	0.00953	0.78048	19	0.01046	0.362169	329567	19	0.0316628	3.114e-07
BM	LILRB2	rs2008238	A	G	A	G	-0.186	0.00993	0.76881	19	0.00975	0.308415	329555	19	0.0316242	4.064e-09
BM	SFT2D2	rs2038035	A	T	A	T	-0.144	0.00437	0.78957	1	0.00997	0.661024	336831	1	0.0318458	6.132e-06
BM	TAPBPL	rs2041387	C	T	C	T	-0.167	0.0135	0.70364	12	0.00909	0.137503	268704	12	0.031655	1.323e-07
BM	B4GALT7	rs2046511	G	C	G	C	0.15	0.01315	0.47813	5	0.00846	0.119987	321695	5	0.0317707	2.343e-06
BM	PAPD7	rs2047933	G	A	G	A	-0.165	0.01156	0.39089	5	0.00837	0.167161	336811	5	0.0317325	1.996e-07
BM	PAPD7	rs6873047	G	A	G	A	0.15	0.01088	0.39012	5	0.00846	0.198198	336807	5	0.031862	2.504e-06
BM	AC005253.2	rs2058077	C	T	C	T	0.154	0.01302	0.41498	19	0.0085	0.125649	336735	19	0.0316852	1.172e-06
BM	AC005253.2	rs28451415	A	G	A	G	-0.276	0.01043	0.4063	19	0.00845	0.217367	336730	19	0.0313565	1.344e-18
BM	AC005253.2	rs8109364	G	A	G	A	-0.276	0.01315	0.41172	19	0.00854	0.123589	336733	19	0.031372	1.397e-18
BM	AC005253.2	rs8110371	A	C	A	C	-0.276	0.01216	0.42507	19	0.0086	0.15717	336732	19	0.0312961	1.155e-18
BM	AC005253.2	rs8110374	A	C	A	C	-0.276	0.01193	0.42519	19	0.0086	0.165269	336733	19	0.031372	1.397e-18
BM	FAM167A	rs2061831	C	T	C	T	-0.267	0.02135	0.2709	8	0.00944	0.023773	329404	8	0.0313559	1.664e-17
BM	FAM167A	rs2618473	T	C	T	C	-0.289	0.02111	0.28106	8	0.00928	0.022877	329408	8	0.0312423	2.239e-20
BM	FAM167A	rs2736332	C	G	C	G	0.255	0.02167	0.29338	8	0.00929	0.019665	329402	8	0.0314493	5.134e-16
BM	FAM167A	rs2736336	T	G	T	G	-0.273	0.01994	0.26843	8	0.0095	0.035823	329400	8	0.0312873	2.648e-18
BM	FAM167A	rs4840568	A	G	A	G	-0.286	0.02014	0.28646	8	0.00921	0.028826	329406	8	0.0313068	6.516e-20
BM	PSMB9	rs2071480	C	A	C	A	-0.209	0.001	0.58835	6	0.00852	0.906693	325840	6	0.0315957	3.72e-11
BM	ACCS	rs2074038	G	T	G	T	-0.184	0.01451	0.88814	11	0.01302	0.265145	332528	11	0.0317283	6.662e-09
BM	ELP5	rs2074219	G	A	G	A	-0.356	0.00425	0.62894	17	0.00868	0.624301	332427	17	0.0308883	9.827e-31
BM	37500	rs2074771	A	G	A	G	-0.174	0.01712	0.89775	2	0.01386	0.216894	330332	2	0.0317017	4.05e-08
BM	P2RX1	rs2074989	A	G	A	G	0.234	0.01276	0.58516	17	0.00893	0.152836	322689	17	0.0314539	1.011e-13
BM	P2RX1	rs7214561	T	C	T	C	0.234	0.00898	0.58028	17	0.00923	0.330818	321834	17	0.0315027	1.103e-13
BM	P2RX1	rs740794	T	C	T	C	0.243	0.01131	0.5814	17	0.00909	0.213314	321832	17	0.0315082	1.236e-14
BM	P2RX1	rs9898098	C	A	C	A	0.205	0.00925	0.57266	17	0.00946	0.328137	321839	17	0.0316759	9.685e-11
BM	P2RX1	rs9899953	A	G	A	G	-0.153	0.01387	0.5775	17	0.00904	0.125163	321831	17	0.0316652	1.353e-06
BM	RPL10A	rs2076172	C	T	C	T	0.342	0.01422	0.4627	6	0.00825	0.084848	336735	6	0.0309365	2.076e-28
BM	GCC2	rs2139809	C	T	C	T	0.211	0.01431	0.58217	2	0.00865	0.098035	325170	2	0.0315999	2.435e-11
BM	RPL36AL	rs2147712	A	G	A	G	0.55	0.00652	0.72078	14	0.00927	0.481751	336725	14	0.0292719	9.227e-79
BM	PTPLAD2	rs2151001	A	G	A	G	0.197	0.01517	0.39161	9	0.00828	0.066886	336733	9	0.0317004	5.151e-10
BM	C11orf71	rs2155805	A	G	A	G	-0.145	0.01185	0.56705	11	0.00834	0.155599	335224	11	0.0318803	5.409e-06
BM	C11orf71	rs3741302	C	A	C	A	-0.155	0.01221	0.57237	11	0.00823	0.137963	335234	11	0.0318042	1.096e-06
BM	C11orf71	rs3891584	C	T	C	T	-0.145	0.01212	0.57262	11	0.00825	0.141998	335238	11	0.0318542	5.314e-06
BM	C11orf71	rs4938102	A	G	A	G	0.152	0.01018	0.56562	11	0.00817	0.21288	335206	11	0.0316703	1.591e-06
BM	C11orf71	rs766783	G	A	G	A	-0.145	0.01294	0.57074	11	0.00823	0.116147	335236	11	0.0317	4.782e-06
BM	SNRNP25	rs216601	G	A	G	A	0.152	0.00364	0.87699	16	0.014	0.794935	315206	16	0.0316884	1.613e-06
BM	ITGB3BP	rs217470	C	A	C	A	0.26	0.00662	0.31777	1	0.00923	0.473589	336739	1	0.0314029	1.237e-16
BM	FDFT1	rs2179011	T	C	T	C	-0.212	0.00156	0.2631	8	0.00956	0.87037	329315	8	0.0316037	1.972e-11
BM	FCRL3	rs2210913	C	T	C	T	-0.155	0.00185	0.55484	1	0.00823	0.822018	336777	1	0.0317877	1.082e-06
BM	ATP6V1G2	rs2213581	C	T	C	T	0.146	0.0163	0.77979	6	0.0116	0.159997	280158	6	0.0317878	4.37e-06
BM	ATP6V1G2	rs2905757	T	C	T	C	-0.155	0.0294	0.35503	6	0.00924	0.001471	277531	6	0.0316712	9.879e-07
BM	ATP6V1G2	rs3135365	A	C	A	C	-0.263	0.02793	0.78372	6	0.01128	0.013283	259974	6	0.0313316	4.696e-17
BM	ATP6V1G2	rs45503895	A	C	A	C	0.186	0.00934	0.91635	6	0.0178	0.599864	277626	6	0.0316016	3.962e-09
BM	NDUFAF7	rs2216101	T	C	T	C	-0.142	0.00612	0.4416	2	0.00833	0.462568	336776	2	0.0318599	8.311e-06
[truncated: 17,310 more rows]

## Sheet: Table S2
Table S2. Genetic instruments for immune cell-specific expression of genes used for discovery Mendelian randomization analyses with large artery stroke as outcome
Cell Type	exposure	SNP	effect_allele.exposure	other_allele.exposure	effect_allele.outcome	other_allele.outcome	beta.exposure	beta.outcome	eaf.outcome	chr.outcome	se.outcome	pval.outcome	chr.exposure	se.exposure	pval.exposure
B	BDH2	rs10014918	T	C	T	C	0.152	0.0152	0.498	4	0.0181	0.3996	4	0.0316769	1.599e-06
B	FAM184B	rs10027755	C	G	C	G	-0.645	-0.0047	0.64	4	0.0199	0.8147	4	0.028128	2.287e-116
B	RPS28	rs1004873	A	G	A	G	0.144	0.0037	0.7229	19	0.0225	0.8696	19	0.0318798	6.273e-06
B	RPS23	rs10061137	A	G	A	G	-0.178	0.0052	0.3935	5	0.0212	0.8078	5	0.0317693	2.108e-08
B	RPS23	rs9099	A	G	A	G	-0.192	0.0134	0.8779	5	0.0306	0.6622	5	0.0317056	1.398e-09
B	DAP	rs10076424	T	C	T	C	-0.155	0.0059	0.3404	5	0.0187	0.7516	5	0.0318007	1.093e-06
B	SYNGAP1	rs10081055	T	G	T	G	-0.141	0.0145	0.7005	6	0.0214	0.4981	6	0.0318294	9.429e-06
B	HMBOX1	rs10088428	T	C	T	C	-0.449	-0.0075	0.2468	8	0.0224	0.7386	8	0.0302708	8.991e-50
B	XRCC6BP1	rs10122	T	C	T	C	-0.141	-0.008	0.4496	12	0.0195	0.6809	12	0.0317501	8.957e-06
B	RP11-8L8.2	rs10133948	A	G	A	G	0.362	0.0302	0.7092	14	0.0218	0.1662	14	0.0308831	9.878e-32
B	RP11-8L8.2	rs11623081	A	G	A	G	-0.356	-0.035	0.2899	14	0.0217	0.1076	14	0.0309403	1.23e-30
B	RP11-8L8.2	rs12433065	A	G	A	G	0.356	0.0299	0.7092	14	0.0216	0.1665	14	0.0309403	1.23e-30
B	RP11-8L8.2	rs4906030	T	C	T	C	-0.147	0.019	0.716	14	0.021	0.367	14	0.0316854	3.495e-06
B	RP11-8L8.2	rs8005672	T	C	T	C	0.314	0.037	0.7551	14	0.0238	0.1199	14	0.0311522	6.805e-24
B	CFL2	rs10141801	T	C	T	C	-0.164	-0.0081	0.1741	14	0.027	0.7655	14	0.0316883	2.274e-07
B	AC010883.5	rs10167415	C	G	C	G	-0.168	-0.1121	0.1414	2	0.0326	0.0005934	2	0.0317588	1.224e-07
B	AC010883.5	rs13414381	T	C	T	C	0.163	0.1118	0.868	2	0.0331	0.0007452	2	0.0317721	2.893e-07
B	AC010883.5	rs17406174	C	G	C	G	0.165	0.0914	0.8864	2	0.0338	0.006922	2	0.0318145	2.145e-07
B	AC010883.5	rs4372955	A	G	A	G	-0.156	0.1067	0.8669	2	0.0321	0.0008856	2	0.0317123	8.689e-07
B	AC010883.5	rs55877805	C	G	C	G	-0.167	-0.1072	0.1136	2	0.0344	0.001847	2	0.0318139	1.527e-07
B	LBH	rs10171296	A	G	A	G	-0.168	0.0237	0.8189	2	0.0281	0.3975	2	0.0318106	1.283e-07
B	MZT2A	rs10171879	T	C	T	C	0.378	0.0116	0.3407	2	0.0248	0.6394	2	0.0307756	1.125e-34
B	MZT2A	rs139720593	T	C	T	C	0.213	-0.0637	0.9188	2	0.0409	0.1195	2	0.0316076	1.596e-11
B	KIAA1841	rs10172306	A	T	A	T	0.204	-0.0212	0.7826	2	0.0238	0.373	2	0.0316381	1.134e-10
B	KIAA1841	rs10175122	T	C	T	C	0.189	0.0201	0.2192	2	0.024	0.4024	2	0.0317151	2.533e-09
B	KIAA1841	rs10177855	T	C	T	C	-0.204	0.013	0.22	2	0.0236	0.5814	2	0.0316703	1.184e-10
B	KIAA1841	rs10180557	T	C	T	C	-0.204	0.0163	0.2186	2	0.0238	0.4935	2	0.0316381	1.134e-10
B	KIAA1841	rs13413699	T	C	T	C	-0.204	0.0248	0.2182	2	0.0241	0.3023	2	0.0316381	1.134e-10
B	LIMS2	rs10174611	A	G	A	G	-0.3	-0.0214	0.3559	2	0.0187	0.2517	2	0.0312647	8.352e-22
B	AC096772.6	rs10186085	T	C	T	C	-0.332	-0.0383	0.2718	2	0.0199	0.05453	2	0.0309956	9.018e-27
B	AC096772.6	rs13390896	A	G	A	G	-0.341	-0.0671	0.2694	2	0.0278	0.01578	2	0.030997	3.777e-28
B	AC096772.6	rs17202235	T	C	T	C	0.332	0.0383	0.7282	2	0.0198	0.05361	2	0.0309956	9.018e-27
B	AC096772.6	rs7571405	A	T	A	T	0.332	0.0391	0.7295	2	0.0199	0.04962	2	0.0309956	9.018e-27
B	RASGRP3	rs10186362	T	C	T	C	0.287	0.027	0.096	2	0.0324	0.4053	2	0.0312809	4.519e-20
B	RASGRP3	rs11685011	A	C	A	C	0.185	-0.002	0.4741	2	0.0179	0.9092	2	0.0317236	5.489e-09
B	AC005498.3	rs1019071	A	G	A	G	-0.143	-0.0078	0.6583	19	0.0191	0.6807	19	0.0317786	6.799e-06
B	SP110	rs10210465	A	G	A	G	-0.166	-0.0062	0.1337	2	0.026	0.811	2	0.0317232	1.67e-07
B	HIP1	rs10230553	T	C	T	C	0.143	-0.0382	0.0836	7	0.0368	0.2999	7	0.0317834	6.821e-06
B	SHFM1	rs10233528	T	C	T	C	-0.164	-0.0425	0.826	7	0.0236	0.07119	7	0.0317696	2.441e-07
B	CYB5A	rs1024907	A	G	A	G	-0.166	0.0179	0.1837	18	0.0248	0.4714	18	0.0317745	1.748e-07
B	CYB5A	rs1790885	C	G	C	G	-0.533	-0.0139	0.6456	18	0.0194	0.473	18	0.029466	3.915e-73
B	H2AFV	rs10252662	T	C	T	C	0.168	0.0205	0.4014	7	0.0192	0.2851	7	0.0316915	1.151e-07
B	CCDC126	rs10253646	A	G	A	G	-0.165	-0.0143	0.7569	7	0.0223	0.5222	7	0.0317246	1.982e-07
B	FIS1	rs10260707	C	G	C	G	0.242	0.0376	0.9316	7	0.0465	0.4196	7	0.0315061	1.578e-14
B	CCZ1B	rs10265409	T	C	T	C	-0.244	0.0117	0.4478	7	0.019	0.5383	7	0.0315144	9.748e-15
B	WASIR2	rs10266	C	G	C	G	0.192	-0.0156	0.8534	16	0.0321	0.6277	16	0.0316124	1.251e-09
B	SNX10	rs10270279	C	G	C	G	-0.164	-0.0206	0.3647	7	0.0183	0.261	7	0.0316761	2.25e-07
B	ZC3HAV1	rs10273974	A	C	A	C	0.264	0.0164	0.5367	7	0.0178	0.3556	7	0.0314004	4.187e-17
B	CDK13	rs10277422	T	C	T	C	-0.165	-0.017	0.7769	7	0.0249	0.4954	7	0.0318166	2.149e-07
B	PCYOX1	rs1030043	T	C	T	C	0.167	-0.0156	0.5259	2	0.0183	0.394	2	0.0317708	1.469e-07
B	PCYOX1	rs2128	T	C	T	C	-0.163	0.0101	0.4754	2	0.0184	0.5824	2	0.0317757	2.902e-07
B	PCYOX1	rs2129	T	C	T	C	-0.164	0.0119	0.475	2	0.0184	0.5175	2	0.0317419	2.383e-07
B	PCYOX1	rs7576498	T	C	T	C	-0.164	0.0171	0.466	2	0.0184	0.3528	2	0.0317999	2.506e-07
B	GNG7	rs10402849	T	C	T	C	0.18	0.0083	0.3366	19	0.0225	0.7116	19	0.0317647	1.456e-08
B	RPS11	rs10403394	A	G	A	G	-0.306	-0.0043	0.1213	19	0.0289	0.8822	19	0.0311921	1.018e-22
B	ARRDC5	rs10404430	A	G	A	G	-0.147	0.0205	0.66	19	0.022	0.351	19	0.0317111	3.559e-06
B	LAIR1	rs10404605	T	G	T	G	-0.147	0.0197	0.5398	19	0.0192	0.3034	19	0.0316923	3.512e-06
B	C19orf60	rs10407212	A	G	A	G	-0.235	-0.0446	0.5023	19	0.018	0.01343	19	0.0314629	8.073e-14
B	UBA52	rs10407212	A	G	A	G	-0.237	-0.0446	0.5023	19	0.018	0.01343	19	0.0314549	4.898e-14
B	ZNF583	rs10408399	T	C	T	C	0.141	0.0442	0.1787	19	0.0276	0.1096	19	0.0318253	9.404e-06
B	MAST3	rs10409167	A	G	A	G	-0.164	-0.0188	0.5697	19	0.0189	0.3197	19	0.0316458	2.191e-07
B	AC005253.2	rs10409392	A	C	A	C	0.153	0.0382	0.4239	19	0.0181	0.03533	19	0.0318207	1.523e-06
B	ZNF347	rs10413436	T	C	T	C	-0.144	-0.0409	0.7068	19	0.026	0.1164	19	0.0318307	6.07e-06
B	CARD8	rs10414394	T	C	T	C	0.188	-0.0235	0.1809	19	0.0241	0.3283	19	0.0316448	2.834e-09
B	RPS19	rs10417985	T	G	T	G	-0.172	-0.0255	0.5013	19	0.0182	0.16	19	0.0318044	6.371e-08
B	CEACAM21	rs10420992	A	T	A	T	0.177	0.0069	0.6852	19	0.0208	0.7418	19	0.0317431	2.461e-08
B	PRR24	rs10423101	T	C	T	C	0.15	-0.0099	0.3277	19	0.0226	0.663	19	0.031719	2.256e-06
B	SYT5	rs10423713	A	T	A	T	-0.152	0.0268	0.1859	19	0.0271	0.3231	19	0.0318038	1.759e-06
B	HFE	rs10456045	A	G	A	G	0.165	0.0478	0.2585	6	0.0201	0.01741	6	0.0316461	1.849e-07
B	HFE	rs3804112	T	C	T	C	-0.141	0.0259	0.613	6	0.0193	0.1798	6	0.0316888	8.606e-06
B	HFE	rs3804114	T	C	T	C	0.316	-0.0288	0.3686	6	0.0196	0.1422	6	0.0310805	2.779e-24
B	HFE	rs7751329	A	G	A	G	-0.154	0.0324	0.6289	6	0.0197	0.0997	6	0.0318417	1.322e-06
B	TDG	rs1047490	A	G	A	G	0.152	0.0195	0.5082	12	0.0201	0.3338	12	0.0318686	1.846e-06
B	ARHGDIB	rs10492144	T	G	T	G	-0.155	0.0602	0.8925	12	0.0361	0.09525	12	0.0318007	1.093e-06
B	CTH	rs10493478	T	C	T	C	-0.442	-0.0357	0.2765	1	0.023	0.1205	1	0.0303294	4.153e-48
B	CTH	rs61778712	A	G	A	G	-0.442	-0.0379	0.2744	1	0.0229	0.09836	1	0.0303294	4.153e-48
B	RP5-827C21.4	rs10495359	T	C	T	C	-0.161	0.0168	0.9075	1	0.0378	0.6572	1	0.0317364	3.915e-07
B	RP5-827C21.4	rs17576781	T	C	T	C	-0.183	0.0242	0.8991	1	0.0358	0.4988	1	0.0317289	8.04e-09
B	HLA-DMA	rs1050391	A	G	A	G	0.141	0.0556	0.1185	6	0.0306	0.0694	6	0.0318924	9.819e-06
B	CTC-524C5.2	rs1050456	A	G	A	G	-0.289	0.0197	0.6339	17	0.0215	0.3574	17	0.0313022	2.642e-20
B	GATS	rs1052482	A	T	A	T	0.201	-0.0113	0.3673	7	0.0206	0.582	7	0.0316687	2.196e-10
B	GATS	rs1138417	C	G	C	G	-0.312	-0.0063	0.3569	7	0.0199	0.7504	7	0.0311842	1.448e-23
B	GATS	rs1636978	A	G	A	G	0.312	0.0083	0.6413	7	0.0199	0.6777	7	0.0311192	1.172e-23
B	GATS	rs1636988	A	G	A	G	0.312	0.0079	0.6415	7	0.02	0.693	7	0.0311431	1.267e-23
B	GATS	rs1727134	T	C	T	C	-0.312	-0.0083	0.3587	7	0.0199	0.6777	7	0.0311399	1.254e-23
B	SNORD3B-2	rs1054206	C	G	C	G	0.167	-0.0156	0.192	17	0.0341	0.6475	17	0.0317925	1.498e-07
B	ANXA2R	rs1054428	T	C	T	C	-0.157	0.0205	0.6881	5	0.0229	0.372	5	0.0316788	7.196e-07
B	ZNF880	rs1054612	C	G	C	G	-0.18	0.0238	0.632	19	0.0191	0.2135	19	0.0317084	1.373e-08
B	CD37	rs1054770	A	G	A	G	-0.351	0.0537	0.2893	19	0.0196	0.006048	19	0.0309453	8.07e-30
B	CD37	rs353980	T	C	T	C	-0.182	0.0205	0.7285	19	0.0203	0.3111	19	0.0316704	9.101e-09
B	HLA-C	rs1055890	A	G	A	G	-0.147	0.0072	0.6174	6	0.0202	0.7211	6	0.031719	3.579e-06
B	HLA-C	rs2249741	A	C	A	C	-0.361	-0.0133	0.3982	6	0.0263	0.6119	6	0.0308309	1.146e-31
B	HLA-C	rs9348863	T	C	T	C	0.153	-0.0063	0.8483	6	0.0359	0.8612	6	0.0317173	1.408e-06
B	FAM26F	rs1057192	A	G	A	G	-0.277	-0.0079	0.2926	6	0.0206	0.6993	6	0.0312745	8.215e-19
B	FAM26F	rs117361304	T	G	T	G	0.521	-0.0123	0.9042	6	0.0313	0.694	6	0.0296097	2.664e-69
B	FAM26F	rs9488931	A	G	A	G	0.165	0.0197	0.7477	6	0.0216	0.3611	6	0.0317148	1.965e-07
B	SLC25A29	rs1059264	T	C	T	C	0.171	0.0063	0.3019	14	0.0214	0.7694	14	0.031698	6.865e-08
B	PKIG	rs1061662	T	C	T	C	-0.357	0.0081	0.1489	20	0.0256	0.75	20	0.0308605	5.972e-31
B	CORO1C	rs10746129	T	C	T	C	-0.359	-0.0366	0.4817	12	0.0194	0.05921	12	0.0308771	3.014e-31
B	DYRK2	rs10748094	T	C	T	C	-0.142	-0.0185	0.4535	12	0.0189	0.328	12	0.0317859	7.918e-06
B	PSMD5-AS1	rs10760117	T	G	T	G	0.696	0.0435	0.4615	9	0.0186	0.0195	9	0.0273431	6.328e-143
B	ISCU	rs10778643	A	T	A	T	-0.22	-0.0258	0.8792	12	0.0285	0.3644	12	0.0316154	3.436e-12
B	OSBPL8	rs10778825	A	G	A	G	0.151	0.0082	0.5757	12	0.0184	0.6565	12	0.0317331	1.951e-06
B	NAP1L1	rs10785228	A	C	A	C	0.268	0.0097	0.1822	12	0.0284	0.7318	12	0.0313649	1.29e-17
B	CCDC163P	rs10789466	T	C	T	C	0.209	0.0121	0.6675	1	0.0216	0.5738	1	0.0315737	3.606e-11
B	CCDC163P	rs12729974	A	G	A	G	-0.211	-0.0106	0.3119	1	0.0211	0.615	1	0.031668	2.685e-11
B	CCDC163P	rs2991966	A	G	A	G	0.21	0.0123	0.689	1	0.0211	0.5605	1	0.0315594	2.85e-11
B	CCDC163P	rs7536557	T	C	T	C	-0.208	-0.0016	0.3091	1	0.0205	0.9391	1	0.0315818	4.516e-11
B	CCDC163P	rs945179	T	C	T	C	-0.265	0.0115	0.6894	1	0.0211	0.5872	1	0.0313512	2.848e-17
B	DDX6	rs10790275	C	G	C	G	0.141	-0.0382	0.815	11	0.0235	0.1038	11	0.0317831	9.151e-06
B	RP11-347P5.1	rs10804069	A	G	A	G	0.542	-0.0196	0.6359	2	0.0202	0.332	2	0.029357	4.146e-76
B	RP11-347P5.1	rs6753808	A	G	A	G	-0.182	0.0179	0.2275	2	0.023	0.4378	2	0.0316155	8.579e-09
B	MTMR12	rs10805564	T	C	T	C	0.142	-0.0077	0.5244	5	0.0194	0.6917	5	0.0318839	8.442e-06
B	LAMB1	rs10808155	A	T	A	T	0.193	0.0056	0.408	7	0.0188	0.7654	7	0.0315736	9.796e-10
B	LAMB1	rs1131398	A	G	A	G	0.364	-0.002	0.5794	7	0.0181	0.9112	7	0.0308844	4.616e-32
B	LAMB1	rs12672634	T	C	T	C	-0.184	0.0024	0.5942	7	0.0181	0.8922	7	0.0315995	5.784e-09
B	LAMB1	rs6466207	T	G	T	G	0.168	-0.0011	0.3958	7	0.0184	0.9528	7	0.0316839	1.143e-07
B	LAMB1	rs7786987	A	G	A	G	-0.187	0.0024	0.5955	7	0.0184	0.8979	7	0.0317404	3.826e-09
B	DOCK8	rs10814653	A	G	A	G	0.142	0.0167	0.7656	9	0.01	0.09465	9	0.0317907	7.943e-06
B	DOCK8	rs12156499	A	G	A	G	-0.212	-0.0362	0.8886	9	0.0137	0.00814	9	0.0315956	1.949e-11
B	RPL12	rs10819293	A	C	A	C	0.254	-0.0039	0.1477	9	0.0266	0.8849	9	0.0313903	5.885e-16
B	RPL12	rs2247781	T	C	T	C	-0.688	0.0256	0.4613	9	0.0179	0.1523	9	0.0274607	1.58e-138
B	BICD2	rs10821009	A	C	A	C	0.282	0.0134	0.3776	9	0.0191	0.4824	9	0.0313445	2.324e-19
B	FAM21A	rs10824973	T	C	T	C	-0.211	-0.0446	0.6704	10	0.0251	0.07547	10	0.0316366	2.567e-11
B	FAM21A	rs10825005	C	G	C	G	0.161	-0.0252	0.6254	10	0.0262	0.3367	10	0.0316922	3.772e-07
B	FAM21A	rs11003495	C	G	C	G	-0.197	-0.0242	0.6096	10	0.0257	0.346	10	0.0315744	4.397e-10
B	FAM21A	rs2338050	A	G	A	G	0.204	0.0424	0.3373	10	0.0245	0.08321	10	0.0316747	1.191e-10
B	SVIP	rs10833819	T	C	T	C	0.239	-0.0017	0.4975	11	0.0189	0.9305	11	0.0314229	2.829e-14
B	CAT	rs10836215	T	C	T	C	0.154	-0.0569	0.3354	11	0.0213	0.00763	11	0.0317414	1.224e-06
B	FNBP4	rs10838786	A	G	A	G	-0.21	0.0132	0.4291	11	0.0181	0.4639	11	0.0316288	3.147e-11
B	CTD-2371O3.2	rs10840242	T	C	T	C	0.176	-0.0123	0.5409	11	0.0178	0.4898	11	0.0316967	2.814e-08
B	CTD-2371O3.2	rs12282176	A	G	A	G	0.176	-0.0126	0.5375	11	0.0177	0.4745	11	0.031703	2.832e-08
B	CTD-2371O3.2	rs12296039	A	G	A	G	-0.332	-0.0115	0.5344	11	0.0179	0.5204	11	0.0310095	9.499e-27
B	CTD-2371O3.2	rs2290423	T	G	T	G	0.177	-0.013	0.5299	11	0.0181	0.4701	11	0.0317236	2.413e-08
B	CTD-2371O3.2	rs28890476	A	G	A	G	0.176	-0.0136	0.5359	11	0.0178	0.4439	11	0.0316967	2.814e-08
B	ERGIC2	rs10843390	T	C	T	C	0.156	0.0167	0.3322	12	0.0191	0.3834	12	0.0317094	8.669e-07
B	NCF4	rs10854694	A	G	A	G	0.18	0.0253	0.4562	22	0.0189	0.1805	22	0.0316979	1.358e-08
B	NT5DC3	rs10861110	T	C	T	C	-0.199	-0.0001	0.1714	12	0.0234	0.9972	12	0.0316697	3.308e-10
B	NT5DC3	rs10861114	A	T	A	T	-0.198	0.0057	0.1731	12	0.0233	0.8083	12	0.0315858	3.642e-10
B	NT5DC3	rs17034657	T	C	T	C	0.202	0.0091	0.828	12	0.0235	0.6983	12	0.0316726	1.797e-10
B	NT5DC3	rs4964605	C	G	C	G	0.238	-0.0005	0.1715	12	0.0234	0.9835	12	0.031478	4.005e-14
B	NT5DC3	rs6539102	T	C	T	C	-0.193	-0.0071	0.165	12	0.0236	0.7647	12	0.0317008	1.142e-09
B	THNSL2	rs10865489	T	G	T	G	-0.382	-0.0138	0.7187	2	0.0204	0.4976	2	0.0307142	1.641e-35
B	THNSL2	rs4337471	A	G	A	G	0.389	0.0127	0.2811	2	0.0204	0.5312	2	0.0306639	7.079e-37
B	THNSL2	rs61587957	T	C	T	C	0.148	-0.0327	0.6998	2	0.0199	0.1001	2	0.0317301	3.096e-06
B	THNSL2	rs6547752	A	G	A	G	-0.389	-0.0144	0.7188	2	0.0204	0.4796	2	0.0306639	7.079e-37
B	THNSL2	rs7582011	A	T	A	T	0.389	0.0128	0.281	2	0.0203	0.5285	2	0.0306557	6.778e-37
B	TLE4	rs10867416	T	C	T	C	0.282	0.0228	0.3367	9	0.0196	0.244	9	0.0312729	1.926e-19
B	OSTF1	rs10869496	A	C	A	C	-0.268	0.0081	0.4163	9	0.0181	0.6556	9	0.0313698	1.305e-17
B	C17orf97	rs10871516	T	C	T	C	-0.352	0.0138	0.2996	17	0.0209	0.5085	17	0.0309317	5.265e-30
B	C17orf97	rs11150881	A	G	A	G	0.349	-0.0256	0.7201	17	0.0214	0.2316	17	0.0309604	1.795e-29
B	C17orf97	rs28380314	A	G	A	G	0.352	-0.0091	0.7641	17	0.0268	0.7333	17	0.0308873	4.365e-30
B	C17orf97	rs4567793	T	C	T	C	0.392	-0.0178	0.7374	17	0.0226	0.4329	17	0.0306709	2.098e-37
B	C17orf97	rs4985598	C	G	C	G	-0.169	-0.0135	0.8096	17	0.0262	0.6071	17	0.0317911	1.061e-07
B	PCBP2	rs10876431	A	G	A	G	-0.181	0.0382	0.0784	12	0.0401	0.3416	12	0.0317015	1.133e-08
B	RPS26	rs10876864	A	G	A	G	-0.886	0.0364	0.6254	12	0.0189	0.05333	12		1e-200
B	RPS26	rs877636	A	G	A	G	-0.145	0.0215	0.6897	12	0.0195	0.2699	12	0.0317387	4.911e-06
B	RP11-755F10.1	rs10896100	A	G	A	G	0.402	0.008	0.8067	11	0.0223	0.7207	11	0.0306042	2.062e-39
B	RP11-755F10.1	rs11227439	A	G	A	G	-0.406	-0.0085	0.1923	11	0.0222	0.7025	11	0.0306015	3.581e-40
B	RP11-755F10.1	rs11227448	A	G	A	G	0.171	-0.0059	0.1913	11	0.0223	0.7926	11	0.0317188	7.002e-08
B	RP11-755F10.1	rs4483592	T	C	T	C	-0.402	-0.0142	0.1929	11	0.0222	0.524	11	0.0305815	1.813e-39
B	RP11-755F10.1	rs7951079	T	C	T	C	-0.403	-0.0067	0.1891	11	0.0224	0.7655	11	0.0305919	1.248e-39
B	LIPT2	rs10898995	T	C	T	C	-0.145	-0.015	0.412	11	0.0193	0.4386	11	0.0318036	5.134e-06
B	TMEM80	rs10902194	A	G	A	G	0.197	-0.0018	0.1469	11	0.012	0.8834	11	0.0317195	5.275e-10
B	TEX35	rs10913564	A	G	A	G	0.319	-0.0019	0.4695	1	0.0178	0.9152	1	0.0310657	9.766e-25
B	TEX35	rs4076972	A	G	A	G	-0.298	0.0104	0.5241	1	0.0175	0.554	1	0.0312366	1.427e-21
B	TEX35	rs4304537	T	C	T	C	-0.323	0.0049	0.5298	1	0.0178	0.7807	1	0.0310512	2.423e-25
B	TEX35	rs7527160	A	T	A	T	0.15	0.0008	0.5435	1	0.0177	0.9649	1	0.0317238	2.264e-06
B	TEX35	rs7527363	T	C	T	C	0.301	-0.005	0.4553	1	0.0177	0.7787	1	0.0312092	5.181e-22
B	GYPC	rs10928978	T	G	T	G	0.247	0.014	0.6444	2	0.0275	0.6114	2	0.0314981	4.443e-15
B	RP11-455J20.3	rs10931445	A	G	A	G	0.399	-0.0193	0.5051	2	0.0189	0.3073	2	0.0306283	8.574e-39
B	RP11-455J20.3	rs12478659	T	C	T	C	-0.402	0.0185	0.4914	2	0.0187	0.3233	2	0.0306005	2.02e-39
B	RP11-455J20.3	rs2082020	T	C	T	C	-0.414	0.0134	0.504	2	0.0188	0.4759	2	0.0305157	6.302e-42
B	RP11-455J20.3	rs2082021	A	G	A	G	-0.143	-0.0115	0.4948	2	0.0187	0.5411	2	0.0317646	6.736e-06
B	RP11-455J20.3	rs4853675	A	G	A	G	-0.395	0.0199	0.494	2	0.0189	0.2905	2	0.0306309	4.773e-38
B	MAGEF1	rs10937186	T	C	T	C	0.152	0.0008	0.3828	3	0.0207	0.9693	3	0.0317048	1.633e-06
B	RPL10A	rs10947550	A	G	A	G	-0.48	-0.0136	0.5153	6	0.0183	0.4569	6	0.0299989	1.266e-57
B	RP11-328M4.2	rs10947940	T	C	T	C	0.34	0.008	0.1926	6	0.0223	0.7205	6	0.0310039	5.546e-28
B	RP11-328M4.2	rs10947942	A	G	A	G	-0.146	-0.0002	0.2198	6	0.0214	0.9916	6	0.0318279	4.493e-06
B	RP11-328M4.2	rs12200923	T	G	T	G	-0.365	0.001	0.767	6	0.0209	0.9634	6	0.0308824	3.112e-32
B	RP11-328M4.2	rs1534995	A	G	A	G	0.361	0.0034	0.2216	6	0.0212	0.8739	6	0.0308276	1.129e-31
B	RP11-328M4.2	rs4317403	T	C	T	C	0.376	0.0013	0.2207	6	0.0213	0.9497	6	0.0307353	2.059e-34
B	NT5C3A	rs10951371	A	G	A	G	0.22	0.0025	0.3122	7	0.0192	0.8963	7	0.0314908	2.825e-12
B	B4GALT1	rs10971426	A	G	A	G	0.157	0.1161	0.0598	9	0.0446	0.009133	9	0.0317475	7.604e-07
B	RP11-434C1.1	rs11054150	T	G	T	G	-0.183	0.0002	0.883	12	0.0294	0.9946	12	0.0316299	7.223e-09
B	DDX55	rs11057300	T	G	T	G	0.148	0.0241	0.2886	12	0.0209	0.2487	12	0.0318159	3.291e-06
B	GIT2	rs11065716	T	G	T	G	-0.156	-0.0519	0.0707	12	0.0415	0.2111	12	0.0317404	8.884e-07
B	CTD-3110H11.1	rs11070770	T	C	T	C	-0.291	-0.0251	0.3692	15	0.022	0.2543	15	0.0312209	1.156e-20
B	CTD-3110H11.1	rs111954657	A	G	A	G	-0.289	-0.019	0.3763	15	0.0221	0.3887	15	0.0312325	2.179e-20
B	CTD-3110H11.1	rs11855995	A	G	A	G	-0.289	-0.0275	0.3619	15	0.0222	0.2153	15	0.0312382	2.214e-20
B	CTD-3110H11.1	rs17509458	A	T	A	T	-0.166	0.0218	0.6305	15	0.0217	0.3149	15	0.0316823	1.61e-07
B	CTD-3110H11.1	rs677143	T	C	T	C	-0.289	-0.0191	0.3723	15	0.0218	0.3809	15	0.0312305	2.167e-20
B	DBNDD1	rs11076653	T	C	T	C	0.215	-0.0396	0.0658	16	0.0411	0.3354	16	0.031622	1.053e-11
B	PLD6	rs11078368	T	C	T	C	0.169	-0.0353	0.1791	17	0.0276	0.2011	17	0.0317089	9.836e-08
B	GP1BA	rs11078523	T	C	T	C	-0.145	0.0248	0.455	17	0.0203	0.2216	17	0.0316728	4.693e-06
B	KIF1C	rs11078602	A	G	A	G	-0.167	0.033	0.5352	17	0.0205	0.107	17	0.0317843	1.487e-07
B	KIF1C	rs12232537	A	G	A	G	0.142	0.024	0.5169	17	0.018	0.1819	17	0.0318855	8.451e-06
B	KIF1C	rs12452811	A	G	A	G	-0.16	0.0258	0.5109	17	0.0181	0.1535	17	0.0316736	4.383e-07
B	KIF1C	rs12603493	T	C	T	C	-0.167	0.0203	0.5143	17	0.0182	0.266	17	0.0316813	1.355e-07
B	KIF1C	rs9905941	A	G	A	G	-0.158	0.0222	0.5146	17	0.0179	0.2154	17	0.0317888	6.685e-07
B	NT5C3B	rs11079016	A	G	A	G	0.222	0.0126	0.1456	17	0.026	0.628	17	0.031561	2.007e-12
B	MGST2	rs11100522	A	C	A	C	-0.143	0.034	0.1269	4	0.0388	0.3811	4	0.0317037	6.467e-06
B	SLC16A4	rs11102094	T	C	T	C	0.205	0.0066	0.4029	1	0.0179	0.7099	1	0.0316462	9.302e-11
B	SOCS2	rs11107457	C	G	C	G	-0.147	0.0049	0.2582	12	0.0209	0.8147	12	0.031874	3.99e-06
B	C12orf75	rs11112468	A	G	A	G	-0.143	-0.0042	0.8047	12	0.0243	0.8621	12	0.0317122	6.504e-06
B	ARV1	rs11122172	C	G	C	G	0.158	0.0012	0.5278	1	0.0176	0.9455	1	0.0317183	6.314e-07
B	ZNRF2	rs111355023	T	G	T	G	-0.141	-0.0064	0.0464	7	0.0489	0.8959	7	0.0318817	9.752e-06
B	LYRM4	rs111557465	T	C	T	C	0.148	0.0551	0.0875	6	0.0432	0.2025	6	0.0317055	3.042e-06
B	CCDC136	rs1116655	T	C	T	C	0.154	0.0236	0.2825	7	0.0272	0.387	7	0.0317985	1.279e-06
B	PCSK7	rs111765459	T	C	T	C	-0.185	-0.0097	0.7929	11	0.0217	0.6544	11	0.0317606	5.717e-09
B	GLIPR1	rs11180440	C	G	C	G	-0.145	0.0131	0.2217	12	0.023	0.5702	12	0.0318658	5.356e-06
B	SYNJ2	rs111893689	T	C	T	C	0.142	-0.0727	0.7762	6	0.0281	0.009613	6	0.0318895	8.473e-06
B	SYNJ2	rs112577575	A	C	A	C	0.186	0.0984	0.206	6	0.0315	0.001802	6	0.0317012	4.43e-09
B	SYNJ2	rs74806770	T	C	T	C	0.187	0.0789	0.2016	6	0.0293	0.007002	6	0.031735	3.803e-09
B	SYNJ2	rs9379316	A	C	A	C	-0.193	-0.0807	0.7985	6	0.0292	0.005801	6	0.0317309	1.184e-09
B	SYNJ2	rs9406298	A	G	A	G	0.187	0.0734	0.202	6	0.029	0.01146	6	0.031735	3.803e-09
B	CTD-2020K17.4	rs111999393	T	C	T	C	-0.145	0.0022	0.8469	17	0.0285	0.9375	17	0.0318922	5.453e-06
B	CTD-2020K17.4	rs1133458	A	G	A	G	0.142	-0.0006	0.158	17	0.0253	0.9807	17	0.0319022	8.543e-06
B	CTD-2020K17.4	rs1989230	A	G	A	G	-0.164	-0.0002	0.1552	17	0.0257	0.9942	17	0.0317181	2.334e-07
B	CTD-2020K17.4	rs7212404	A	G	A	G	0.141	0.0066	0.1652	17	0.0249	0.7902	17	0.0318057	9.286e-06
B	LRRIQ3	rs11210405	T	C	T	C	-0.15	-0.0241	0.6246	1	0.0198	0.2217	1	0.0316965	2.219e-06
B	COLCA2	rs11213850	T	G	T	G	-0.295	-0.0045	0.5465	11	0.0186	0.8079	11	0.0312088	3.31e-21
B	COLCA2	rs12419613	T	C	T	C	0.161	0.0038	0.5221	11	0.0183	0.8345	11	0.0317964	4.117e-07
B	COLCA2	rs12419634	C	G	C	G	-0.318	0.0027	0.5229	11	0.0183	0.8822	11	0.0311113	1.591e-24
B	COLCA2	rs4387383	T	C	T	C	0.276	-0.0014	0.4539	11	0.0186	0.9401	11	0.0312853	1.124e-18
B	COLCA2	rs4514461	A	G	A	G	-0.275	0.0013	0.5466	11	0.0185	0.9429	11	0.0312915	1.518e-18
B	NDUFAF2	rs112375441	T	G	T	G	-0.16	-0.0251	0.8713	5	0.0307	0.4138	5	0.0317084	4.512e-07
B	ZNF439	rs112416745	A	G	A	G	0.147	-0.0308	0.0568	19	0.0503	0.5396	19	0.031717	3.574e-06
B	ZNF107	rs112429483	A	G	A	G	0.21	0.0161	0.6504	7	0.0197	0.4138	7	0.0315631	2.865e-11
B	ATHL1	rs11246055	A	G	A	G	-0.162	0.0148	0.4423	11	0.0088	0.09367	11	0.03179	3.47e-07
B	RP11-326C3.11	rs11246062	C	G	C	G	0.165	-0.0126	0.6372	11	0.0095	0.1852	11	0.0317706	2.064e-07
B	RP11-326C3.11	rs11246065	A	G	A	G	-0.199	-0.0108	0.4694	11	0.009	0.2295	11	0.0316861	3.378e-10
B	RP11-326C3.12	rs11246068	T	C	T	C	0.191	0.001	0.2459	11	0.0103	0.9192	11	0.0316306	1.556e-09
B	RP11-326C3.12	rs7395116	C	G	C	G	-0.141	0.001	0.2403	11	0.0103	0.922	11	0.031701	8.675e-06
B	SH3BGRL3	rs11247915	A	C	A	C	0.326	0.0145	0.4837	1	0.02	0.4682	1	0.0310927	1.015e-25
B	CD52	rs11247915	A	C	A	C	-0.272	0.0145	0.4837	1	0.02	0.4682	1	0.0312964	3.59e-18
B	GINM1	rs1125	A	G	A	G	-0.191	0.0009	0.3858	6	0.0186	0.9609	6	0.031729	1.747e-09
B	HIST1H2BF	rs112510056	A	G	A	G	-0.284	-0.0224	0.1681	6	0.0241	0.352	6	0.0312607	1.038e-19
B	HIST1H2BF	rs12526321	A	G	A	G	0.208	0.0278	0.8243	6	0.0237	0.2417	6	0.0316003	4.635e-11
B	HIST1H2BF	rs17252870	T	G	T	G	-0.193	-0.0281	0.1757	6	0.0237	0.2362	6	0.0317281	1.18e-09
B	HIST1H2BF	rs17253044	T	C	T	C	0.157	-0.0206	0.1792	6	0.0236	0.3813	6	0.0317841	7.829e-07
B	HIST1H2BF	rs72839025	A	G	A	G	0.198	0.0192	0.8116	6	0.0232	0.4071	6	0.0317057	4.24e-10
B	RP4-594I10.3	rs112536966	A	G	A	G	0.156	0.0249	0.1312	1	0.0321	0.4382	1	0.0317615	9.033e-07
B	FCRL5	rs11264761	A	G	A	G	0.651	0.0234	0.193	1	0.0235	0.3191	1	0.0280238	2.254e-119
B	RP11-485G7.5	rs112660070	A	G	A	G	-0.376	-0.062	0.3599	16	0.0244	0.01113	16	0.0307331	2.037e-34
B	RP11-485G7.5	rs12445900	C	G	C	G	-0.372	-0.0642	0.3598	16	0.0245	0.008722	16	0.030804	1.408e-33
B	RP11-485G7.5	rs4781062	T	C	T	C	0.15	-0.0556	0.3575	16	0.0243	0.02215	16	0.0318779	2.533e-06
B	RP11-485G7.5	rs57125479	A	G	A	G	0.378	0.0616	0.6378	16	0.0245	0.01204	16	0.0307535	1.009e-34
B	RP11-485G7.5	rs880341	C	G	C	G	0.393	0.0557	0.6388	16	0.0245	0.0231	16	0.0306638	1.327e-37
B	ORAI2	rs112860423	T	C	T	C	-0.147	0.0185	0.1884	7	0.0237	0.4355	7	0.0317293	3.605e-06
B	COL9A3	rs112980998	T	C	T	C	-0.143	-0.0288	0.8488	20	0.0305	0.3439	20	0.0318168	6.974e-06
B	COL9A3	rs6010758	T	C	T	C	0.21	0.0091	0.0641	20	0.0654	0.8891	20	0.031554	2.828e-11
B	COL9A3	rs66658258	C	G	C	G	0.188	0.0211	0.3935	20	0.0315	0.502	20	0.0317274	3.114e-09
B	MXRA7	rs113137369	A	G	A	G	-0.203	0.0213	0.1242	17	0.0416	0.609	17	0.0315898	1.309e-10
B	MXRA7	rs113656186	T	C	T	C	0.204	-0.0371	0.8905	17	0.0305	0.2244	17	0.031604	1.083e-10
B	MXRA7	rs62085145	A	G	A	G	-0.204	0.0256	0.1103	17	0.0302	0.3955	17	0.031604	1.083e-10
B	MXRA7	rs9900949	A	G	A	G	0.142	0.0308	0.1114	17	0.0303	0.3094	17	0.0316931	7.448e-06
B	CCT3	rs113279830	A	G	A	G	0.208	-0.0368	0.7291	1	0.0205	0.0723	1	0.0315612	4.387e-11
B	C19orf70	rs113606005	T	C	T	C	0.144	-0.0065	0.8711	19	0.0305	0.8311	19	0.0318035	5.96e-06
B	CCND3	rs113756602	T	C	T	C	0.145	0.0158	0.7447	6	0.0232	0.4955	6	0.0318016	5.127e-06
B	BRK1	rs113885243	T	C	T	C	-0.222	0.0056	0.0897	3	0.037	0.8794	3	0.0315317	1.915e-12
B	ADAM19	rs113913502	C	G	C	G	0.181	0.0029	0.9299	5	0.0424	0.9455	5	0.0317262	1.163e-08
B	ACTG1	rs1139405	A	G	A	G	0.175	0.0053	0.7902	17	0.0238	0.8243	17	0.0317527	3.561e-08
B	HIST1H3A	rs114133553	T	C	T	C	-0.152	-0.0482	0.9365	6	0.0509	0.344	6	0.031708	1.637e-06
B	FAM154B	rs114586219	A	C	A	C	0.159	0.0023	0.0734	15	0.0413	0.9557	15	0.0316565	5.096e-07
B	NUDT3	rs114672114	A	G	A	G	0.146	-0.0412	0.9168	6	0.0371	0.267	6	0.0318583	4.588e-06
B	RPS3A	rs1148652	T	C	T	C	0.379	0.0058	0.8166	4	0.0313	0.8536	4	0.0307219	5.763e-35
B	RPS3A	rs61442068	T	C	T	C	-0.18	-0.0158	0.1252	4	0.0332	0.634	4	0.0316866	1.342e-08
B	CDK10	rs11538871	T	C	T	C	-0.172	0.0572	0.0922	16	0.0464	0.2182	16	0.0317384	5.983e-08
B	CDK10	rs2460449	A	G	A	G	0.144	0.0259	0.456	16	0.0217	0.2325	16	0.0318709	6.236e-06
B	VDAC2	rs11543	C	G	C	G	-0.219	-0.0118	0.5634	10	0.0204	0.5611	10	0.0315509	3.889e-12
B	ICA1L	rs11544338	T	C	T	C	0.249	0.0277	0.4931	2	0.0185	0.1337	2	0.0314387	2.372e-15
B	NDUFAF1	rs115718693	T	C	T	C	-0.148	0.0396	0.934	15	0.0437	0.3652	15	0.0317323	3.101e-06
B	RCSD1	rs11584355	T	C	T	C	0.27	-0.0022	0.3516	1	0.019	0.9077	1	0.0313396	6.976e-18
B	C1orf86	rs11587831	T	G	T	G	0.222	-0.0244	0.7845	1	0.028	0.3841	1	0.031624	2.219e-12
B	RP11-96H19.1	rs11613912	T	C	T	C	-0.147	0.0201	0.3628	12	0.0202	0.3214	12	0.0318362	3.886e-06
B	RP11-96H19.1	rs4768697	C	G	C	G	-0.178	-0.0307	0.7144	12	0.02	0.1252	12	0.0317362	2.038e-08
B	RP11-596D21.1	rs11627106	T	C	T	C	0.231	0.0001	0.3995	14	0.0182	0.9961	14	0.0314655	2.114e-13
B	RP11-596D21.1	rs2378858	A	G	A	G	0.283	0.0016	0.5417	14	0.0187	0.9329	14	0.0312574	1.38e-19
B	RP11-596D21.1	rs34709766	A	G	A	G	0.246	0.0036	0.3985	14	0.0181	0.8418	14	0.0314721	5.434e-15
B	RP11-596D21.1	rs45490191	A	G	A	G	0.246	0.002	0.4011	14	0.0182	0.9121	14	0.031408	4.786e-15
B	RP11-596D21.1	rs8017888	T	C	T	C	-0.244	-0.0024	0.5997	14	0.0186	0.8958	14	0.0314442	8.508e-15
B	RP11-139H15.1	rs11629613	T	C	T	C	-0.19	0.0136	0.7126	15	0.0241	0.572	15	0.0316334	1.898e-09
B	PEX11A	rs11631930	T	C	T	C	-0.284	-0.0349	0.305	15	0.0217	0.108	15	0.0313244	1.23e-19
B	PEX11A	rs12901995	A	G	A	G	0.261	0.0344	0.7015	15	0.0216	0.1108	15	0.0314488	1.048e-16
B	PEX11A	rs12905489	T	G	T	G	-0.268	-0.0356	0.3032	15	0.0216	0.0996	15	0.0313196	1.159e-17
B	PEX11A	rs16944209	A	C	A	C	-0.265	-0.0272	0.2912	15	0.0217	0.2117	15	0.0314355	3.458e-17
B	PEX11A	rs71405699	T	C	T	C	-0.158	0.0268	0.6199	15	0.0278	0.3342	15	0.0317212	6.329e-07
B	AKAP13	rs11637730	A	T	A	T	-0.23	0.0347	0.6399	15	0.0216	0.1083	15	0.0314945	2.817e-13
B	LA16c-358B7.3	rs11647760	A	C	A	C	-0.247	0.0146	0.6447	16	0.0213	0.4924	16	0.0314122	3.745e-15
B	RMI2	rs11649073	T	C	T	C	-0.163	0.014	0.4584	16	0.0202	0.4895	16	0.0316492	2.602e-07
B	RMI2	rs8049090	A	G	A	G	0.146	0.0207	0.3897	16	0.0184	0.261	16	0.0318507	4.564e-06
B	CENPV	rs11651955	A	G	A	G	-0.22	-0.0524	0.4449	17	0.02	0.008729	17	0.0316141	3.429e-12
B	SDK2	rs11655934	A	G	A	G	-0.19	0.0126	0.1445	17	0.0278	0.6493	17	0.0315768	1.776e-09
B	ZNF749	rs11665675	T	C	T	C	-0.324	0.0369	0.5686	19	0.0191	0.05314	19	0.0311127	2.146e-25
B	ZNF749	rs1989455	T	G	T	G	-0.297	0.0271	0.5802	19	0.0186	0.1452	19	0.0312522	2.033e-21
B	ZNF749	rs2301663	A	G	A	G	-0.29	0.0285	0.5791	19	0.0185	0.1234	19	0.0312621	1.753e-20
B	ZNF749	rs3746224	T	C	T	C	0.321	-0.0279	0.4287	19	0.0194	0.1498	19	0.0311255	6.15e-25
B	ZNF749	rs7255035	A	G	A	G	-0.181	-0.0312	0.4301	19	0.0192	0.1054	19	0.0316154	1.034e-08
B	ZNF584	rs11671005	A	G	A	G	-0.155	0.0166	0.2405	19	0.0243	0.496	19	0.0318436	1.13e-06
B	AC104653.1	rs11676646	A	G	A	G	0.222	0.0303	0.4659	2	0.0196	0.1215	2	0.0315145	1.863e-12
B	AC104653.1	rs4411702	T	C	T	C	-0.222	-0.0285	0.5359	2	0.0196	0.1449	2	0.0315145	1.863e-12
B	AC104653.1	rs4849285	T	C	T	C	0.225	-0.0227	0.5503	2	0.02	0.2584	2	0.031566	1.019e-12
B	AC104653.1	rs62170155	A	G	A	G	-0.221	-0.0232	0.5507	2	0.0202	0.2503	2	0.0315917	2.643e-12
B	AC104653.1	rs72948684	T	C	T	C	-0.224	-0.0285	0.5359	2	0.0196	0.1454	2	0.0314914	1.135e-12
B	MFF	rs11687981	T	C	T	C	0.196	0.0015	0.7932	2	0.0218	0.9468	2	0.031685	6.175e-10
B	RPSA	rs11712093	T	C	T	C	0.298	0.0554	0.1561	3	0.0297	0.06181	3	0.0311774	1.198e-21
B	USP53	rs11729857	C	G	C	G	-0.395	-0.0321	0.8867	4	0.0293	0.2731	4	0.0306144	4.362e-38
B	NAAA	rs11732759	A	T	A	T	0.209	-0.0039	0.3741	4	0.0195	0.841	4	0.0315932	3.707e-11
B	NAAA	rs6532084	A	G	A	G	0.158	0.0182	0.9146	4	0.0335	0.5864	4	0.0318334	6.929e-07
B	RP1-3J17.3	rs1173417	T	C	T	C	-0.288	0.0107	0.5557	6	0.0179	0.5491	6	0.0313251	3.788e-20
B	RP1-3J17.3	rs2229523	A	G	A	G	-0.415	0.0046	0.3305	6	0.0193	0.8117	6	0.0305331	4.478e-42
B	RP1-3J17.3	rs9444346	A	G	A	G	-0.24	0.0382	0.7484	6	0.0215	0.07538	6	0.0314997	2.554e-14
B	RP1-3J17.3	rs9450284	C	G	C	G	0.264	0.0066	0.5742	6	0.0177	0.7076	6	0.0313998	4.181e-17
B	RP1-3J17.3	rs9450302	T	C	T	C	-0.429	0.0062	0.5529	6	0.018	0.7296	6	0.0304219	3.708e-45
B	CKMT2-AS1	rs11740916	T	G	T	G	0.151	0.0152	0.9266	5	0.0407	0.7084	5	0.0316632	1.852e-06
B	TCOF1	rs11742769	T	C	T	C	0.187	-0.0326	0.1996	5	0.0254	0.1988	5	0.0316548	3.474e-09
B	EXOC3	rs11745923	T	G	T	G	-0.164	-0.0124	0.6319	5	0.0219	0.5721	5	0.031798	2.502e-07
B	XXbac-BPG181B23.7	rs11757660	T	C	T	C	-0.161	0.0289	0.6711	6	0.0272	0.2879	6	0.0317406	3.929e-07
B	FCRL1	rs1176532	T	G	T	G	0.15	0.022	0.5839	1	0.0193	0.2536	1	0.0317846	2.367e-06
B	STAG3	rs11771660	A	T	A	T	-0.141	-0.0048	0.199	7	0.024	0.8418	7	0.0317774	9.117e-06
B	ZP3	rs11771727	T	C	T	C	-0.198	0.0139	0.2053	7	0.0248	0.5758	7	0.0316479	3.941e-10
B	ZP3	rs2110465	A	C	A	C	0.333	0.0484	0.322	7	0.0279	0.08266	7	0.0310451	7.657e-27
B	RPL30	rs11777189	A	C	A	C	0.151	0.0287	0.5211	8	0.0201	0.1535	8	0.0318262	2.09e-06
B	MDM4	rs11801289	C	G	C	G	-0.347	0.0179	0.6857	1	0.0191	0.3481	1	0.0309895	4.202e-29
B	RSL24D1	rs11856493	T	C	T	C	-0.142	0.0376	0.8349	15	0.0256	0.1424	15	0.0317378	7.671e-06
B	RP11-327F22.2	rs11862720	C	G	C	G	-0.171	-0.0168	0.873	16	0.0268	0.53	16	0.0317227	7.028e-08
B	RP11-327F22.2	rs11863594	A	G	A	G	0.161	-0.017	0.867	16	0.0264	0.5208	16	0.0316523	3.647e-07
B	RP11-327F22.2	rs11864698	A	G	A	G	0.161	-0.0165	0.8669	16	0.0265	0.5338	16	0.0316523	3.647e-07
B	RP11-327F22.2	rs60823217	A	C	A	C	-0.161	0.0145	0.1327	16	0.0264	0.583	16	0.0316523	3.647e-07
B	RP11-327F22.2	rs8062105	T	C	T	C	0.161	-0.0178	0.8665	16	0.0264	0.5008	16	0.0316523	3.647e-07
B	AXIN2	rs11867847	A	G	A	G	-0.336	-0.0226	0.5498	17	0.019	0.2338	17	0.0310425	2.653e-27
B	AXIN2	rs2240308	A	G	A	G	0.322	0.0353	0.3858	17	0.0271	0.1927	17	0.0311174	4.278e-25
B	AXIN2	rs4791168	A	G	A	G	0.189	-0.0157	0.5639	17	0.019	0.4098	17	0.031684	2.444e-09
B	AXIN2	rs740026	A	G	A	G	0.333	0.0172	0.4178	17	0.0188	0.359	17	0.0310279	7.18e-27
B	AXIN2	rs9903665	A	G	A	G	-0.337	-0.0228	0.5513	17	0.0189	0.227	17	0.0310583	1.982e-27
B	JUP	rs11869903	A	G	A	G	0.192	-0.0063	0.3295	17	0.0207	0.7591	17	0.0316561	1.318e-09
B	JUP	rs4796703	A	G	A	G	0.259	0.0626	0.0957	17	0.0365	0.08678	17	0.0313668	1.492e-16
B	ZNF582-AS1	rs11878390	T	C	T	C	-0.171	0.0166	0.739	19	0.0244	0.4968	19	0.0316345	6.463e-08
B	SMC6	rs11885421	C	G	C	G	0.149	-0.0289	0.6787	2	0.0197	0.1414	2	0.0317281	2.651e-06
B	ITGB1BP1	rs11887164	T	C	T	C	0.151	-0.0163	0.3788	2	0.0206	0.4286	2	0.0317414	1.963e-06
B	USP34	rs11889802	T	G	T	G	-0.143	-0.0131	0.2416	2	0.0246	0.5943	2	0.0317028	6.463e-06
B	SAG	rs11890336	A	C	A	C	0.148	0.022	0.3498	2	0.0191	0.2494	2	0.031869	3.417e-06
B	SAG	rs1965811	T	C	T	C	-0.378	0.0246	0.3561	2	0.0191	0.198	2	0.0307935	1.229e-34
B	SAG	rs2241875	A	G	A	G	0.375	-0.0218	0.6491	2	0.0191	0.2533	2	0.0307748	3.723e-34
B	SAG	rs3792100	A	G	A	G	-0.374	0.0239	0.3525	2	0.019	0.2086	2	0.0308064	6.455e-34
B	SAG	rs894100	T	G	T	G	-0.382	0.0207	0.3523	2	0.019	0.2767	2	0.0307612	2.081e-35
B	ATP5G3	rs11894320	C	G	C	G	-0.192	0.0149	0.8364	2	0.0246	0.5443	2	0.0316611	1.326e-09
B	XRN2	rs11908610	T	C	T	C	-0.141	0.058	0.0959	20	0.0296	0.05007	20	0.0316978	8.657e-06
B	HIST1H1B	rs11962305	C	G	C	G	-0.464	0.0377	0.2085	6	0.0223	0.09016	6	0.0301326	1.672e-53
B	HIST1H1B	rs11967137	A	G	A	G	0.464	-0.0262	0.7671	6	0.0218	0.2289	6	0.0301326	1.672e-53
B	HIST1H1B	rs2299029	A	G	A	G	-0.464	0.036	0.2083	6	0.022	0.1023	6	0.0301326	1.672e-53
B	HIST1H1B	rs34787248	T	C	T	C	0.156	0.0364	0.2088	6	0.0223	0.1024	6	0.0317738	9.121e-07
B	HIST1H1B	rs9468317	T	C	T	C	0.464	-0.0374	0.7907	6	0.0221	0.09148	6	0.0301326	1.672e-53
B	NAA38	rs11979012	A	C	A	C	-0.269	0.0176	0.7108	7	0.02	0.3802	7	0.0313019	8.42e-18
B	NKX6-3	rs11990028	A	T	A	T	-0.176	0.0056	0.4549	8	0.0176	0.7503	8	0.03176	2.998e-08
B	NKX6-3	rs1559742	A	C	A	C	-0.444	-0.005	0.5446	8	0.0176	0.7763	8	0.0303121	1.395e-48
B	NKX6-3	rs36094256	T	C	T	C	0.444	0.0071	0.455	8	0.0176	0.6851	8	0.0303121	1.395e-48
B	NKX6-3	rs7825882	A	G	A	G	0.444	0.0054	0.4559	8	0.0177	0.7594	8	0.0303121	1.395e-48
B	NKX6-3	rs999188	T	G	T	G	-0.446	-0.0037	0.5429	8	0.0177	0.8369	8	0.0302604	3.635e-49
B	ISCA1	rs12003569	C	G	C	G	-0.163	0.0329	0.6699	9	0.022	0.1353	9	0.0316474	2.598e-07
B	SCCPDH	rs12035469	A	G	A	G	-0.143	0.028	0.3228	1	0.0194	0.149	1	0.0318235	7.005e-06
B	C1orf220	rs12045020	A	G	A	G	0.163	-0.008	0.3215	1	0.0191	0.6762	1	0.0317905	2.939e-07
B	VAV3-AS1	rs12076127	T	C	T	C	0.227	-0.0118	0.3447	1	0.0204	0.5633	1	0.0314815	5.571e-13
B	CD53	rs12116743	A	G	A	G	0.145	-0.0033	0.7194	1	0.0203	0.8698	1	0.0317485	4.944e-06
B	USF1	rs12116949	A	C	A	C	0.183	0	0.2656	1	0.0222	0.999	1	0.0316393	7.297e-09
B	RPS8	rs12120833	C	G	C	G	0.569	0.0446	0.8638	1	0.0315	0.1562	1	0.0290657	2.46e-85
B	HIST1H2AB	rs12194610	C	G	C	G	0.162	0.0186	0.0967	6	0.0356	0.602	6	0.0318102	3.53e-07
B	HIST1H2AB	rs12211533	C	G	C	G	-0.168	-0.0189	0.8394	6	0.0296	0.5222	6	0.03165	1.108e-07
B	HIST1H2AB	rs72843784	T	G	T	G	-0.226	0.1333	0.0815	6	0.0388	0.0005926	6	0.0315143	7.426e-13
B	BTBD9	rs12196879	T	C	T	C	0.157	0.0098	0.6198	6	0.0207	0.6363	6	0.0317428	7.575e-07
B	BTBD9	rs6458044	A	G	A	G	-0.163	-0.0116	0.3743	6	0.0208	0.5773	6	0.0316747	2.66e-07
B	BTBD9	rs9380721	A	G	A	G	0.159	0.0099	0.6208	6	0.0208	0.6329	6	0.0317769	5.626e-07
B	BTBD9	rs9462400	T	C	T	C	-0.158	-0.009	0.3795	6	0.0208	0.664	6	0.0318029	6.761e-07
B	UBE2J1	rs12209311	T	C	T	C	-0.502	-0.0407	0.9255	6	0.0459	0.3747	6	0.0297855	9.836e-64
B	SLC18B1	rs12209781	T	G	T	G	-0.145	0.0258	0.0797	6	0.0338	0.4449	6	0.0317754	5.036e-06
B	XRRA1	rs12225372	A	G	A	G	-0.572	-0.0113	0.7066	11	0.0233	0.6273	11	0.0290323	2.066e-86
B	MGMT	rs12254582	A	G	A	G	0.22	-0.0158	0.7411	10	0.0218	0.4685	10	0.0315816	3.259e-12
B	CCDC7	rs12261781	T	G	T	G	-0.143	-0.0329	0.844	10	0.0266	0.2158	10	0.0317143	6.513e-06
B	CCDC15	rs12289777	A	G	A	G	0.147	0.0309	0.1388	11	0.0254	0.2238	11	0.0317624	3.69e-06
B	CCDC15	rs77278950	T	C	T	C	0.27	-0.0348	0.8606	11	0.0257	0.1751	11	0.0313077	6.461e-18
B	CCDC15	rs7932003	A	G	A	G	-0.276	0.0327	0.1394	11	0.0256	0.2021	11	0.031313	1.205e-18
B	PPA1	rs12355080	A	G	A	G	0.428	-0.0316	0.3222	10	0.0216	0.1429	10	0.030432	6.308e-45
B	TMEM41B	rs12363839	T	C	T	C	-0.177	-0.0211	0.2058	11	0.0256	0.4105	11	0.0317835	2.563e-08
B	BCL7A	rs12369331	A	G	A	G	-0.172	-0.037	0.4563	12	0.0213	0.08234	12	0.0317075	5.809e-08
B	CTA-29F11.1	rs12389	A	G	A	G	-0.266	0.0131	0.3402	22	0.0195	0.5001	22	0.0314275	2.585e-17
B	ECHDC2	rs1242331	A	G	A	G	-0.234	-0.004	0.3358	1	0.0198	0.8385	1	0.0315118	1.121e-13
B	CCDC122	rs12430629	A	T	A	T	0.15	-0.0013	0.451	13	0.0187	0.9429	13	0.031691	2.21e-06
B	ZFP36L1	rs12435329	T	C	T	C	-0.177	-0.0128	0.4964	14	0.0178	0.4707	14	0.0316823	2.314e-08
B	ZFP36L1	rs76089288	A	T	A	T	-0.162	-0.0009	0.8221	14	0.0257	0.9707	14	0.0316496	3.079e-07
B	GATM	rs12440038	A	G	A	G	0.212	-0.0331	0.638	15	0.021	0.1142	15	0.031569	1.875e-11
B	RP11-960L18.1	rs12444183	A	G	A	G	-0.185	0.017	0.3513	16	0.0195	0.3835	16	0.0317119	5.419e-09
B	C16orf13	rs12444525	A	G	A	G	0.171	0.0441	0.284	16	0.0247	0.07431	16	0.0317707	7.353e-08
B	HSPBAP1	rs12496363	T	C	T	C	-0.501	0.0063	0.6552	3	0.0198	0.7523	3	0.0298064	2.115e-63
B	SEPSECS	rs12505146	A	C	A	C	-0.198	-0.0064	0.3583	4	0.0209	0.7583	4	0.0316282	3.844e-10
B	ARHGAP24	rs12506009	A	G	A	G	0.575	0.005	0.6119	4	0.0214	0.8142	4	0.0289706	1.153e-87
B	POLR2J	rs12533619	T	C	T	C	0.147	-0.0052	0.5442	7	0.0202	0.7955	7	0.0318483	3.919e-06
B	RP5-1098D14.1	rs12568310	T	C	T	C	0.149	0.0081	0.3696	1	0.0183	0.6601	1	0.0318469	2.888e-06
B	CLLU1	rs12578375	T	C	T	C	-0.246	0.0301	0.2472	12	0.0221	0.1721	12	0.0313996	4.707e-15
B	CLLU1	rs34107810	A	G	A	G	-0.26	0.0299	0.2485	12	0.0217	0.168	12	0.0313401	1.076e-16
B	CLLU1	rs61935208	T	G	T	G	-0.198	-0.0213	0.7485	12	0.021	0.3097	12	0.0315808	3.619e-10
B	CLLU1	rs61935213	A	C	A	C	-0.245	0.0296	0.2479	12	0.0218	0.1744	12	0.0315281	7.796e-15
B	CLLU1	rs73222044	A	C	A	C	-0.247	0.0309	0.2467	12	0.022	0.1592	12	0.0314233	3.829e-15
B	KTN1	rs12588172	T	C	T	C	0.202	0.03	0.6486	14	0.0189	0.113	14	0.0316313	1.702e-10
B	RP11-950C14.3	rs12588981	A	G	A	G	-0.434	-0.0212	0.4265	14	0.0189	0.2632	14	0.0303328	1.952e-46
B	RP11-950C14.3	rs12882664	T	C	T	C	-0.152	0.0298	0.5747	14	0.019	0.117	14	0.0317862	1.736e-06
B	RP11-950C14.3	rs175016	T	C	T	C	-0.433	-0.0233	0.4192	14	0.0188	0.2143	14	0.0303943	4.741e-46
B	RP11-950C14.3	rs175036	T	C	T	C	-0.433	-0.0185	0.4192	14	0.0187	0.3222	14	0.0303939	4.728e-46
B	RP11-950C14.3	rs8013780	A	C	A	C	-0.434	-0.0196	0.4296	14	0.019	0.3018	14	0.030355	2.269e-46
B	TRAPPC2L	rs12596491	T	C	T	C	-0.15	-0.0419	0.3814	16	0.0193	0.02966	16	0.0316681	2.173e-06
B	EVA1C	rs12627339	A	T	A	T	0.281	-0.0464	0.7253	21	0.0203	0.02256	21	0.0312497	2.426e-19
B	EVA1C	rs2834000	A	G	A	G	-0.281	0.0489	0.2725	21	0.0206	0.01774	21	0.0312497	2.426e-19
B	EVA1C	rs6517119	T	G	T	G	-0.281	0.0506	0.2728	21	0.0206	0.01398	21	0.0312497	2.426e-19
B	EVA1C	rs7283473	A	G	A	G	-0.281	0.0505	0.2731	21	0.0206	0.01407	21	0.0312497	2.426e-19
B	DFNA5	rs12669044	T	C	T	C	0.244	0.0153	0.2537	7	0.0223	0.4929	7	0.0314881	9.265e-15
B	DFNA5	rs2237310	A	C	A	C	0.151	-0.0136	0.745	7	0.0222	0.5403	7	0.0318268	2.091e-06
B	DFNA5	rs754553	T	C	T	C	0.244	0.0178	0.2542	7	0.0222	0.4227	7	0.0314733	9.003e-15
B	DFNA5	rs754554	T	G	T	G	0.244	0.0183	0.2597	7	0.0228	0.422	7	0.0314733	9.003e-15
B	DFNA5	rs754555	T	C	T	C	0.243	0.011	0.2542	7	0.0221	0.62	7	0.0314907	1.195e-14
B	GS1-124K5.4	rs12670811	A	C	A	C	0.178	-0.01	0.2587	7	0.0232	0.6659	7	0.031785	2.142e-08
B	CFLAR	rs12693930	A	G	A	G	-0.201	0.0031	0.4251	2	0.0186	0.8683	2	0.0315998	2.007e-10
B	ZFAND2A	rs12702080	T	C	T	C	0.16	0.0151	0.4632	7	0.0181	0.4059	7	0.031734	4.609e-07
B	PRKD3	rs12712528	A	G	A	G	0.201	0.0512	0.4402	2	0.0193	0.007858	2	0.0316801	2.229e-10
B	COX7A2L	rs12712839	A	T	A	T	-0.165	-0.0304	0.5535	2	0.0195	0.1188	2	0.0316927	1.927e-07
B	SLC2A1-AS1	rs12718444	T	G	T	G	-0.142	-0.0106	0.1847	1	0.0246	0.6666	1	0.0318174	8.083e-06
B	SLC2A1-AS1	rs34964576	T	C	T	C	-0.246	0.0114	0.8158	1	0.0246	0.6422	1	0.0314406	5.106e-15
B	C10orf32	rs12775431	A	C	A	C	0.207	0.001	0.7668	10	0.0218	0.9617	10	0.0316143	5.844e-11
B	APOLD1	rs12818475	T	C	T	C	-0.148	-0.0275	0.8301	12	0.03	0.3594	12	0.0317105	3.053e-06
B	IFNG-AS1	rs12832728	A	G	A	G	-0.245	-0.0105	0.4958	12	0.0183	0.5648	12	0.0314247	6.369e-15
B	COMMD6	rs12869081	A	G	A	G	-0.482	0.0194	0.1455	13	0.0292	0.5065	13	0.0299353	2.495e-58
B	SLC7A7	rs12884337	T	C	T	C	-0.215	-0.0003	0.4206	14	0.0185	0.9887	14	0.0316352	1.074e-11
B	SLC7A7	rs2073345	C	G	C	G	-0.186	-0.0014	0.399	14	0.0205	0.9442	14	0.0317453	4.653e-09
B	CIB1	rs12902511	A	G	A	G	-0.197	-0.0344	0.6564	15	0.02	0.08567	15	0.0316767	5.001e-10
B	RP11-111A22.1	rs12913296	A	G	A	G	0.649	0.0198	0.4242	15	0.0207	0.338	15	0.0280594	2.338e-118
B	RPL13	rs12932337	T	C	T	C	-0.471	0.0162	0.1708	16	0.0244	0.507	16	0.0300258	1.87e-55
B	RPL13	rs9930567	A	G	A	G	0.212	0.0202	0.2347	16	0.0333	0.5433	16	0.0316033	1.971e-11
B	C1orf63	rs1293261	A	T	A	T	-0.153	0.0042	0.5519	1	0.021	0.8429	1	0.0317459	1.439e-06
B	DBF4B	rs12937258	C	G	C	G	0.157	0.0083	0.5423	17	0.0187	0.6576	17	0.03167	7.145e-07
B	DBF4B	rs57837781	T	C	T	C	-0.148	0.0157	0.4993	17	0.0201	0.4331	17	0.031748	3.136e-06
B	DBF4B	rs6503399	C	G	C	G	0.148	-0.0119	0.4573	17	0.0185	0.5188	17	0.0317004	3.031e-06
B	DBF4B	rs8079243	A	C	A	C	-0.145	0.0104	0.5383	17	0.0183	0.5685	17	0.0317661	5.004e-06
B	DBF4B	rs9902879	T	C	T	C	-0.15	0.0113	0.5422	17	0.0183	0.5362	17	0.0317589	2.323e-06
B	SAT2	rs12942088	T	C	T	C	-0.172	-0.0035	0.6214	17	0.0185	0.8481	17	0.031663	5.566e-08
B	DHRS11	rs12951227	T	G	T	G	-0.141	-0.0075	0.4928	17	0.0188	0.6882	17	0.0318957	9.84e-06
B	LSM7	rs12976273	A	G	A	G	0.31	0.0103	0.5274	19	0.0194	0.5931	19	0.0311129	2.197e-23
B	ZNF302	rs12979035	A	C	A	C	-0.141	0.0193	0.1188	19	0.0321	0.5483	19	0.0317871	9.175e-06
B	ZNF302	rs73042013	A	T	A	T	-0.289	0.0335	0.8472	19	0.0264	0.2046	19	0.0312763	2.46e-20
B	FCER2	rs12979200	A	G	A	G	0.242	-0.0087	0.5554	19	0.0186	0.6397	19	0.0314693	1.471e-14
B	FCER2	rs1541831	C	G	C	G	0.141	0.0111	0.8706	19	0.032	0.7275	19	0.0318496	9.553e-06
B	KCNN1	rs12981683	T	C	T	C	0.162	0.0033	0.2064	19	0.0255	0.8957	19	0.031794	3.482e-07
B	REL	rs12989427	A	G	A	G	0.329	-0.0197	0.1575	2	0.0275	0.4748	2	0.0310607	3.24e-26
B	MZT2B	rs12994016	T	C	T	C	0.144	0.0141	0.3582	2	0.0191	0.4599	2	0.0318973	6.347e-06
B	PTPN4	rs13015818	T	C	T	C	0.192	-0.0083	0.7156	2	0.0203	0.6827	2	0.0315921	1.221e-09
B	LINC00954	rs13034115	C	G	C	G	0.195	-0.0328	0.797	2	0.0241	0.1749	2	0.0316332	7.075e-10
B	RPL22L1	rs13063927	T	C	T	C	-0.261	0.0172	0.2663	3	0.0204	0.3997	3	0.031403	9.466e-17
B	EIF2A	rs13064363	T	C	T	C	0.187	0.0205	0.3379	3	0.0205	0.3186	3	0.0316868	3.602e-09
B	EIF2A	rs13071114	A	G	A	G	-0.149	0.0394	0.1335	3	0.0282	0.1618	3	0.031879	2.955e-06
B	PARP14	rs13071069	T	C	T	C	-0.261	0.0051	0.3188	3	0.0253	0.8404	3	0.0314269	9.982e-17
B	CD86	rs13088702	T	C	T	C	-0.216	-0.0074	0.917	3	0.0339	0.8272	3	0.031567	7.777e-12
B	CD86	rs2681411	A	G	A	G	0.217	0.0083	0.524	3	0.019	0.6606	3	0.0316364	6.925e-12
B	RP13-514E23.2	rs13137855	A	G	A	G	0.401	-0.0012	0.7594	4	0.0214	0.9562	4	0.0305997	3.095e-39
B	RP13-514E23.2	rs13138054	C	G	C	G	0.401	-0.0008	0.7595	4	0.0215	0.9692	4	0.0305997	3.095e-39
B	RP13-514E23.2	rs13144829	A	G	A	G	0.401	-0.0011	0.7594	4	0.0214	0.9592	4	0.0305997	3.095e-39
B	RP13-514E23.2	rs2164534	A	G	A	G	-0.196	-0.0011	0.7593	4	0.0214	0.9576	4	0.0316087	5.617e-10
B	RP13-514E23.2	rs4693134	T	C	T	C	-0.405	-0.0025	0.2414	4	0.0216	0.9064	4	0.030603	5.584e-40
B	CNOT6L	rs13144225	T	C	T	C	0.216	0.0315	0.1402	4	0.0266	0.2357	4	0.0316239	8.475e-12
B	SEL1L3	rs13147067	A	T	A	T	-0.261	-0.0346	0.5497	4	0.0186	0.06333	4	0.0314509	1.053e-16
B	RPS14	rs13154210	T	C	T	C	-0.162	0.0029	0.2004	5	0.0234	0.9027	5	0.0317005	3.216e-07
B	HIGD2A	rs13168952	A	G	A	G	-0.209	0.0257	0.09	5	0.0365	0.4821	5	0.0315621	3.547e-11
B	DUSP1	rs13170779	T	C	T	C	0.145	-0.0172	0.2038	5	0.0232	0.4587	5	0.0317196	4.847e-06
B	BTF3	rs13183753	A	G	A	G	-0.2	0.0408	0.2745	5	0.0274	0.136	5	0.0316143	2.512e-10
B	HIST1H2BG	rs13191326	A	G	A	G	0.194	-0.1069	0.8923	6	0.0323	0.0009459	6	0.0316578	8.897e-10
B	HIST1H2BG	rs35526527	A	C	A	C	-0.223	0.1177	0.1075	6	0.0328	0.0003377	6	0.0315472	1.563e-12
B	HIST1H2BG	rs35608615	C	G	C	G	-0.218	0.1218	0.1076	6	0.0326	0.0001825	6	0.031609	5.32e-12
B	HIST1H2BG	rs35741362	T	C	T	C	0.167	-0.1036	0.8914	6	0.0292	0.000396	6	0.0317182	1.401e-07
B	HLA-DPA1	rs13203715	A	G	A	G	0.237	-0.0794	0.8857	6	0.0422	0.05993	6	0.0315088	5.407e-14
B	HLA-DPA1	rs2163472	T	C	T	C	0.427	-0.0304	0.5529	6	0.0251	0.2257	6	0.0304397	1.055e-44
B	HLA-DPA1	rs9469325	A	C	A	C	-0.342	-0.0733	0.4802	6	0.029	0.01145	6	0.0309801	2.468e-28
B	CTA-14H9.5	rs13212562	A	G	A	G	-0.248	-0.0403	0.9002	6	0.0307	0.1896	6	0.031516	3.574e-15
B	CTA-14H9.5	rs149866169	A	T	A	T	0.303	0.0959	0.0985	6	0.035	0.006151	6	0.0311848	2.57e-22
B	CTA-14H9.5	rs34613987	T	C	T	C	0.181	0.0964	0.0979	6	0.0349	0.00573	6	0.03174	1.18e-08
B	CTA-14H9.5	rs58616630	A	G	A	G	0.25	-0.0835	0.914	6	0.0384	0.02964	6	0.0314889	2.033e-15
B	CTA-14H9.5	rs67240003	T	G	T	G	0.301	0.1016	0.098	6	0.035	0.003694	6	0.0312428	5.733e-22
B	MBOAT1	rs13215065	T	C	T	C	-0.158	0.0205	0.5557	6	0.0248	0.4088	6	0.0316801	6.121e-07
B	MBOAT1	rs1327665	A	C	A	C	0.202	-0.0249	0.4478	6	0.0218	0.2542	6	0.0315991	1.631e-10
B	HIST1H4I	rs13216117	A	G	A	G	0.305	-0.0632	0.9155	6	0.0388	0.1036	6	0.0311994	1.43e-22
B	HIST1H4I	rs28360499	A	G	A	G	-0.305	0.0669	0.0846	6	0.0389	0.08572	6	0.0311994	1.43e-22
B	HIST1H4I	rs36101351	T	C	T	C	-0.305	0.0619	0.0845	6	0.0388	0.1103	6	0.0311994	1.43e-22
B	HIST1H4I	rs67662114	A	G	A	G	-0.239	0.0644	0.0839	6	0.0393	0.1012	6	0.0314597	3.03e-14
B	HIST1H4I	rs71537572	T	C	T	C	0.305	-0.0748	0.9158	6	0.0392	0.05644	6	0.0311994	1.43e-22
B	HIST1H2AL	rs13217047	C	G	C	G	0.16	0.0173	0.825	6	0.0334	0.6041	6	0.0318305	4.992e-07
B	HIST1H2AL	rs35257859	A	G	A	G	-0.153	-0.0205	0.1753	6	0.0333	0.5377	6	0.0316853	1.374e-06
B	HIST1H2AL	rs41270599	T	G	T	G	-0.163	-0.0159	0.175	6	0.0334	0.6338	6	0.0317506	2.84e-07
B	HIST1H2BJ	rs13217620	T	C	T	C	-0.302	0.0811	0.083	6	0.0395	0.03995	6	0.0311779	3.446e-22
B	HIST1H2BJ	rs35037868	C	G	C	G	-0.298	0.0808	0.0839	6	0.0392	0.03933	6	0.0311821	1.215e-21
B	HIST1H2BJ	rs35848276	T	C	T	C	-0.301	0.0756	0.0863	6	0.0385	0.04984	6	0.0311784	4.722e-22
B	HIST1H2BJ	rs45509595	T	C	T	C	0.305	-0.0633	0.9166	6	0.0392	0.1064	6	0.0311734	1.319e-22
B	HIST1H2BJ	rs66868086	A	T	A	T	0.209	-0.0846	0.9163	6	0.0392	0.03062	6	0.0315774	3.625e-11
B	MSMP	rs1322045	A	G	A	G	0.201	-0.0346	0.6768	9	0.0189	0.06631	9	0.0315825	1.962e-10
B	MSMP	rs1570248	T	C	T	C	-0.149	-0.0351	0.6812	9	0.0188	0.06135	9	0.0318638	2.923e-06
B	MSMP	rs1570250	A	G	A	G	0.147	0.0343	0.3193	9	0.0188	0.0684	9	0.0316798	3.481e-06
B	MSMP	rs1951432	A	G	A	G	0.147	0.0389	0.323	9	0.0188	0.038	9	0.0317562	3.674e-06
B	MSMP	rs1951433	T	C	T	C	0.147	0.0329	0.3203	9	0.0187	0.07881	9	0.0318643	3.963e-06
B	MIR181A1HG	rs1322923	T	C	T	C	-0.145	0.0114	0.325	1	0.0197	0.562	1	0.0317375	4.907e-06
B	PPIA	rs13240323	A	G	A	G	-0.289	0.0044	0.3594	7	0.0222	0.8444	7	0.0312963	2.599e-20
B	SLC25A37	rs13267262	A	G	A	G	-0.153	0.0112	0.478	8	0.0176	0.5246	8	0.0317163	1.407e-06
B	FAM167A	rs13277113	A	G	A	G	-0.298	-0.0411	0.4738	8	0.0272	0.131	8	0.0312742	1.594e-21
B	FAM167A	rs1478901	C	G	C	G	0.164	-0.0007	0.3645	8	0.0203	0.9731	8	0.0317092	2.316e-07
B	FAM167A	rs2409780	T	C	T	C	0.296	-0.0081	0.6397	8	0.0207	0.6951	8	0.0312452	2.707e-21
B	FAM167A	rs2618444	A	C	A	C	0.299	-0.0052	0.6346	8	0.0205	0.7996	8	0.0312475	1.082e-21
B	FAM167A	rs9693589	A	G	A	G	-0.285	0.0024	0.3637	8	0.0202	0.9056	8	0.0312318	7.152e-20
B	C9orf40	rs13289688	A	G	A	G	0.145	-0.0034	0.5942	9	0.0197	0.8618	9	0.0318059	5.142e-06
B	RP11-542K23.7	rs13297233	T	G	T	G	-0.209	-0.0174	0.1126	9	0.0414	0.6743	9	0.0316288	3.898e-11
B	RP11-542K23.7	rs35918962	T	C	T	C	0.246	-0.0263	0.1406	9	0.0371	0.4781	9	0.0314766	5.482e-15
B	C9orf78	rs13297609	C	G	C	G	-0.18	-0.0127	0.2114	9	0.022	0.5638	9	0.0316723	1.322e-08
B	SMDT1	rs133370	T	C	T	C	-0.837	0.0056	0.3102	22	0.0197	0.7772	22	0.0243772	1e-200
B	VAMP5	rs13421434	A	C	A	C	-0.172	0.0114	0.1188	2	0.0278	0.681	2	0.0316436	5.463e-08
B	AP1S3	rs1345120	T	C	T	C	-0.309	-0.0283	0.5099	2	0.0176	0.1085	2	0.0311694	3.634e-23
B	ZFP57	rs1362068	T	C	T	C	0.486	-0.0124	0.6789	6	0.028	0.6588	6	0.029927	2.649e-59
B	ZFP57	rs1610634	T	C	T	C	0.486	-0.0105	0.6803	6	0.0282	0.7092	6	0.029927	2.649e-59
B	ZFP57	rs1737028	C	G	C	G	0.495	-0.0178	0.6757	6	0.0276	0.5192	6	0.0298635	1.049e-61
B	ZFP57	rs739780	C	G	C	G	0.383	-0.0142	0.6675	6	0.0283	0.6156	6	0.0306991	1.01e-35
B	ZFP57	rs9261433	T	C	T	C	-0.401	0.0177	0.8256	6	0.0333	0.596	6	0.0306418	3.922e-39
B	FAM118A	rs136582	A	T	A	T	0.659	0.0217	0.1218	22	0.0275	0.4306	22	0.0279257	4.005e-123
B	RP5-1042K10.10	rs139919	T	C	T	C	0.16	-0.024	0.8027	22	0.0262	0.3602	22	0.0317668	4.736e-07
B	TYMP	rs140522	T	C	T	C	-0.158	0.0084	0.3173	22	0.0194	0.6645	22	0.0318486	7.014e-07
B	HAGHL	rs1406814	T	C	T	C	-0.187	-0.027	0.6097	16	0.0222	0.2236	16	0.031649	3.451e-09
B	LY9	rs1412849	A	G	A	G	-0.182	0.0252	0.2611	1	0.0205	0.2202	1	0.0317216	9.613e-09
B	RP11-538P18.2	rs1435637	A	G	A	G	0.15	0.0261	0.9125	3	0.0372	0.4824	3	0.0316656	2.169e-06
B	RP11-345J4.5	rs144208959	A	G	A	G	-0.223	-0.0293	0.3992	16	0.0202	0.1466	16	0.0315311	1.523e-12
B	PKHD1L1	rs1457283	A	G	A	G	-0.443	-0.0189	0.6332	8	0.0181	0.2973	8	0.0303104	2.239e-48
B	RSBN1L	rs1468776	A	T	A	T	0.145	-0.0259	0.5265	7	0.0179	0.1486	7	0.0317271	4.872e-06
B	DHRS4	rs147027077	A	T	A	T	-0.176	-0.0104	0.9187	14	0.0433	0.8108	14	0.0316257	2.62e-08
B	PPWD1	rs149514	A	C	A	C	-0.149	0.0036	0.4926	5	0.0181	0.8424	5	0.0317989	2.79e-06
B	TPGS2	rs1503360	T	G	T	G	-0.168	0.0283	0.4064	18	0.019	0.1358	18	0.0316733	1.132e-07
B	CTD-2007H13.3	rs150992	A	G	A	G	0.263	-0.0119	0.7356	5	0.0207	0.5658	5	0.0314155	5.681e-17
B	CTD-2007H13.3	rs161948	T	C	T	C	-0.216	-0.0132	0.7407	5	0.0214	0.5385	5	0.0316031	8.213e-12
B	CTD-2007H13.3	rs327811	A	G	A	G	0.257	-0.005	0.7354	5	0.0209	0.8099	5	0.0313562	2.482e-16
B	CTD-2007H13.3	rs331934	T	C	T	C	0.244	-0.0105	0.7549	5	0.0218	0.6306	5	0.0314308	8.288e-15
B	CTD-2007H13.3	rs34495	T	G	T	G	-0.262	0.018	0.2599	5	0.0215	0.4019	5	0.0314264	7.623e-17
B	C2orf27A	rs151064568	T	C	T	C	0.22	0.0127	0.2129	2	0.0255	0.6175	2	0.0316195	3.458e-12
B	C2orf27A	rs35424057	T	C	T	C	-0.22	-0.0133	0.7848	2	0.0272	0.6251	2	0.0315487	3.095e-12
B	C2orf27A	rs35630169	A	G	A	G	-0.219	-0.011	0.785	2	0.0269	0.6836	2	0.0315283	3.754e-12
B	C2orf27A	rs6720375	C	G	C	G	0.144	-0.0264	0.592	2	0.023	0.2494	2	0.0317975	5.936e-06
B	CAST	rs152005	A	G	A	G	-0.26	0.0038	0.8088	5	0.0226	0.8672	5	0.0313989	1.226e-16
B	CLK4	rs1531540	T	C	T	C	-0.207	-0.0558	0.509	5	0.0186	0.00263	5	0.0315754	5.537e-11
B	RGS1	rs1547624	A	T	A	T	0.218	-0.0083	0.2161	1	0.0221	0.7062	1	0.0315468	4.834e-12
B	SHOC2	rs1556645	A	G	A	G	-0.145	-0.0416	0.8426	10	0.0251	0.09683	10	0.0317283	4.876e-06
B	TSGA10	rs1563108	A	G	A	G	0.199	-0.0352	0.6957	2	0.0198	0.07474	2	0.0316386	3.179e-10
B	TMEM230	rs1570031	T	C	T	C	-0.203	-0.0238	0.4283	20	0.0201	0.2382	20	0.0316466	1.412e-10
B	TMEM230	rs6052907	C	G	C	G	0.145	-0.0011	0.6247	20	0.0201	0.9547	20	0.0317088	4.811e-06
B	CCR6	rs1571878	T	C	T	C	-0.157	-0.0091	0.5505	6	0.0184	0.6214	6	0.0317188	7.431e-07
B	RPS9	rs158366	C	G	C	G	0.515	0.0275	0.6051	19	0.0192	0.1513	19	0.0296368	1.231e-67
B	RPS9	rs7257398	T	C	T	C	0.312	-0.0109	0.7051	19	0.0305	0.7211	19	0.031188	1.466e-23
B	CLEC2B	rs1597098	T	C	T	C	-0.146	-0.0329	0.3477	12	0.0193	0.08719	12	0.0318656	4.611e-06
B	LY6G5C	rs1634741	T	C	T	C	0.299	-0.0078	0.7757	6	0.0411	0.8499	6	0.0312428	1.067e-21
B	LY6G5C	rs2394415	A	G	A	G	-0.341	0.0369	0.2481	6	0.0367	0.3148	6	0.0309535	3.181e-28
B	LY6G5C	rs2844535	T	G	T	G	0.263	0.0315	0.7547	6	0.0287	0.2729	6	0.0314442	6.062e-17
B	LY6G5C	rs9265628	T	C	T	C	0.301	-0.0292	0.8115	6	0.0532	0.5835	6	0.0312429	5.734e-22
B	CORO1B	rs1638557	C	G	C	G	0.18	-0.0309	0.6321	11	0.0194	0.1113	11	0.0316534	1.296e-08
B	MED16	rs1651891	A	G	A	G	0.209	-0.0007	0.1581	19	0.0122	0.9575	19	0.0315846	3.662e-11
B	TCAP	rs16525	T	C	T	C	0.394	0.0309	0.2029	17	0.0222	0.1636	17	0.0306548	8.296e-38
B	TCAP	rs16527	T	C	T	C	-0.394	-0.0255	0.797	17	0.0222	0.2496	17	0.0306548	8.296e-38
B	TCAP	rs520054	A	G	A	G	0.393	0.0341	0.2028	17	0.022	0.1219	17	0.0306776	1.429e-37
B	TCAP	rs529955	A	G	A	G	0.153	-0.0342	0.8083	17	0.0231	0.1382	17	0.0317477	1.441e-06
B	TCAP	rs801259	T	G	T	G	-0.39	-0.0351	0.8084	17	0.0233	0.1309	17	0.0306519	4.377e-37
B	SLC22A18	rs1661052	A	G	A	G	-0.14	0.017	0.9057	11	0.033	0.6065	11	0.0316862	9.947e-06
B	RDH13	rs1671216	A	G	A	G	0.146	-0.0076	0.6044	19	0.0186	0.6846	19	0.0316806	4.056e-06
B	LYST	rs16832950	T	C	T	C	-0.164	0.033	0.3692	1	0.0191	0.08364	1	0.0316557	2.21e-07
B	LY96	rs16938755	T	C	T	C	-0.254	0.0062	0.8638	8	0.0268	0.8182	8	0.0314882	7.234e-16
B	HLA-DRB1	rs169503	T	C	T	C	0.151	0.033	0.1298	6	0.0394	0.4032	6	0.0318039	2.056e-06
B	HLA-DRB1	rs28366266	T	C	T	C	0.169	0.032	0.853	6	0.0305	0.2936	6	0.0317942	1.064e-07
B	HLA-DRB1	rs9270589	T	C	T	C	0.499	0.0577	0.4107	6	0.0225	0.01029	6	0.0298111	6.844e-63
B	MYH11	rs16967494	T	C	T	C	0.302	0.0524	0.2885	16	0.0197	0.007902	16	0.0312182	3.895e-22
B	BIRC5	rs16971511	T	C	T	C	0.397	0.0185	0.3389	17	0.0195	0.3418	17	0.0306429	2.182e-38
B	BIRC5	rs691336	T	C	T	C	-0.146	0.0089	0.353	17	0.0187	0.6333	17	0.0316842	4.066e-06
B	RPS2	rs17135718	A	G	A	G	-0.405	-0.0583	0.8661	16	0.031	0.05952	16	0.0305907	5.202e-40
B	SRPK2	rs17152960	T	C	T	C	-0.158	-0.016	0.6845	7	0.02	0.4247	7	0.0317266	6.357e-07
B	CHCHD2	rs17172508	T	C	T	C	-0.208	-0.0217	0.1769	7	0.0273	0.4265	7	0.0315268	4.18e-11
B	CHCHD2	rs2080141	T	C	T	C	-0.308	0.0083	0.7899	7	0.0236	0.7247	7	0.031152	4.74e-23
B	CCL4	rs1719144	A	G	A	G	0.203	0.0533	0.2336	17	0.0223	0.0169	17	0.0316321	1.385e-10
B	ANKDD1A	rs1719264	T	C	T	C	0.299	0.0517	0.6377	15	0.0206	0.0122	15	0.0312361	1.046e-21
B	ANKDD1A	rs2687523	T	G	T	G	0.219	-0.0603	0.3643	15	0.0208	0.003734	15	0.0316056	4.234e-12
B	ANKDD1A	rs832891	A	T	A	T	-0.303	-0.0542	0.3615	15	0.0207	0.008687	15	0.0311542	2.34e-22
B	ANKDD1A	rs871447	T	C	T	C	-0.303	-0.0557	0.3604	15	0.0209	0.007566	15	0.0311542	2.34e-22
B	ANKDD1A	rs9920138	C	G	C	G	0.305	0.0524	0.6386	15	0.0207	0.01122	15	0.0311672	1.294e-22
B	OSBPL1A	rs17204045	C	G	C	G	0.144	0.0133	0.1906	18	0.023	0.5636	18	0.0317882	5.899e-06
B	CCDC66	rs17216685	T	C	T	C	-0.287	0.0091	0.7557	3	0.022	0.6794	3	0.0312653	4.331e-20
B	SERPINE2	rs17250683	A	G	A	G	0.147	-0.0005	0.5392	2	0.0182	0.9795	2	0.0318647	3.964e-06
B	SERPINE2	rs1982462	A	G	A	G	-0.237	-0.0024	0.5413	2	0.0181	0.8945	2	0.0315109	5.427e-14
B	SERPINE2	rs282275	A	G	A	G	0.15	-0.0073	0.5206	2	0.0201	0.7177	2	0.0318448	2.473e-06
B	SERPINE2	rs4674860	T	C	T	C	-0.15	0.0028	0.4593	2	0.0179	0.8744	2	0.0316842	2.199e-06
B	SERPINE2	rs991364	T	C	T	C	0.146	-0.0003	0.539	2	0.0181	0.9857	2	0.0317874	4.369e-06
B	SKAP2	rs17323934	C	G	C	G	-0.234	-0.0045	0.7901	7	0.0227	0.8438	7	0.0314472	9.989e-14
B	TMEM258	rs174538	A	G	A	G	0.193	-0.0428	0.3385	11	0.0283	0.1298	11	0.0316964	1.136e-09
B	TMEM109	rs174604	C	G	C	G	0.148	0.0593	0.6575	11	0.0202	0.003359	11	0.0317605	3.164e-06
B	TSPAN3	rs17466257	A	C	A	C	0.323	-0.0115	0.3814	15	0.0188	0.5413	15	0.0311269	3.159e-25
B	RP11-473I1.5	rs17567304	A	G	A	G	0.305	-0.0268	0.8202	16	0.0249	0.2816	16	0.0312017	1.44e-22
B	PIP5K1C	rs17606167	A	G	A	G	0.169	0.0421	0.0859	19	0.0416	0.312	19	0.0316908	9.672e-08
B	MRPL19	rs17690224	T	C	T	C	-0.165	0.0166	0.7717	2	0.0216	0.4424	2	0.0316642	1.879e-07
B	CCND2-AS1	rs17697855	T	C	T	C	0.299	0.0422	0.152	12	0.0243	0.08174	12	0.0311732	8.676e-22
B	CCND2-AS1	rs17697873	A	G	A	G	0.299	0.0358	0.1523	12	0.0244	0.1432	12	0.0311732	8.676e-22
B	CCND2-AS1	rs17770486	T	C	T	C	-0.299	-0.035	0.848	12	0.0245	0.1523	12	0.0311732	8.676e-22
B	CCND2-AS1	rs61907228	A	C	A	C	-0.151	0.0406	0.1519	12	0.0244	0.09539	12	0.0317262	1.941e-06
B	CCND2-AS1	rs73047250	A	T	A	T	-0.299	-0.0355	0.848	12	0.0245	0.1466	12	0.0311732	8.676e-22
B	RPL28	rs17700376	A	G	A	G	0.694	0.0332	0.6776	19	0.0213	0.1191	19	0.0273486	4.639e-142
B	ZNF391	rs1778483	T	G	T	G	0.172	-0.0706	0.6896	6	0.0197	0.0003346	6	0.0317954	6.317e-08
B	ZNF391	rs1890809	A	G	A	G	0.19	-0.0072	0.8345	6	0.0251	0.7746	6	0.0317119	2.08e-09
B	ZNF391	rs56355079	T	C	T	C	0.189	-0.0179	0.8371	6	0.025	0.4727	6	0.0317216	2.552e-09
B	SULF2	rs17788495	A	G	A	G	-0.374	-0.0195	0.911	20	0.0334	0.5584	20	0.0307744	5.532e-34
B	SULF2	rs1981062	A	G	A	G	0.171	-0.0041	0.5692	20	0.0181	0.8186	20	0.0316293	6.431e-08
B	SULF2	rs2425967	T	C	T	C	0.594	-0.0074	0.4719	20	0.0185	0.6871	20	0.0287915	1.444e-94
B	IL16	rs17875563	A	T	A	T	-0.169	0.0635	0.7668	15	0.0215	0.003132	15	0.0317333	1.006e-07
B	TMEM50B	rs17883129	T	C	T	C	-0.207	-0.0168	0.3374	21	0.0237	0.4773	21	0.0316826	6.423e-11
B	RP11-1070N10.3	rs179145	A	G	A	G	-0.189	0.015	0.3467	14	0.0195	0.4427	14	0.0317348	2.591e-09
B	MRPL48	rs1792165	T	C	T	C	-0.157	0.008	0.3881	11	0.0188	0.6693	11	0.03175	7.619e-07
B	RP11-428G5.5	rs1797791	A	T	A	T	0.325	0.0251	0.5222	12	0.0185	0.1745	12	0.0310975	1.45e-25
B	MSI2	rs181237	T	C	T	C	0.143	0.0385	0.7374	17	0.0216	0.0748	17	0.0317657	6.741e-06
B	PRRT1	rs185819	T	C	T	C	-0.172	0.0113	0.4409	6	0.0182	0.5345	6	0.03178	6.225e-08
B	PRRT1	rs2269711	A	T	A	T	-0.201	-0.0443	0.3638	6	0.0262	0.09149	6	0.0315852	1.969e-10
B	PRRT1	rs405875	T	C	T	C	-0.169	0.0443	0.474	6	0.0252	0.07924	6	0.0316488	9.302e-08
B	PRRT1	rs410283	T	G	T	G	0.169	-0.0482	0.5268	6	0.0249	0.05289	6	0.0316488	9.302e-08
B	C15orf57	rs1869301	C	G	C	G	0.153	0.016	0.3733	15	0.0198	0.4177	15	0.0317422	1.435e-06
B	BRD7	rs1872691	A	G	A	G	0.143	0.0125	0.2731	16	0.0214	0.5576	16	0.0318138	6.96e-06
B	CNTNAP2	rs1919692	A	G	A	G	0.432	-0.0214	0.6972	7	0.0196	0.2751	7	0.0303601	6.038e-46
B	RPL36AL	rs1952013	C	G	C	G	-0.517	0.0133	0.3309	14	0.0225	0.5535	14	0.0296001	2.593e-68
B	NCOR1	rs1963811	A	G	A	G	-0.148	-0.0633	0.4491	17	0.0201	0.001657	17	0.0317391	3.116e-06
B	RABAC1	rs1965727	A	C	A	C	-0.299	-0.0213	0.3451	19	0.0218	0.328	19	0.0312236	1.008e-21
B	THAP7-AS1	rs1966316	A	G	A	G	0.21	-0.0217	0.6954	22	0.0209	0.2995	22	0.0316704	3.339e-11
B	ZFAND6	rs1976850	A	T	A	T	-0.17	0.0317	0.6695	15	0.0216	0.1434	15	0.0317254	8.392e-08
B	TCEB3	rs1980476	T	C	T	C	0.156	0.007	0.6028	1	0.0185	0.7031	1	0.0316941	8.564e-07
B	SDHAF2	rs198423	C	G	C	G	-0.141	-0.0012	0.3426	11	0.0197	0.9517	11	0.031823	9.39e-06
B	LRRC25	rs1985157	T	C	T	C	0.178	0.0238	0.6323	19	0.0195	0.2212	19	0.0317641	2.097e-08
B	ITM2B	rs198634	T	C	T	C	0.2	0.0352	0.2456	13	0.0218	0.1056	13	0.0316374	2.588e-10
B	HOXB2	rs1987164	A	G	A	G	-0.234	0.0012	0.5289	17	0.0202	0.9544	17	0.0314489	1.002e-13
B	DDX5	rs1991401	A	G	A	G	0.221	-0.0098	0.6494	17	0.0204	0.631	17	0.0315603	2.515e-12
B	PHACTR1	rs202066	A	G	A	G	-0.162	0.0148	0.5654	6	0.0197	0.4549	6	0.0318149	3.544e-07
B	RAP1A	rs2027256	A	G	A	G	-0.16	0.0522	0.2318	1	0.0283	0.06514	1	0.0317511	4.675e-07
B	NEK8	rs2043032	A	G	A	G	0.221	0.0312	0.7727	17	0.0215	0.1468	17	0.0316045	2.697e-12
B	OSBPL11	rs2044578	A	T	A	T	0.144	-0.0166	0.918	3	0.0406	0.683	3	0.0318615	6.197e-06
B	RP11-138A9.2	rs205716	A	C	A	C	0.145	-0.0276	0.8334	7	0.0289	0.3399	7	0.0316826	4.725e-06
B	RP11-138A9.1	rs205778	A	G	A	G	-0.204	0.029	0.113	7	0.0339	0.3918	7	0.0315553	1.014e-10
B	MYLIP	rs2066399	A	G	A	G	-0.195	-0.0032	0.7798	6	0.0221	0.8842	6	0.0316543	7.261e-10
B	TRPM2	rs2070535	T	C	T	C	-0.151	0.0107	0.472	21	0.0184	0.56	21	0.0316647	1.854e-06
B	TRPM2	rs2239389	T	C	T	C	-0.407	-0.0072	0.5252	21	0.0181	0.6919	21	0.0305793	2.034e-40
B	ARSA	rs2071421	T	C	T	C	0.173	0.0599	0.8317	22	0.0345	0.08272	22	0.0317106	4.881e-08
B	PSMB9	rs2071480	A	C	A	C	0.145	0.0009	0.4029	6	0.0177	0.9592	6	0.0317745	5.033e-06
B	ZNF652	rs2072153	C	G	C	G	-0.17	-0.0022	0.3452	17	0.0189	0.9059	17	0.0317739	8.781e-08
B	ACCS	rs2074038	T	G	T	G	0.22	0.0229	0.1448	11	0.0265	0.388	11	0.0316276	3.502e-12
B	ELP5	rs2074218	A	G	A	G	0.407	-0.0359	0.4483	17	0.0185	0.05204	17	0.0305828	2.076e-40
B	NBPF1	rs2076606	T	C	T	C	0.156	0.0093	0.2586	1	0.0239	0.6967	1	0.0316703	8.404e-07
B	KB-226F1.1	rs2097433	A	G	A	G	0.303	0.023	0.4829	22	0.0253	0.3646	22	0.0311776	2.514e-22
B	KB-226F1.1	rs2262477	T	C	T	C	-0.162	-0.0058	0.5458	22	0.0235	0.8039	22	0.0316564	3.097e-07
B	KB-226F1.1	rs4822458	T	C	T	C	-0.295	-0.0047	0.514	22	0.018	0.7923	22	0.0312087	3.309e-21
B	KB-226F1.1	rs4822466	A	G	A	G	-0.298	-0.0045	0.5185	22	0.0214	0.8322	22	0.0311906	1.246e-21
B	KB-226F1.1	rs5760175	T	G	T	G	0.299	0.0146	0.5335	22	0.025	0.5586	22	0.0312034	9.493e-22
B	LRRC61	rs2098053	A	G	A	G	0.179	0.0195	0.2964	7	0.0206	0.3438	7	0.0316084	1.487e-08
B	RP11-796E2.4	rs2099618	T	C	T	C	-0.15	0.0043	0.6655	12	0.0194	0.8252	12	0.0317014	2.227e-06
B	RP11-242F4.2	rs2106022	T	C	T	C	-0.141	0.0226	0.6998	8	0.0213	0.2885	8	0.0318348	9.462e-06
B	PSME4	rs2111868	A	G	A	G	0.147	-0.0228	0.4884	2	0.0177	0.1989	2	0.0317194	3.58e-06
B	DHFR	rs2115014	C	G	C	G	0.174	0.0198	0.405	5	0.0187	0.29	5	0.0317118	4.09e-08
B	LHPP	rs2124161	T	C	T	C	-0.175	-0.0036	0.5676	10	0.0179	0.8402	10	0.0317609	3.59e-08
B	VAV3	rs2125749	A	C	A	C	-0.2	-0.0214	0.3086	1	0.0188	0.2537	1	0.031658	2.658e-10
B	AC005037.3	rs2136600	T	C	T	C	-0.385	0.0436	0.2365	2	0.0238	0.06739	2	0.0307098	4.7e-36
B	AC005037.3	rs6435066	C	G	C	G	0.378	-0.0334	0.7649	2	0.0238	0.1594	2	0.0307953	1.24e-34
B	AC005037.3	rs7559150	T	C	T	C	-0.154	-0.0337	0.7558	2	0.0234	0.1498	2	0.0317863	1.267e-06
B	AC005037.3	rs7588993	A	G	A	G	0.376	-0.036	0.7701	2	0.0244	0.1396	2	0.0307881	2.666e-34
B	AC005037.3	rs7917	T	C	T	C	-0.378	0.0332	0.2342	2	0.0244	0.1734	2	0.0307953	1.24e-34
B	GCC2	rs2139809	T	C	T	C	-0.268	-0.024	0.3867	2	0.0195	0.2185	2	0.0313509	1.248e-17
B	MRPL14	rs2144510	A	G	A	G	0.15	0.0073	0.4345	6	0.0187	0.6982	6	0.0318376	2.46e-06
B	HMGB1	rs2149851	T	C	T	C	0.18	-0.0272	0.5026	13	0.018	0.1307	13	0.0316061	1.233e-08
B	HLA-DPB1	rs2163472	T	C	T	C	0.499	-0.0304	0.5529	6	0.0251	0.2257	6	0.02979	5.608e-63
B	HLA-DPB1	rs3117236	A	G	A	G	-0.343	0.0085	0.7904	6	0.0318	0.7885	6	0.0309676	1.639e-28
B	HLA-DPB1	rs743771	A	C	A	C	0.173	-0.034	0.5196	6	0.0177	0.05452	6	0.031697	4.817e-08
B	SNRNP25	rs216598	T	C	T	C	0.199	0.0129	0.2716	16	0.0223	0.5637	16	0.031584	2.964e-10
B	RP3-325F22.5	rs2181096	T	C	T	C	-0.219	0.0328	0.2864	6	0.0214	0.1259	6	0.0315212	3.713e-12
B	RPS12	rs2209154	T	C	T	C	0.15	0.0056	0.4599	6	0.018	0.7554	6	0.0316712	2.178e-06
B	RPS12	rs62425109	A	C	A	C	-0.271	-0.0021	0.9487	6	0.0453	0.9635	6	0.031343	5.321e-18
B	TSTD3	rs2209156	C	G	C	G	-0.148	-0.0033	0.4294	6	0.02	0.8677	6	0.0318133	3.285e-06
B	TSTD3	rs330832	C	G	C	G	-0.206	0.0069	0.5562	6	0.0178	0.6999	6	0.0316285	7.361e-11
B	TSTD3	rs6919202	T	C	T	C	-0.148	-0.0101	0.4358	6	0.0181	0.5765	6	0.0318133	3.285e-06
B	TSTD3	rs7772948	A	G	A	G	-0.148	-0.0084	0.4361	6	0.0178	0.6387	6	0.0318133	3.285e-06
B	FCRL3	rs2210913	T	C	T	C	0.344	0.0465	0.429	1	0.0179	0.009492	1	0.0309567	1.093e-28
B	MACROD2	rs2224735	C	G	C	G	0.228	-0.0045	0.4805	20	0.0187	0.8075	20	0.0314665	4.299e-13
B	MACROD2	rs4814426	A	C	A	C	-0.15	-0.0157	0.1654	20	0.0332	0.6366	20	0.0317817	2.362e-06
B	MACROD2	rs6110879	A	G	A	G	0.194	-0.0157	0.4107	20	0.0183	0.3905	20	0.0316067	8.36e-10
B	POLR1D	rs2232669	T	C	T	C	0.355	-0.0035	0.1113	13	0.0293	0.9047	13	0.0309009	1.51e-30
B	U2AF1L4	rs2239947	C	G	C	G	0.226	-0.0062	0.1511	19	0.0261	0.8121	19	0.0315473	7.844e-13
B	TOMM7	rs2240728	T	C	T	C	-0.622	-0.0386	0.4126	7	0.0187	0.03878	7	0.0284396	4.916e-106
B	FUOM	rs2240892	T	C	T	C	-0.168	0.0293	0.7761	10	0.0276	0.2888	10	0.0316578	1.116e-07
B	PSD4	rs2241976	A	G	A	G	-0.153	0.0138	0.5058	2	0.0186	0.4588	2	0.0318337	1.538e-06
B	TAPBPL	rs2243750	T	C	T	C	-0.228	0.0043	0.691	12	0.019	0.8197	12	0.0314988	4.541e-13
B	LINC00926	rs2248534	T	G	T	G	-0.294	0.004	0.754	15	0.0228	0.8624	15	0.0312648	5.275e-21
B	MYO7B	rs2248754	T	C	T	C	-0.315	-0.0246	0.3552	2	0.0187	0.1878	2	0.0311549	4.949e-24
B	ZSCAN18	rs2260914	A	G	A	G	-0.159	0.0209	0.2572	19	0.0217	0.3364	19	0.0317972	5.72e-07
B	CDC42	rs2268179	T	G	T	G	0.248	0.0142	0.3062	1	0.022	0.518	1	0.0314353	3.041e-15
B	GSTM4	rs2269341	T	C	T	C	-0.235	-0.0155	0.4304	1	0.0181	0.3906	1	0.0314398	7.744e-14
B	KIAA0040	rs2269650	T	G	T	G	0.388	-0.0013	0.4061	1	0.0183	0.9416	1	0.0307247	1.475e-36
B	MANBA	rs227275	A	C	A	C	-0.152	0.0095	0.4579	4	0.0178	0.5943	4	0.0317145	1.645e-06
B	FAM69B	rs2275160	A	G	A	G	-0.211	-0.009	0.5641	9	0.021	0.6694	9	0.0316249	2.524e-11
B	FAM69B	rs4880136	A	G	A	G	0.205	0.0085	0.436	9	0.0213	0.6898	9	0.0316554	9.419e-11
B	FAM69B	rs7859621	A	G	A	G	0.206	-0.0038	0.4553	9	0.0208	0.856	9	0.0316365	7.442e-11
B	FAM69B	rs9411219	A	G	A	G	0.206	0.0145	0.4444	9	0.0214	0.4978	9	0.0315606	6.704e-11
B	FAM69B	rs9411221	A	G	A	G	0.2	-0.0095	0.5685	9	0.0213	0.6559	9	0.0316992	2.803e-10
B	LMO7	rs2281765	A	G	A	G	0.164	0.0337	0.3201	13	0.0194	0.08274	13	0.0317929	2.491e-07
B	DNAJC15	rs2281778	C	G	C	G	0.37	0.0227	0.7827	13	0.0224	0.3115	13	0.0307693	2.627e-33
B	UROS	rs2281954	A	G	A	G	-0.2	-0.0163	0.4318	10	0.0178	0.3602	10	0.0316664	2.687e-10
B	C19orf83	rs2286756	T	G	T	G	-0.146	-0.0227	0.4992	19	0.019	0.2305	19	0.0318218	4.474e-06
B	TRIB2	rs2288192	T	C	T	C	-0.15	0.028	0.3279	2	0.0222	0.2056	2	0.0317589	2.323e-06
B	OCEL1	rs2288544	T	C	T	C	-0.146	0.0034	0.2805	19	0.0224	0.8788	19	0.0316806	4.056e-06
B	TMEM204	rs2294624	A	G	A	G	0.249	0.0375	0.1386	16	0.0262	0.1514	16	0.0314147	2.259e-15
B	TCL1A	rs2296310	A	C	A	C	-0.225	-0.0147	0.1616	14	0.0249	0.5557	14	0.0314757	8.782e-13
B	LTA4H	rs2300557	T	C	T	C	-0.257	0.0276	0.1733	12	0.0274	0.3146	12	0.0314043	2.755e-16
B	ANXA6	rs2303038	T	C	T	C	0.244	-0.0034	0.1946	5	0.0229	0.8824	5	0.0314315	8.3e-15
B	EIF3G	rs2305795	A	G	A	G	0.147	0.024	0.6438	19	0.0269	0.3714	19	0.0318643	3.963e-06
B	SAR1A	rs2310991	A	C	A	C	-0.208	-0.0136	0.3958	10	0.0198	0.4929	10	0.0315735	4.464e-11
B	CCDC101	rs231977	T	C	T	C	0.189	0.0099	0.548	16	0.0188	0.596	16	0.0317461	2.625e-09
B	AC079767.4	rs2360969	T	C	T	C	-0.141	0.0292	0.3667	2	0.0203	0.151	2	0.0318763	9.718e-06
B	ZNFX1	rs237706	T	G	T	G	0.195	-0.0276	0.7819	20	0.0213	0.1953	20	0.0315863	6.677e-10
B	REV3L	rs240970	T	C	T	C	0.202	-0.0045	0.7126	6	0.0223	0.8398	6	0.0316743	1.801e-10
B	BLK	rs2409780	T	C	T	C	0.319	-0.0081	0.6397	8	0.0207	0.6951	8	0.0310709	9.942e-25
B	SNX22	rs2414835	A	G	A	G	-0.157	-0.0012	0.7271	15	0.0216	0.9566	15	0.0316907	7.265e-07
B	LRRC37A2	rs2435207	A	G	A	G	-0.195	0.0115	0.2823	17	0.0277	0.6773	17	0.0316291	7.039e-10
B	ABCA1	rs2437821	T	C	T	C	0.184	0.0055	0.7627	9	0.0211	0.7958	9	0.0316546	6.146e-09
B	MTDH	rs2448158	A	C	A	C	0.152	0.0033	0.4113	8	0.019	0.8616	8	0.0317511	1.691e-06
B	ZFP3	rs2448251	A	T	A	T	0.15	-0.0033	0.8483	17	0.0332	0.9203	17	0.0318178	2.425e-06
B	ZNF234	rs2460748	A	G	A	G	0.162	0.0595	0.097	19	0.0339	0.07925	19	0.0318072	3.521e-07
B	SAMD12	rs2460966	A	G	A	G	-0.157	-0.0374	0.1165	8	0.0301	0.2152	8	0.031818	8.043e-07
B	SAMD12	rs2514594	A	G	A	G	-0.205	0.0351	0.8766	8	0.0295	0.2339	8	0.0315814	8.518e-11
B	SAMD12	rs2514596	A	G	A	G	-0.156	-0.0323	0.1194	8	0.0301	0.2825	8	0.0318581	9.745e-07
B	SAMD12	rs2514611	A	G	A	G	0.157	0.0323	0.8833	8	0.0301	0.2822	8	0.0317063	7.357e-07
B	SAMD12	rs2514612	C	G	C	G	-0.157	-0.0354	0.1171	8	0.0301	0.2388	8	0.0316665	7.125e-07
B	AC023590.1	rs2460970	A	G	A	G	-0.272	0.0367	0.8814	8	0.0297	0.216	8	0.0313723	4.319e-18
B	ZNF506	rs248944	C	G	C	G	-0.21	-0.0323	0.5581	19	0.0185	0.08144	19	0.0315542	2.829e-11
B	TC2N	rs2498812	A	G	A	G	0.195	0.0287	0.4435	14	0.0182	0.1144	14	0.0316344	7.085e-10
B	LINC00339	rs2501281	A	C	A	C	-0.194	0.0144	0.4085	1	0.02	0.4722	1	0.0316111	8.405e-10
B	LST1	rs2507960	A	G	A	G	-0.188	-0.0642	0.2126	6	0.0307	0.03641	6	0.0316318	2.792e-09
B	HCG23	rs2516469	C	G	C	G	-0.178	-0.0606	0.9004	6	0.0455	0.1831	6	0.0316595	1.884e-08
B	HCG23	rs28703977	T	C	T	C	0.156	-0.0158	0.3151	6	0.0276	0.5658	6	0.0316929	8.556e-07
B	HCG23	rs9266792	T	G	T	G	-0.178	-0.0577	0.9098	6	0.0467	0.2166	6	0.0317173	1.999e-08
B	XXbac-BPG252P9.10	rs2516721	T	C	T	C	0.262	0.0078	0.6029	6	0.0255	0.7608	6	0.0313381	6.249e-17
B	XXbac-BPG252P9.10	rs2516724	T	G	T	G	0.247	-0.0003	0.6522	6	0.0267	0.9912	6	0.0315106	4.555e-15
B	XXbac-BPG252P9.10	rs2844768	A	G	A	G	-0.243	0.0117	0.3484	6	0.0271	0.6662	6	0.0314533	1.112e-14
B	XXbac-BPG252P9.10	rs3130396	T	C	T	C	0.206	0.0164	0.7025	6	0.0286	0.567	6	0.0316491	7.572e-11
B	XXbac-BPG252P9.10	rs3132662	A	G	A	G	-0.312	-0.0013	0.3515	6	0.0267	0.9623	6	0.0311849	1.451e-23
B	TSTD1	rs2516841	A	G	A	G	0.512	0.0415	0.225	1	0.0218	0.05731	1	0.0296765	1.068e-66
B	TSTD1	rs55729337	A	C	A	C	0.24	0.0289	0.7165	1	0.0199	0.1457	1	0.0315408	2.758e-14
B	C6orf25	rs2523856	T	C	T	C	-0.281	0.0062	0.5437	6	0.0263	0.8137	6	0.0312963	2.74e-19
B	C6orf25	rs3131042	A	G	A	G	0.2	0.0624	0.4528	6	0.0257	0.01532	6	0.0317039	2.82e-10
B	C6orf25	rs3131043	A	G	A	G	0.397	0.0633	0.4498	6	0.0259	0.01464	6	0.0306436	2.19e-38
B	C6orf25	rs3131046	T	C	T	C	0.397	0.0625	0.4529	6	0.0258	0.01524	6	0.0306436	2.19e-38
B	C6orf25	rs7740474	A	G	A	G	0.397	0.064	0.4529	6	0.0258	0.01305	6	0.0306436	2.19e-38
B	HLA-B	rs2524096	T	G	T	G	0.49	0.0236	0.5126	6	0.0259	0.3623	6	0.0298862	2.058e-60
B	HLA-B	rs2596468	A	G	A	G	0.407	-0.0267	0.8059	6	0.035	0.4459	6	0.0305267	1.496e-40
B	HLA-B	rs9266382	A	C	A	C	0.171	0.0333	0.6916	6	0.0275	0.2271	6	0.0317191	7.004e-08
B	HLA-B	rs9357123	A	G	A	G	-0.186	0.0418	0.1478	6	0.0373	0.2627	6	0.0317248	4.548e-09
B	TBCA	rs254421	A	G	A	G	-0.316	-0.0144	0.2856	5	0.0236	0.54	5	0.0311063	3.03e-24
B	ZNF85	rs2545225	A	G	A	G	-0.297	-0.0213	0.8707	19	0.0305	0.4854	19	0.0311756	1.624e-21
B	C5orf30	rs2545662	A	T	A	T	0.239	-0.005	0.8196	5	0.027	0.8518	5	0.0314319	2.877e-14
B	CENPK	rs2548790	A	G	A	G	-0.192	-0.0201	0.2484	5	0.0223	0.3688	5	0.0316117	1.25e-09
B	RRBP1	rs2618592	A	T	A	T	0.171	-0.003	0.4477	20	0.0194	0.8774	20	0.0316961	6.853e-08
B	RP11-554J4.1	rs2627782	A	G	A	G	0.152	-0.0475	0.4982	2	0.0184	0.01007	2	0.0318007	1.755e-06
B	PTPN22	rs2636008	A	G	A	G	-0.143	0.0071	0.5607	1	0.0196	0.7169	1	0.0317088	6.489e-06
B	CCDC141	rs2655140	T	C	T	C	-0.145	0.0059	0.3434	2	0.0191	0.7569	2	0.0317742	5.032e-06
B	VPS53	rs2657617	T	C	T	C	-0.16	0.0446	0.4458	17	0.0208	0.03177	17	0.0318168	4.936e-07
B	SETD9	rs2662033	T	G	T	G	-0.183	-0.0271	0.2556	5	0.0216	0.2086	5	0.0316192	7.139e-09
B	LIMD1	rs2673023	T	C	T	C	0.414	0.0109	0.2318	3	0.0218	0.6155	3	0.0304973	5.638e-42
B	CHPT1	rs2695294	A	G	A	G	0.161	-0.0052	0.4864	12	0.0189	0.7824	12	0.0316552	3.656e-07
B	ZNF136	rs269814	T	C	T	C	-0.141	0.0452	0.8056	19	0.0246	0.06584	19	0.0317736	9.095e-06
B	IRAK3	rs2701652	C	G	C	G	0.2	0.037	0.2688	12	0.0212	0.08067	12	0.0317012	2.81e-10
B	SLC4A7	rs2724491	T	C	T	C	0.187	-0.0018	0.5507	3	0.0185	0.9217	3	0.0317371	3.812e-09
B	CD79B	rs2727348	A	C	A	C	0.16	-0.003	0.2548	17	0.0227	0.8942	17	0.0316731	4.381e-07
B	SETD5-AS1	rs2728927	A	C	A	C	-0.17	0.0195	0.4113	3	0.0185	0.2904	3	0.031637	7.724e-08
B	PRR7-AS1	rs2731670	A	C	A	C	-0.303	-0.0395	0.5043	5	0.0202	0.0505	5	0.0311862	2.581e-22
B	SYS1	rs2743239	A	T	A	T	0.191	-0.0106	0.7917	20	0.0254	0.6757	20	0.0316446	1.582e-09
B	RP3-475N16.1	rs2756186	T	C	T	C	-0.143	0.0035	0.1272	6	0.0293	0.9039	6	0.0317786	6.799e-06
B	RNGTT	rs2756370	A	T	A	T	0.299	-0.0305	0.7939	6	0.025	0.224	6	0.0312125	9.753e-22
B	ZSWIM7	rs2779210	A	G	A	G	-0.148	-0.0274	0.4991	17	0.0195	0.159	17	0.031812	3.282e-06
B	GALT	rs2812357	T	C	T	C	-0.174	-0.0143	0.4231	9	0.0179	0.4241	9	0.0316811	3.969e-08
B	ELOVL5	rs2816355	T	C	T	C	-0.204	0.0228	0.5225	6	0.0186	0.2199	6	0.0316734	1.189e-10
B	MRPS6	rs2834346	A	G	A	G	-0.155	-0.0185	0.3487	21	0.0187	0.3229	21	0.031688	1.001e-06
B	HLA-DRB5	rs28366319	A	G	A	G	0.745	-0.0613	0.3272	6	0.0227	0.006885	6	0.0264325	8.931e-175
B	HLA-DRB5	rs6457592	T	C	T	C	0.363	0.0362	0.3803	6	0.0255	0.1563	6	0.0308135	4.918e-32
B	HLA-DRB5	rs805262	T	C	T	C	0.26	-0.0358	0.5072	6	0.0261	0.1702	6	0.0314418	1.348e-16
B	SOCS5	rs28370327	A	C	A	C	-0.2	-0.0255	0.5928	2	0.0183	0.163	2	0.0316641	2.679e-10
B	POLM	rs28382621	C	G	C	G	-0.227	-0.0564	0.9073	7	0.0357	0.1144	7	0.0315032	5.778e-13
B	U2AF1	rs2839633	A	G	A	G	-0.147	-0.0245	0.5957	21	0.0212	0.2485	21	0.0317781	3.731e-06
B	FOXK1	rs28405484	C	G	C	G	-0.141	0.0649	0.0675	7	0.0533	0.2231	7	0.0317587	9.007e-06
B	TIMM10	rs2848626	T	C	T	C	-0.399	-0.0176	0.7931	11	0.0225	0.4351	11	0.0306066	7.595e-39
B	MSH5	rs2853915	A	C	A	C	0.22	0.0137	0.6963	6	0.0338	0.6852	6	0.0316038	3.374e-12
B	MSH5	rs6457401	T	G	T	G	0.148	-0.0379	0.3359	6	0.0264	0.151	6	0.0318051	3.266e-06
B	MSH5	rs9501374	T	C	T	C	-0.178	-0.0492	0.346	6	0.026	0.05867	6	0.0316402	1.847e-08
B	MSH5	rs9501375	T	C	T	C	0.192	0.0543	0.6484	6	0.0261	0.0374	6	0.0316542	1.315e-09
B	MSH5	rs9501376	T	C	T	C	-0.192	-0.0511	0.3455	6	0.0259	0.04869	6	0.0316542	1.315e-09
B	DDR1	rs2853915	A	C	A	C	0.15	0.0137	0.6963	6	0.0338	0.6852	6	0.0317689	2.34e-06
B	XXbac-BPG299F13.17	rs2854001	A	G	A	G	-0.156	0.0319	0.1972	6	0.0247	0.196	6	0.0317151	8.708e-07
B	XXbac-BPG299F13.17	rs9501587	A	G	A	G	-0.241	0.0117	0.2246	6	0.0311	0.706	6	0.0315122	2.044e-14
B	EVI2A	rs2854319	C	G	C	G	0.339	0.021	0.5494	17	0.0195	0.2831	17	0.0310262	8.634e-28
B	HLA-DOB	rs2857111	T	C	T	C	0.161	0.0286	0.9027	6	0.0301	0.3427	6	0.031747	3.95e-07
B	DCLK2	rs28605560	A	G	A	G	-0.206	0.0004	0.1842	4	0.0247	0.9877	4	0.0315562	6.664e-11
B	DCLK2	rs28665284	T	C	T	C	-0.205	-0.0213	0.1982	4	0.0243	0.381	4	0.0315348	7.992e-11
B	DCLK2	rs28806288	A	G	A	G	-0.297	0.0223	0.8014	4	0.0243	0.3584	4	0.0312651	2.111e-21
B	DCLK2	rs56150320	A	G	A	G	-0.215	-0.0184	0.1979	4	0.0245	0.4525	4	0.0316239	1.056e-11
B	DCLK2	rs62338190	C	G	C	G	-0.217	-0.0037	0.1803	4	0.0251	0.8828	4	0.0315542	6.11e-12
B	INSIG1	rs28637746	T	C	T	C	-0.202	-0.0415	0.4947	7	0.0233	0.07513	7	0.0316282	1.695e-10
B	FXYD5	rs28659908	T	C	T	C	0.219	0.0547	0.5517	19	0.0192	0.004401	19	0.0316361	4.438e-12
B	WDR60	rs28679564	C	G	C	G	0.182	0.0468	0.7916	7	0.0225	0.03737	7	0.031672	9.116e-09
B	RPLP2	rs28694634	A	G	A	G	-0.397	-0.0105	0.5172	11	0.0087	0.2301	11	0.0306238	1.964e-38
B	RPS10	rs28847046	T	C	T	C	-0.253	-0.0471	0.6705	6	0.0259	0.06868	6	0.0314503	8.664e-16
B	RPS10	rs78454682	A	G	A	G	-0.221	-0.0334	0.1111	6	0.0309	0.2798	6	0.0315683	2.547e-12
B	RPS10	rs9380433	T	C	T	C	-0.484	-0.0121	0.7453	6	0.0248	0.6242	6	0.0299162	7.15e-59
B	RPS24	rs2913134	T	C	T	C	0.193	0.0204	0.5404	10	0.0183	0.2644	10	0.0317267	1.178e-09
B	ZC2HC1A	rs2919936	C	G	C	G	0.275	-0.0141	0.7411	8	0.0213	0.5089	8	0.0313305	1.673e-18
B	ERAP2	rs2927608	A	G	A	G	0.425	-0.0031	0.4468	5	0.0174	0.8576	5	0.0304111	2.21e-44
B	NOMO1	rs2941258	T	C	T	C	0.227	-0.0136	0.8189	16	0.0253	0.5905	16	0.0315311	6.055e-13
B	NOMO1	rs7192563	T	C	T	C	-0.225	0.0069	0.2162	16	0.0233	0.7669	16	0.0315594	1.008e-12
B	NOMO1	rs7405130	T	C	T	C	-0.229	0.0116	0.2452	16	0.0232	0.6173	16	0.0314961	3.575e-13
B	NOMO1	rs9927842	T	C	T	C	-0.226	0.0065	0.1786	16	0.0243	0.789	16	0.0315077	7.345e-13
B	COMMD5	rs2953858	T	C	T	C	0.151	0.0151	0.3493	8	0.0198	0.4457	8	0.031689	1.888e-06
B	RPL8	rs2954658	T	C	T	C	-0.839	-0.0188	0.496	8	0.0213	0.3771	8	0.0243204	1e-200
B	R3HDM4	rs2965294	C	G	C	G	-0.143	-0.0021	0.5304	19	0.0088	0.808	19	0.0318715	7.231e-06
B	MPHOSPH6	rs2967375	A	G	A	G	0.177	0.0233	0.2325	16	0.0216	0.28	16	0.031705	2.368e-08
B	SMIM19	rs2974366	A	C	A	C	-0.198	-0.0388	0.575	8	0.0186	0.03684	8	0.0316866	4.139e-10
B	TCL1B	rs2985640	A	G	A	G	0.196	0.0086	0.2915	14	0.02	0.667	14	0.0316562	5.959e-10
B	RP11-164H13.1	rs2985640	A	G	A	G	-0.159	0.0086	0.2915	14	0.02	0.667	14	0.0316831	5.209e-07
B	SCIMP	rs3031	A	G	A	G	-0.166	-0.0227	0.4074	17	0.0202	0.2614	17	0.0316872	1.617e-07
B	SCIMP	rs61182333	T	C	T	C	0.266	0.0076	0.1587	17	0.0291	0.7943	17	0.0313569	2.195e-17
B	PLTP	rs3091649	A	G	A	G	-0.232	-0.0257	0.5498	20	0.0175	0.1428	20	0.0314979	1.764e-13
B	PLTP	rs3092073	A	G	A	G	-0.272	0.023	0.4444	20	0.0174	0.1857	20	0.0313483	4.074e-18
B	PLTP	rs394643	A	G	A	G	-0.267	0.0269	0.4403	20	0.0177	0.1287	20	0.0314031	1.858e-17
B	PLTP	rs441346	C	G	C	G	0.276	-0.0271	0.5545	20	0.0178	0.1272	20	0.0313493	1.32e-18
B	PLTP	rs8119032	A	T	A	T	-0.243	0.0168	0.5869	20	0.0207	0.4158	20	0.0314997	1.216e-14
B	RPS3	rs3094303	A	G	A	G	0.392	-0.014	0.8954	11	0.0313	0.6548	11	0.0306445	1.821e-37
B	AC137932.1	rs3102382	C	G	C	G	-0.169	-0.0077	0.5088	16	0.0186	0.6774	16	0.0317694	1.04e-07
B	HCG25	rs3104405	A	C	A	C	0.15	-0.0022	0.6544	6	0.0268	0.9345	6	0.0317316	2.277e-06
B	CHI3L2	rs3118207	A	G	A	G	-0.542	0.0142	0.3227	1	0.0201	0.4776	1	0.0293576	4.178e-76
B	SURF1	rs3118667	T	C	T	C	-0.194	0.0055	0.5743	9	0.02	0.7837	9	0.0316339	8.642e-10
B	C11orf24	rs312018	A	G	A	G	0.328	-0.0088	0.4219	11	0.0181	0.6288	11	0.0311038	5.338e-26
B	ZFYVE28	rs3128777	A	G	A	G	0.159	-0.0238	0.8498	4	0.0265	0.3687	4	0.0317359	5.44e-07
B	ZFYVE28	rs3128793	T	C	T	C	-0.142	-0.0186	0.8462	4	0.0255	0.467	4	0.0317099	7.531e-06
B	TAPBP	rs3130260	A	G	A	G	-0.258	0.0322	0.3002	6	0.0195	0.09859	6	0.0314652	2.413e-16
B	FKBPL	rs3130458	T	C	T	C	0.186	0.0565	0.2487	6	0.0282	0.04518	6	0.031755	4.703e-09
B	ATP6V1G2	rs3130566	C	G	C	G	0.349	-0.0467	0.8544	6	0.0266	0.07896	6	0.0309753	1.909e-29
B	HLA-DQA2	rs3132949	T	C	T	C	0.326	0.001	0.4108	6	0.0278	0.9706	6	0.0310888	1.001e-25
B	HLA-DQA2	rs9272461	A	G	A	G	0.791	-0.0597	0.2805	6	0.0263	0.02327	6	0.0255143	1e-200
B	RPL36	rs3213651	A	G	A	G	0.151	0.0741	0.9195	19	0.0383	0.05281	19	0.031794	2.041e-06
B	WAC-AS1	rs332192	T	C	T	C	0.161	-0.0635	0.3019	10	0.0255	0.01264	10	0.0317709	4.03e-07
B	TMED9	rs335485	C	G	C	G	0.142	0.051	0.6717	5	0.0207	0.01388	5	0.0317119	7.541e-06
B	SESTD1	rs340354	A	T	A	T	-0.197	-0.0051	0.7731	2	0.0222	0.819	2	0.0316082	4.589e-10
B	MBP	rs34070985	T	C	T	C	-0.184	-0.002	0.3249	18	0.0203	0.9221	18	0.031617	5.897e-09
B	STARD10	rs341085	A	C	A	C	0.143	0.0167	0.3378	11	0.0193	0.3869	11	0.0317942	6.87e-06
B	FANCA	rs34177108	A	C	A	C	-0.177	0.0205	0.2442	16	0.0269	0.4449	16	0.0316742	2.295e-08
B	MSTO1	rs34245846	A	G	A	G	0.144	0.0497	0.731	1	0.0245	0.04251	1	0.0317266	5.658e-06
B	CMTM6	rs342766	A	G	A	G	-0.146	-0.0101	0.6303	3	0.0183	0.5834	3	0.0318347	4.514e-06
B	EHMT2	rs34277309	T	G	T	G	-0.144	0.027	0.8398	6	0.0275	0.3271	6	0.0317812	5.871e-06
B	SNRPD2	rs34399924	A	G	A	G	-0.28	0.0257	0.3131	19	0.0215	0.2336	19	0.0313225	3.918e-19
B	ZSCAN31	rs34560199	C	G	C	G	-0.242	0.0412	0.0659	6	0.0541	0.4461	6	0.031475	1.487e-14
B	ZSCAN31	rs34668037	A	G	A	G	-0.242	0.0361	0.0653	6	0.0554	0.5152	6	0.031475	1.487e-14
B	DSP	rs34704640	A	G	A	G	0.46	-0.0264	0.5533	6	0.0179	0.14	6	0.030173	1.766e-52
B	ANGEL2	rs34868056	A	G	A	G	-0.156	0.0074	0.5588	1	0.0198	0.707	1	0.0317107	8.678e-07
B	GPR155	rs35155300	A	G	A	G	0.276	-0.003	0.2487	2	0.0237	0.9004	2	0.0312958	1.154e-18
B	KYNU	rs351696	A	G	A	G	0.221	-0.0184	0.4776	2	0.0177	0.2984	2	0.0315596	2.512e-12
B	CSTB	rs35285321	A	G	A	G	-0.49	0.0282	0.4132	21	0.019	0.1384	21	0.0298553	1.557e-60
B	DPEP2	rs35316276	T	C	T	C	0.145	0.0118	0.2503	16	0.0243	0.6281	16	0.0316811	4.72e-06
B	CD164	rs35452836	A	T	A	T	-0.174	0.0248	0.71	6	0.02	0.214	6	0.0316475	3.84e-08
B	SIDT1-AS1	rs35452897	T	C	T	C	0.268	-0.0001	0.21	3	0.0216	0.9978	3	0.0313315	1.192e-17
B	NDUFA12	rs35498210	T	C	T	C	0.154	0.0323	0.3364	12	0.0188	0.08518	12	0.0318624	1.343e-06
B	PDXDC1	rs35512524	C	G	C	G	0.167	0.0677	0.1506	16	0.0335	0.04341	16	0.0317677	1.465e-07
B	MILR1	rs35528570	A	G	A	G	-0.223	-0.0166	0.5769	17	0.0265	0.5317	17	0.0314948	1.436e-12
B	37500	rs35533015	A	G	A	G	0.204	0.0021	0.0968	2	0.0304	0.9441	2	0.0315902	1.063e-10
B	ARL17A	rs35732828	A	C	A	C	0.166	0.0355	0.1473	17	0.0331	0.2825	17	0.0317226	1.669e-07
B	FAR1	rs35766662	A	G	A	G	0.174	-0.0207	0.3183	11	0.0217	0.3385	11	0.0317604	4.289e-08
B	CDIP1	rs35880878	A	G	A	G	0.146	0.0211	0.8074	16	0.0245	0.3887	16	0.0318006	4.409e-06
B	KLHDC10	rs35886223	A	G	A	G	0.164	0.0073	0.3115	7	0.0239	0.7588	7	0.0318223	2.555e-07
B	MTHFR	rs35983202	T	G	T	G	-0.143	0.0128	0.833	1	0.0246	0.603	1	0.0317999	6.896e-06
B	SRD5A3	rs36110240	T	C	T	C	0.161	0.0474	0.1486	4	0.0321	0.1394	4	0.0317545	3.975e-07
B	METTL8	rs36140780	T	C	T	C	-0.47	0.0083	0.2405	2	0.0237	0.7253	2	0.0300595	4.163e-55
B	ZNF667-AS1	rs36147582	T	C	T	C	0.253	-0.0224	0.2329	19	0.0224	0.318	19	0.0314429	8.532e-16
B	IGLL5	rs364790	A	G	A	G	-0.245	-0.0326	0.5395	22	0.0256	0.2022	22	0.0315117	7.551e-15
B	SS18L2	rs3733059	T	C	T	C	0.157	0.0399	0.0892	3	0.0315	0.2051	3	0.031719	7.432e-07
B	GDI2	rs3736461	C	G	C	G	-0.278	0.0082	0.1868	10	0.0244	0.7373	10	0.0313109	6.764e-19
B	LAX1	rs3737976	T	C	T	C	-0.146	-0.0369	0.4571	1	0.0206	0.07263	1	0.0317034	4.121e-06
B	TACC1	rs3739247	T	C	T	C	0.167	0.0028	0.4357	8	0.0217	0.8982	8	0.0316458	1.312e-07
B	L3HYPDH	rs3742645	T	G	T	G	-0.189	0.0059	0.3697	14	0.0187	0.7537	14	0.0315982	2.213e-09
B	UPF3A	rs3752107	A	G	A	G	-0.175	0.0553	0.083	13	0.0347	0.1117	13	0.0316564	3.237e-08
B	NMRK1	rs3752955	A	C	A	C	0.195	-0.0082	0.4196	9	0.0186	0.6591	9	0.0316191	6.953e-10
B	C6orf62	rs3756814	T	C	T	C	0.175	-0.0043	0.6531	6	0.0187	0.8195	6	0.0317805	3.66e-08
B	DRAM2	rs3762374	T	C	T	C	0.32	-0.0033	0.2857	1	0.0198	0.8686	1	0.0311315	8.766e-25
B	DEGS1	rs3767732	A	G	A	G	-0.173	0.0002	0.8366	1	0.0285	0.9946	1	0.0318001	5.321e-08
B	CAPG	rs3770102	T	G	T	G	0.242	-0.0012	0.3681	2	0.0195	0.9491	2	0.031465	1.459e-14
B	TLK1	rs3770433	A	G	A	G	-0.245	-0.0113	0.3553	2	0.0208	0.5864	2	0.0314003	6.071e-15
B	DNASE1L3	rs3772985	A	C	A	C	-0.213	0.0325	0.2017	3	0.0239	0.174	3	0.0316462	1.689e-11
B	ITIH4	rs3774568	A	T	A	T	0.143	0.031	0.3423	3	0.0206	0.1317	3	0.0318181	6.98e-06
B	C9orf156	rs3780419	T	C	T	C	-0.258	-0.0305	0.7527	9	0.0212	0.151	9	0.0313523	1.887e-16
B	CD82	rs3781759	T	C	T	C	-0.171	-0.0173	0.1602	11	0.0265	0.5149	11	0.0317184	6.999e-08
B	LEPROT	rs3790435	T	C	T	C	-0.156	0.0296	0.4829	1	0.0193	0.1244	1	0.0317776	9.149e-07
B	LAMTOR4	rs3807479	C	G	C	G	0.215	-0.0198	0.3864	7	0.0198	0.3186	7	0.0315665	9.691e-12
B	RHBDF2	rs3809694	A	C	A	C	0.217	-0.0018	0.5146	17	0.0271	0.9465	17	0.0316424	6.989e-12
B	RPL23A	rs3809797	T	C	T	C	0.36	-0.0161	0.8477	17	0.0267	0.5467	17	0.0308448	1.786e-31
B	ACAP1	rs3809822	C	G	C	G	0.196	-0.0266	0.7672	17	0.0225	0.2368	17	0.0316313	5.777e-10
B	VTI1A	rs3814572	A	G	A	G	-0.164	0.0133	0.8589	10	0.0305	0.6626	10	0.0317902	2.485e-07
B	YBX3	rs3816566	T	C	T	C	0.161	0.0004	0.3	12	0.0217	0.9849	12	0.0317955	4.114e-07
B	EPSTI1	rs3825511	A	C	A	C	0.264	-0.0051	0.3549	13	0.0193	0.7928	13	0.0313597	3.815e-17
B	CTSH	rs3825932	T	C	T	C	-0.196	0.0052	0.4192	15	0.0218	0.8098	15	0.0316875	6.194e-10
B	LINC00969	rs3827561	C	G	C	G	-0.295	0.0088	0.5791	3	0.0209	0.6725	3	0.031271	3.96e-21
B	LINC00969	rs9886992	A	G	A	G	-0.201	-0.0168	0.4632	3	0.0268	0.5308	3	0.0316952	2.273e-10
B	CCDC58	rs3828362	C	G	C	G	-0.293	0.038	0.6083	3	0.0183	0.03763	3	0.0312351	6.567e-21
B	IGFLR1	rs3848662	T	G	T	G	-0.191	0.0154	0.1461	19	0.0268	0.5667	19	0.0316997	1.688e-09
B	NME7	rs3885717	A	T	A	T	-0.142	0.0314	0.4423	1	0.018	0.08093	1	0.0317658	7.814e-06
B	MYBL2	rs390076	C	G	C	G	0.449	-0.0336	0.2074	20	0.0229	0.1432	20	0.030232	6.771e-50
B	RP11-108M9.4	rs3901404	A	T	A	T	-0.181	0.0264	0.4957	1	0.0196	0.1771	1	0.0317384	1.178e-08
B	PINLYP	rs397706	A	G	A	G	-0.345	0.0041	0.5505	19	0.0178	0.8169	19	0.0309958	8.908e-29
B	PINLYP	rs398981	A	G	A	G	0.146	0.0023	0.5501	19	0.0177	0.8973	19	0.0318903	4.69e-06
B	PINLYP	rs425530	T	C	T	C	0.354	0.0133	0.4583	19	0.0248	0.5934	19	0.0309107	2.289e-30
B	HELLS	rs3980262	A	G	A	G	0.158	-0.0414	0.3094	10	0.0357	0.2465	10	0.0316803	6.122e-07
B	SSBP4	rs4006662	T	C	T	C	0.185	0.0009	0.7829	19	0.0218	0.9669	19	0.0316502	5.061e-09
B	ADPRM	rs403817	A	T	A	T	-0.231	-0.0294	0.4614	17	0.0177	0.09734	17	0.031557	2.478e-13
B	ATP6AP1L	rs4081859	A	G	A	G	0.159	-0.0129	0.7558	5	0.0234	0.5822	5	0.0317839	5.658e-07
B	ATP6AP1L	rs6452447	A	G	A	G	0.149	0.007	0.2821	5	0.0097	0.4697	5	0.0316692	2.54e-06
B	ATP6AP1L	rs6888977	T	C	T	C	0.148	-0.0153	0.7577	5	0.0235	0.5149	5	0.0317409	3.12e-06
B	ATP6AP1L	rs79616997	T	G	T	G	-0.145	0.0117	0.2418	5	0.0234	0.6157	5	0.0317328	4.891e-06
B	COX4I1	rs411327	A	G	A	G	0.142	0.0451	0.1877	16	0.031	0.1454	16	0.0318268	8.133e-06
B	CTSS	rs41271951	A	G	A	G	0.172	0.0472	0.9258	1	0.0429	0.272	1	0.0316767	5.64e-08
B	UQCRH	rs41292543	A	G	A	G	0.206	-0.0074	0.8922	1	0.0336	0.8268	1	0.0316031	7.109e-11
B	TRMT12	rs4132855	A	G	A	G	-0.141	-0.0299	0.6212	8	0.0187	0.111	8	0.0319045	9.896e-06
B	MGST3	rs4147596	T	C	T	C	0.42	0.009	0.4632	1	0.0193	0.6399	1	0.030449	2.787e-43
B	MTUS1	rs415226	A	T	A	T	0.478	0.0095	0.7187	8	0.0199	0.6316	8	0.0299741	2.985e-57
B	MTUS1	rs426498	T	C	T	C	0.143	-0.0241	0.3068	8	0.0198	0.2223	8	0.0316893	6.405e-06
B	MTUS1	rs441448	C	G	C	G	-0.41	-0.0104	0.3148	8	0.0196	0.5957	8	0.0305121	3.655e-41
B	C1orf115	rs415273	A	G	A	G	-0.171	0.0126	0.856	1	0.0335	0.7074	1	0.0316244	6.401e-08
B	C1orf115	rs425437	A	G	A	G	0.167	0.0354	0.7896	1	0.0266	0.183	1	0.0316682	1.339e-07
B	C1orf115	rs437078	A	G	A	G	0.167	0.0274	0.7908	1	0.0264	0.2977	1	0.0316682	1.339e-07
B	GTF2H4	rs41546314	T	C	T	C	0.321	0.0223	0.2549	6	0.0289	0.4398	6	0.031122	6.075e-25
B	GTF2H4	rs4713443	T	G	T	G	0.38	0.0321	0.514	6	0.0249	0.1975	6	0.0307866	5.312e-35
B	GTF2H4	rs4713444	A	G	A	G	0.303	0.0336	0.5125	6	0.0252	0.1822	6	0.0312346	2.992e-22
B	GTF2H4	rs7755428	T	C	T	C	-0.303	-0.0344	0.4875	6	0.0252	0.1727	6	0.0312346	2.992e-22
B	GTF2H4	rs9366770	C	G	C	G	-0.256	-0.0127	0.4909	6	0.0253	0.6151	6	0.0314442	3.907e-16
B	ANKRD36	rs4243786	T	C	T	C	0.144	0.0272	0.5835	2	0.0199	0.1715	2	0.0317573	5.777e-06
B	NIPAL2	rs4288343	A	T	A	T	0.154	0.015	0.9189	8	0.0426	0.7243	8	0.0317572	1.239e-06
B	MLTK	rs4338932	C	G	C	G	-0.206	-0.0003	0.2098	2	0.0226	0.9903	2	0.0315698	6.79e-11
B	RPL27A	rs4390341	T	C	T	C	0.229	-0.005	0.2496	11	0.0231	0.8275	11	0.0315345	3.817e-13
B	RPL27A	rs61875926	C	G	C	G	0.285	-0.029	0.9081	11	0.033	0.3785	11	0.0313227	9.13e-20
B	FAM177B	rs4424514	A	G	A	G	-0.358	0.0213	0.22	1	0.0242	0.3791	1	0.0308788	4.435e-31
B	MRPL34	rs4430871	T	C	T	C	0.177	0.02	0.3581	19	0.0193	0.2993	19	0.0316946	2.343e-08
B	HSD17B11	rs4443241	T	C	T	C	-0.181	0.0142	0.3631	4	0.019	0.4551	4	0.0317614	1.207e-08
B	ZNF638	rs4470366	A	T	A	T	-0.142	0.0168	0.5082	2	0.0185	0.3644	2	0.0318153	8.072e-06
B	DDX11	rs4537846	T	C	T	C	-0.319	0.0087	0.5094	12	0.0206	0.6718	12	0.0311422	1.268e-24
B	PWWP2A	rs4540217	T	C	T	C	0.157	0.0341	0.3449	5	0.0189	0.07111	5	0.0317257	7.472e-07
B	C20orf27	rs45495794	T	C	T	C	0.143	-0.0518	0.9408	20	0.0472	0.2724	20	0.0316921	6.417e-06
B	VPS72	rs4579760	A	G	A	G	0.142	0.0015	0.4929	1	0.0181	0.9359	1	0.0318553	8.286e-06
B	SLC12A7	rs4580814	T	G	T	G	0.193	0.0027	0.5031	5	0.0195	0.8883	5	0.031708	1.152e-09
B	SLC12A7	rs6864465	T	C	T	C	0.168	-0.0034	0.4837	5	0.0199	0.8633	5	0.031738	1.201e-07
B	SLC12A7	rs6880997	T	G	T	G	-0.192	-0.008	0.4954	5	0.0195	0.6803	5	0.031605	1.24e-09
B	SLC12A7	rs6895108	A	G	A	G	0.197	0.0077	0.5058	5	0.0194	0.6892	5	0.0315749	4.4e-10
B	SLC12A7	rs7703616	T	C	T	C	0.193	0.0123	0.5084	5	0.0194	0.5261	5	0.0315682	9.732e-10
B	FAM98A	rs4671032	T	C	T	C	-0.16	-0.004	0.8213	2	0.0246	0.8723	2	0.0317195	4.554e-07
B	ACYP2	rs4671747	T	C	T	C	-0.321	0.0276	0.4006	2	0.02	0.1671	2	0.0310529	4.783e-25
B	BTNL9	rs4701015	T	C	T	C	-0.234	0.0064	0.4854	5	0.018	0.7229	5	0.0314862	1.071e-13
B	BTNL9	rs7709346	T	C	T	C	0.254	0.0015	0.4758	5	0.0179	0.935	5	0.0313803	5.762e-16
B	BTNL9	rs9686314	A	G	A	G	-0.223	-0.0013	0.5033	5	0.018	0.9443	5	0.031589	1.672e-12
B	MDGA1	rs4711510	A	G	A	G	0.235	-0.0172	0.5242	6	0.0184	0.349	6	0.0315169	8.897e-14
B	MDGA1	rs6901540	C	G	C	G	0.238	-0.0208	0.5224	6	0.0184	0.2584	6	0.0315142	4.281e-14
B	MDGA1	rs6937280	T	G	T	G	-0.239	0.0188	0.4756	6	0.0184	0.3061	6	0.0315224	3.405e-14
B	MDGA1	rs6938061	A	G	A	G	-0.242	0.0222	0.4761	6	0.0183	0.2263	6	0.0314337	1.374e-14
B	MDGA1	rs9349050	T	C	T	C	0.313	0.0146	0.4748	6	0.0184	0.4266	6	0.031134	8.883e-24
B	PLEKHA2	rs4733957	C	G	C	G	-0.148	-0.0096	0.6023	8	0.0193	0.6189	8	0.0318051	3.266e-06
B	VCL	rs4746177	A	G	A	G	-0.212	-0.0039	0.1298	10	0.0272	0.887	10	0.0315796	1.904e-11
B	MCMBP	rs4752345	T	C	T	C	-0.169	0.006	0.6967	10	0.0192	0.7552	10	0.0316546	9.352e-08
B	MFHAS1	rs475259	A	G	A	G	-0.168	-0.0185	0.3664	8	0.0192	0.3358	8	0.0316877	1.147e-07
B	ACAT1	rs4754296	T	G	T	G	-0.183	-0.0001	0.8629	11	0.0284	0.9973	11	0.0316957	7.757e-09
B	CD27-AS1	rs4764474	T	C	T	C	-0.144	0.0161	0.7452	12	0.0224	0.4718	12	0.0318843	6.292e-06
B	MLF2	rs4764512	T	C	T	C	-0.144	-0.0066	0.2264	12	0.0222	0.7649	12	0.0318632	6.204e-06
B	RP11-446N19.1	rs4768697	C	G	C	G	-0.198	-0.0307	0.7144	12	0.02	0.1252	12	0.0315864	3.645e-10
B	MYO1E	rs4775163	T	C	T	C	-0.177	-0.0015	0.4759	15	0.0183	0.9353	15	0.0317456	2.467e-08
B	SNX29P2	rs4788162	A	G	A	G	0.239	-0.0233	0.285	16	0.0231	0.3137	16	0.0314312	2.873e-14
B	VAMP2	rs4792267	A	G	A	G	0.213	0.0042	0.6382	17	0.0187	0.8221	17	0.0315358	1.436e-11
B	NME1-NME2	rs4794210	T	C	T	C	-0.156	-0.0147	0.4492	17	0.0182	0.4209	17	0.0317307	8.816e-07
B	CTD-2368P22.1	rs4801243	A	C	A	C	-0.502	-0.0001	0.7821	19	0.0229	0.9962	19	0.0297462	6.745e-64
B	ZNF264	rs4801440	C	G	C	G	-0.144	-0.0553	0.112	19	0.051	0.279	19	0.0317258	5.655e-06
B	VRK3	rs4802648	T	C	T	C	-0.172	0.0126	0.2475	19	0.0209	0.5477	19	0.0317875	6.27e-08
B	ZNF600	rs4802995	C	G	C	G	-0.168	-0.0279	0.5901	19	0.0259	0.283	19	0.0317416	1.205e-07
B	FXYD1	rs4806107	T	C	T	C	-0.159	-0.05	0.3167	19	0.0197	0.01122	19	0.0318386	5.916e-07
B	POLR2I	rs4806252	A	G	A	G	0.169	-0.0089	0.5739	19	0.0182	0.6238	19	0.0316355	9.188e-08
B	GPX4	rs4807542	A	G	A	G	0.153	-0.0332	0.1858	19	0.0252	0.1881	19	0.0317649	1.46e-06
B	VPREB3	rs4822436	A	G	A	G	-0.212	0.0056	0.7366	22	0.0248	0.8215	22	0.0315475	1.817e-11
B	MIF	rs4822444	C	G	C	G	-0.169	0.0272	0.1705	22	0.0239	0.2564	22	0.0317264	9.996e-08
B	P2RX5	rs486474	A	G	A	G	-0.186	-0.0062	0.5844	17	0.019	0.743	17	0.0316159	4.026e-09
B	GRHPR	rs4878690	T	C	T	C	0.298	-0.0292	0.365	9	0.0195	0.1333	9	0.0311722	1.18e-21
B	SNHG7	rs4880136	A	G	A	G	-0.204	0.0085	0.436	9	0.0213	0.6898	9	0.0316108	1.093e-10
B	RBM26	rs4885625	T	G	T	G	0.214	0.0038	0.5418	13	0.0187	0.8374	13	0.0315608	1.197e-11
B	ABRACL	rs4895550	T	C	T	C	-0.171	-0.0018	0.4201	6	0.0182	0.9205	6	0.0316831	6.769e-08
B	CHURC1	rs4902334	T	C	T	C	-0.199	0.056	0.5933	14	0.0192	0.003446	14	0.0316626	3.278e-10
B	PHACTR4	rs4908414	T	C	T	C	0.172	0.0243	0.7038	1	0.021	0.2487	1	0.031753	6.067e-08
B	SIDT2	rs4938343	C	G	C	G	0.266	0.0337	0.6934	11	0.0207	0.1033	11	0.0313565	2.193e-17
B	GBP7	rs495163	A	G	A	G	-0.384	-0.0235	0.4608	1	0.0182	0.1982	1	0.0307272	7.747e-36
B	GBP7	rs521704	A	C	A	C	-0.38	-0.0127	0.4676	1	0.0182	0.4849	1	0.0307453	4.322e-35
B	GBP7	rs623134	A	T	A	T	0.386	0.0238	0.5392	1	0.0182	0.1911	1	0.0306652	2.472e-36
B	GBP7	rs674903	A	G	A	G	-0.198	0.0197	0.5354	1	0.0183	0.282	1	0.0316315	3.86e-10
B	GBP7	rs683100	T	C	T	C	-0.384	-0.0184	0.4605	1	0.0182	0.3098	1	0.0307222	7.549e-36
B	EML4	rs4953236	A	G	A	G	-0.16	-0.0149	0.3717	2	0.0201	0.458	2	0.0318286	4.984e-07
B	RP11-298J20.3	rs4962711	T	C	T	C	0.473	-0.0211	0.272	10	0.0204	0.2988	10	0.0300596	8.653e-56
B	RP11-298J20.3	rs77741718	T	C	T	C	-0.24	0.0092	0.0956	10	0.0364	0.7999	10	0.0315498	2.805e-14
B	KHNYN	rs4981514	T	C	T	C	0.168	0.0443	0.0921	14	0.0355	0.2126	14	0.0317942	1.264e-07
B	MRPL52	rs4982683	A	G	A	G	0.143	0.0249	0.5402	14	0.0186	0.179	14	0.0317483	6.663e-06
B	SELL	rs4987360	A	G	A	G	-0.211	0.0193	0.7028	1	0.0209	0.3559	1	0.0315583	2.293e-11
B	CTD-3138B18.5	rs500286	T	C	T	C	-0.154	-0.0041	0.4312	19	0.0197	0.8366	19	0.0317125	1.197e-06
B	WDR18	rs5015042	A	G	A	G	-0.148	-0.0103	0.6692	19	0.0092	0.2629	19	0.031786	3.222e-06
B	CCDC88B	rs510372	T	C	T	C	-0.151	-0.0082	0.3446	11	0.0192	0.6697	11	0.0317726	2.009e-06
B	RPL11	rs519202	T	C	T	C	0.288	0.0147	0.6048	1	0.0183	0.4218	1	0.0312409	3.008e-20
B	RPL11	rs77766201	A	G	A	G	-0.382	-0.0318	0.2258	1	0.0238	0.1802	1	0.0306915	1.462e-35
B	SF1	rs533447	T	C	T	C	0.212	-0.0066	0.3695	11	0.0265	0.8039	11	0.0315646	1.863e-11
B	RNASEH2C	rs535111	A	G	A	G	0.151	-0.0477	0.5986	11	0.0179	0.007822	11	0.0317516	1.978e-06
B	HSPA1B	rs536971557	T	C	T	C	-0.203	0.0016	0.0724	6	0.0505	0.9747	6	0.0315595	1.257e-10
B	RGS16	rs539456	T	C	T	C	-0.152	-0.0299	0.3491	1	0.0199	0.1329	1	0.0317877	1.738e-06
B	FAM111A	rs556507	A	C	A	C	0.201	0.0023	0.5015	11	0.0186	0.9034	11	0.0315468	1.872e-10
B	TPGS1	rs55714911	T	C	T	C	-0.146	0.0154	0.7125	19	0.0099	0.1207	19	0.0318618	4.599e-06
B	C19orf48	rs55716643	A	G	A	G	0.169	0.0075	0.3726	19	0.0211	0.7227	19	0.0316462	9.28e-08
B	NMI	rs55775354	A	G	A	G	0.216	0.0149	0.4511	2	0.0178	0.4027	2	0.0316266	8.509e-12
B	EBPL	rs55777819	A	T	A	T	0.143	0.019	0.2435	13	0.0274	0.487	13	0.0316977	6.441e-06
B	EBPL	rs6561557	A	G	A	G	-0.15	0.0167	0.3683	13	0.0191	0.3841	13	0.0317782	2.356e-06
B	EBPL	rs9562915	T	C	T	C	0.249	-0.0222	0.7646	13	0.021	0.29	13	0.0314501	2.427e-15
B	SYNE3	rs55795323	T	C	T	C	-0.162	-0.0033	0.5143	14	0.0185	0.8567	14	0.0316939	3.198e-07
B	KLF11	rs56101156	C	G	C	G	-0.146	-0.0193	0.0993	2	0.0378	0.6088	2	0.0316912	4.086e-06
B	RDH5	rs56108400	T	G	T	G	-0.143	-0.0174	0.2486	12	0.0261	0.5047	12	0.0316828	6.377e-06
B	KRT10	rs56261283	A	G	A	G	0.224	0.0089	0.1721	17	0.0245	0.716	17	0.0315366	1.222e-12
B	POLR2J3	rs56308176	A	G	A	G	0.15	-0.0132	0.3949	7	0.0226	0.5593	7	0.0317274	2.27e-06
B	POLR2J3	rs6971245	C	G	C	G	0.174	0.0054	0.3402	7	0.0296	0.8559	7	0.031792	4.423e-08
B	POLR2J3	rs9632725	T	C	T	C	-0.196	-0.0175	0.8327	7	0.0309	0.5699	7	0.0316888	6.204e-10
B	DIRAS1	rs56348918	T	C	T	C	0.159	0.0097	0.3387	19	0.0232	0.6756	19	0.0317201	5.37e-07
B	DIRAS1	rs56349636	T	C	T	C	0.167	-0.0211	0.6502	19	0.0242	0.3832	19	0.03165	1.317e-07
B	DIRAS1	rs72980722	A	G	A	G	-0.157	0.0092	0.3392	19	0.0233	0.6914	19	0.0316632	7.106e-07
B	DIRAS1	rs72980725	T	C	T	C	0.165	-0.0093	0.6596	19	0.0231	0.686	19	0.0318119	2.14e-07
B	DIRAS1	rs72980727	T	C	T	C	0.167	-0.0093	0.6624	19	0.0231	0.6883	19	0.0316927	1.369e-07
B	FXYD7	rs56413999	T	C	T	C	-0.159	-0.0494	0.3307	19	0.0193	0.01071	19	0.0316981	5.274e-07
B	MRPL21	rs564849	T	C	T	C	-0.218	-0.0203	0.3096	11	0.019	0.2852	11	0.0315884	5.154e-12
B	TMEM39A	rs56786663	A	G	A	G	0.145	0.0214	0.6612	3	0.019	0.2616	3	0.031847	5.288e-06
B	OPTN	rs57057378	A	G	A	G	-0.258	-0.0001	0.2768	10	0.0211	0.9944	10	0.0314514	2.342e-16
B	C6orf48	rs57165260	A	C	A	C	0.236	-0.005	0.8317	6	0.0263	0.8497	6	0.0315284	7.138e-14
B	CTD-2017D11.1	rs57495058	A	G	A	G	0.193	0.0011	0.1882	19	0.0253	0.9654	19	0.031645	1.068e-09
B	LARGE	rs5749579	T	C	T	C	-0.493	-0.0123	0.6796	22	0.0209	0.5575	22	0.0298236	2.211e-61
B	LARGE	rs72620416	T	C	T	C	0.163	-0.0021	0.8426	22	0.0248	0.9318	22	0.0318043	2.974e-07
B	DDT	rs5751777	T	C	T	C	0.285	-0.0146	0.5746	22	0.0201	0.4672	22	0.0313373	9.493e-20
B	SYNGR1	rs5757584	T	C	T	C	0.199	0.0258	0.3519	22	0.0255	0.3113	22	0.0316428	3.196e-10
B	FCRLA	rs57678166	T	C	T	C	-0.229	0.024	0.8466	1	0.0246	0.3292	1	0.0314852	3.509e-13
B	RP1-29C18.10	rs5770622	T	G	T	G	0.412	0.0021	0.4093	22	0.0194	0.9151	22	0.0305525	1.917e-41
B	GNPTG	rs57890635	T	C	T	C	0.203	-0.0015	0.3875	16	0.0215	0.9458	16	0.0316976	1.511e-10
B	MAD1L1	rs58120505	T	C	T	C	0.147	0.0055	0.5536	7	0.0183	0.7623	7	0.0317182	3.577e-06
B	ZNF266	rs58359623	C	G	C	G	-0.18	-0.0351	0.4714	19	0.0185	0.05733	19	0.0316909	1.348e-08
B	CTSW	rs583887	T	C	T	C	-0.142	0.0427	0.2765	11	0.0213	0.0451	11	0.0318801	8.421e-06
B	MACF1	rs584763	A	T	A	T	-0.156	0.0213	0.2838	1	0.0244	0.3838	1	0.0317268	8.789e-07
B	RP11-408A13.4	rs585002	T	C	T	C	0.142	0.0158	0.1838	9	0.0236	0.5036	9	0.0318859	8.453e-06
B	AC090186.1	rs58561048	T	C	T	C	0.165	-0.0146	0.149	8	0.0249	0.5571	8	0.031741	2.011e-07
B	RP11-693J15.5	rs58638543	A	G	A	G	-0.195	0.0004	0.7758	12	0.0243	0.9883	12	0.031591	6.716e-10
B	RPS6	rs58717638	T	G	T	G	0.151	-0.0195	0.2916	9	0.0256	0.4469	9	0.0318006	2.051e-06
B	RPS6	rs6475324	A	G	A	G	-0.334	0.0337	0.1064	9	0.0347	0.3306	9	0.0309823	4.262e-27
B	AHI1	rs58761508	A	G	A	G	-0.42	0.0128	0.3317	6	0.0191	0.503	6	0.0304439	2.699e-43
B	FADS3	rs589783	A	G	A	G	-0.144	-0.0236	0.5893	11	0.0191	0.2153	11	0.0318312	6.072e-06
B	RP11-386I14.4	rs59087988	T	G	T	G	0.149	-0.0314	0.9142	1	0.0348	0.3666	1	0.0318348	2.863e-06
B	RP11-386I14.4	rs9726525	T	G	T	G	-0.211	0.0111	0.29	1	0.0203	0.5841	1	0.0315538	2.278e-11
B	MTSS1	rs59676492	A	C	A	C	-0.186	0.0003	0.1145	8	0.0325	0.9927	8	0.0316499	4.183e-09
B	ASPH	rs59681890	T	C	T	C	0.189	-0.0128	0.1661	8	0.0259	0.6216	8	0.0316639	2.388e-09
B	LGALS3	rs59783432	T	C	T	C	-0.142	-0.0033	0.8398	14	0.0259	0.899	14	0.0317945	7.963e-06
B	DIEXF	rs598514	T	C	T	C	-0.188	-0.0183	0.5189	1	0.0185	0.3218	1	0.0316473	2.842e-09
B	PIGP	rs59900471	A	G	A	G	-0.165	0.0015	0.2284	21	0.0212	0.942	21	0.0316363	1.833e-07
B	CRYBB2	rs6004662	A	G	A	G	0.375	0.0362	0.1029	22	0.0336	0.2815	22	0.0308111	4.439e-34
B	CRYBB2	rs9624834	A	C	A	C	0.146	-0.0263	0.8835	22	0.0334	0.4308	22	0.0318812	4.661e-06
B	C22orf34	rs6009805	T	C	T	C	-0.172	0.0168	0.3519	22	0.02	0.4002	22	0.0316506	5.5e-08
B	C22orf34	rs6009807	A	G	A	G	-0.172	0.0176	0.3511	22	0.02	0.3776	22	0.0316506	5.5e-08
B	C22orf34	rs7285764	T	C	T	C	0.152	0.0177	0.3511	22	0.02	0.3755	22	0.0317007	1.628e-06
B	C22orf34	rs739242	A	G	A	G	-0.175	0.0172	0.3537	22	0.0201	0.3933	22	0.0317159	3.434e-08
B	C22orf34	rs9616715	T	C	T	C	0.17	-0.0177	0.6489	22	0.02	0.3758	22	0.0317532	8.613e-08
B	ZFAS1	rs6012617	C	G	C	G	-0.3	-0.0121	0.8121	20	0.0235	0.6063	20	0.0312584	8.198e-22
B	YWHAB	rs6031847	T	C	T	C	-0.202	0.0059	0.2629	20	0.0209	0.778	20	0.0315484	1.525e-10
B	UCP2	rs603950	A	G	A	G	-0.217	0.0088	0.5832	11	0.0187	0.639	11	0.031522	5.816e-12
B	DSTN	rs6044953	A	G	A	G	-0.16	0.0176	0.5972	20	0.018	0.3274	20	0.0317812	4.793e-07
B	PI4K2B	rs60527077	A	G	A	G	-0.204	0.0377	0.0952	4	0.0351	0.2831	4	0.0316722	1.187e-10
B	ARPC1B	rs60577432	A	G	A	G	0.147	0.0166	0.0662	7	0.0473	0.7251	7	0.0318406	3.898e-06
B	CPNE1	rs60646509	T	G	T	G	0.21	0.0309	0.8966	20	0.0291	0.2875	20	0.031657	3.276e-11
B	BLCAP	rs6066614	C	G	C	G	-0.151	-0.0185	0.2379	20	0.0243	0.4451	20	0.0317544	1.982e-06
B	POMZP3	rs60701917	T	G	T	G	0.261	-0.0021	0.2113	7	0.0314	0.9458	7	0.0314496	1.05e-16
B	BCAS4	rs6096141	T	C	T	C	0.204	0.0191	0.5725	20	0.0187	0.3067	20	0.0315718	1.037e-10
B	PLEK	rs61142289	T	C	T	C	0.202	-0.0046	0.8576	2	0.0269	0.8649	2	0.0315926	1.617e-10
B	COX6B1	rs61218414	T	C	T	C	0.244	-0.0199	0.4558	19	0.0182	0.2748	19	0.0314838	9.188e-15
B	RPS25	rs61381062	A	G	A	G	-0.321	-0.0247	0.2374	11	0.0214	0.2485	11	0.0311311	6.269e-25
B	CCDC152	rs61460310	A	G	A	G	-0.156	0.0076	0.701	5	0.0201	0.7065	5	0.0318506	9.688e-07
B	NUDT2	rs61573237	T	C	T	C	0.316	-0.019	0.2447	9	0.0225	0.3978	9	0.0311277	3.255e-24
B	NCOA7	rs61737181	C	G	C	G	-0.155	0.0593	0.1039	6	0.0336	0.07795	6	0.0317207	1.027e-06
B	SYNC	rs61798931	A	G	A	G	-0.145	0.0129	0.9026	1	0.0408	0.7515	1	0.031826	5.213e-06
B	FADS2	rs61896141	A	C	A	C	0.273	0.0186	0.8361	11	0.0298	0.5317	11	0.0313154	2.838e-18
B	FADS2	rs61897793	A	G	A	G	0.174	-0.0186	0.1647	11	0.0295	0.5293	11	0.0317469	4.233e-08
B	FADS2	rs61897795	A	G	A	G	0.247	-0.0015	0.8557	11	0.0313	0.9627	11	0.0314464	4.009e-15
B	FADS2	rs7943728	A	G	A	G	-0.265	-0.0153	0.1657	11	0.0299	0.6073	11	0.0313913	3.124e-17
B	BRI3BP	rs61933395	T	C	T	C	0.143	-0.0097	0.4313	12	0.0197	0.623	12	0.0317704	6.762e-06
B	CLLU1OS	rs61935208	T	G	T	G	-0.36	-0.0213	0.7485	12	0.021	0.3097	12	0.0308643	1.948e-31
B	CLLU1OS	rs61935209	A	G	A	G	-0.233	0.0172	0.2723	12	0.0197	0.3824	12	0.0314828	1.353e-13
B	CLLU1OS	rs61935211	A	G	A	G	0.238	-0.0166	0.755	12	0.021	0.4279	12	0.0315425	4.51e-14
B	CLLU1OS	rs61935212	C	G	C	G	-0.232	0.0195	0.2499	12	0.0207	0.3459	12	0.0315047	1.785e-13
B	CLLU1OS	rs61935214	A	G	A	G	-0.235	0.0244	0.2485	12	0.0217	0.26	12	0.0315132	8.839e-14
B	RAD51C	rs62084384	A	G	A	G	0.177	-0.0051	0.2121	17	0.0217	0.8132	17	0.0317179	2.399e-08
B	TTC39C	rs62087889	C	G	C	G	0.145	-0.0205	0.8979	18	0.0319	0.5202	18	0.0317564	4.971e-06
B	TXNL4A	rs62101570	A	T	A	T	0.155	0.002	0.1352	18	0.0309	0.9479	18	0.0316969	1.008e-06
B	RPS7	rs62106040	A	T	A	T	0.403	0.0025	0.9351	2	0.0408	0.952	2	0.0305504	9.847e-40
B	PTOV1-AS1	rs62112595	A	C	A	C	0.152	-0.0046	0.5031	19	0.0238	0.8479	19	0.0317369	1.673e-06
B	C19orf44	rs62116842	T	C	T	C	-0.141	-0.0664	0.0744	19	0.046	0.1489	19	0.0318879	9.791e-06
B	CAPN12	rs62119115	A	G	A	G	-0.175	-0.0148	0.2382	19	0.0228	0.5159	19	0.0317507	3.554e-08
B	FKRP	rs62134835	T	G	T	G	0.141	0.0038	0.7476	19	0.0252	0.8814	19	0.0318165	9.351e-06
B	LILRB3	rs62144096	A	G	A	G	-0.154	0.0769	0.1269	19	0.0391	0.0489	19	0.0318087	1.289e-06
B	ITM2C	rs62195291	C	G	C	G	0.221	0.014	0.9085	2	0.0358	0.6954	2	0.0316029	2.69e-12
B	NELFCD	rs62203970	T	G	T	G	-0.146	-0.0458	0.1443	20	0.0275	0.0957	20	0.0317531	4.266e-06
B	PTK6	rs62206949	T	G	T	G	0.157	0.0495	0.8978	20	0.0434	0.2537	20	0.0317205	7.441e-07
B	YBEY	rs62224180	C	G	C	G	0.355	-0.0076	0.365	21	0.0215	0.7253	21	0.0308759	1.356e-30
B	UGT2B17	rs62317912	T	C	T	C	-0.202	0.0611	0.3173	4	0.0382	0.1096	4	0.0315543	1.537e-10
B	RP1-40E16.12	rs62392500	T	C	T	C	-0.169	0.001	0.5423	6	0.0192	0.9569	6	0.0317333	1.006e-07
B	TMEM2	rs62547055	A	G	A	G	0.25	0.0383	0.0873	9	0.0319	0.2294	9	0.0314272	1.793e-15
B	AP003774.1	rs627425	T	C	T	C	0.302	-0.0084	0.331	11	0.0196	0.668	11	0.0312411	4.174e-22
B	NFKBIZ	rs635268	A	G	A	G	-0.177	0.0016	0.7821	3	0.0216	0.9427	3	0.0317117	2.384e-08
B	MRPL32	rs639459	T	G	T	G	-0.163	0.0317	0.8639	7	0.027	0.24	7	0.0317216	2.77e-07
B	RPS16	rs640000	T	C	T	C	0.477	-0.0014	0.3985	19	0.0188	0.9423	19	0.0300147	7.176e-57
B	RSRC2	rs6416298	T	C	T	C	-0.252	-0.0334	0.7596	12	0.0216	0.1227	12	0.0313894	9.893e-16
B	SRSF10	rs6424144	A	G	A	G	-0.22	-0.0336	0.4463	1	0.0186	0.07134	1	0.0315565	3.133e-12
B	PNRC2	rs6424145	C	G	C	G	-0.275	-0.0335	0.4463	1	0.0186	0.07229	1	0.0313352	1.693e-18
B	CNPPD1	rs6436124	A	C	A	C	0.196	0.0136	0.523	2	0.0185	0.4603	2	0.0317118	6.383e-10
B	TPRA1	rs6439081	T	C	T	C	0.183	-0.0016	0.7426	3	0.0207	0.9389	3	0.0316959	7.759e-09
B	RBM19	rs6489923	T	C	T	C	-0.141	-0.0229	0.9233	12	0.0357	0.5218	12	0.0316999	8.669e-06
B	RPL3	rs6509	T	C	T	C	0.242	0.0016	0.4546	22	0.0203	0.937	22	0.0314711	1.476e-14
B	EMP3	rs6509378	T	C	T	C	-0.153	-0.0024	0.4193	19	0.0183	0.8942	19	0.031669	1.357e-06
B	IGHMBP2	rs653264	A	G	A	G	-0.15	0.0143	0.464	11	0.0181	0.4303	11	0.0318348	2.455e-06
B	MRPS18C	rs6535473	T	C	T	C	-0.184	-0.0117	0.4842	4	0.0178	0.5117	4	0.0317214	6.612e-09
B	MRPL53	rs6546907	T	C	T	C	0.213	0.014	0.6347	2	0.0268	0.6001	2	0.0315837	1.541e-11
B	HOPX	rs6554379	A	G	A	G	0.299	-0.0235	0.2982	4	0.0201	0.2425	4	0.031173	8.67e-22
B	L3MBTL3	rs6569648	T	C	T	C	-0.284	0.0392	0.7837	6	0.0239	0.1009	6	0.031243	9.9e-20
B	ENO1	rs6577536	A	G	A	G	-0.193	-0.0024	0.4792	1	0.0207	0.9078	1	0.0317195	1.168e-09
B	ZNF83	rs658086	A	G	A	G	0.222	0.0201	0.5904	19	0.0192	0.2961	19	0.0315936	2.114e-12
B	SNHG8	rs658642	T	C	T	C	0.582	0.0373	0.3576	4	0.0193	0.05346	4	0.0289387	5.856e-90
B	TMEM123	rs6590964	A	G	A	G	0.16	-0.002	0.4282	11	0.0187	0.915	11	0.031667	4.359e-07
B	LRIF1	rs6659328	A	G	A	G	-0.145	0.0188	0.3337	1	0.0199	0.3443	1	0.0316765	4.705e-06
B	DNAJC16	rs6679229	A	G	A	G	-0.154	-0.0146	0.6371	1	0.019	0.4412	1	0.0318268	1.307e-06
B	VAMP4	rs6679354	T	C	T	C	-0.165	-0.0467	0.8039	1	0.0252	0.06366	1	0.0317756	2.073e-07
B	ITGB3BP	rs6697508	A	G	A	G	0.24	0.0333	0.285	1	0.0197	0.09169	1	0.0314927	2.521e-14
B	37316	rs6697965	T	C	T	C	-0.206	0.0036	0.6512	1	0.0201	0.8578	1	0.0315547	6.65e-11
B	PARK7	rs6700772	C	G	C	G	-0.194	-0.0106	0.592	1	0.0217	0.6268	1	0.0316211	8.508e-10
B	DARS	rs6711493	A	G	A	G	-0.184	-0.0406	0.7555	2	0.0215	0.05883	2	0.0316545	6.145e-09
B	ANXA4	rs6711807	T	C	T	C	-0.306	-0.0159	0.6671	2	0.0205	0.4389	2	0.0311479	8.866e-23
B	SH3YL1	rs6724728	C	G	C	G	0.165	0.0247	0.2726	2	0.0099	0.01224	2	0.0318129	2.142e-07
B	SH3YL1	rs7595075	A	C	A	C	-0.355	0.0039	0.303	2	0.009	0.6646	2	0.0309241	1.668e-30
B	PTPLAD2	rs67375304	C	G	C	G	-0.364	-0.0212	0.8329	9	0.0236	0.3688	9	0.0308404	3.779e-32
B	HEATR5B	rs6738282	A	C	A	C	-0.207	-0.0116	0.6768	2	0.0206	0.5729	2	0.0316277	5.954e-11
B	GPATCH11	rs6738282	A	C	A	C	-0.346	-0.0116	0.6768	2	0.0206	0.5729	2	0.0309487	5.121e-29
B	BTN3A2	rs67509210	T	G	T	G	-0.274	0.075	0.1056	6	0.0288	0.00932	6	0.0313829	2.527e-18
B	DBI	rs6751553	A	G	A	G	0.15	-0.0174	0.6776	2	0.0188	0.3553	2	0.0318303	2.447e-06
B	SH3BP5	rs6771092	A	G	A	G	-0.157	-0.0323	0.9274	3	0.0378	0.3927	3	0.0316841	7.227e-07
B	TTC39B	rs677622	A	G	A	G	-0.162	-0.0046	0.1446	9	0.0281	0.8698	9	0.0318282	3.584e-07
B	ZNF502	rs6778410	A	G	A	G	0.142	0.0107	0.4893	3	0.0198	0.5908	3	0.0318717	8.375e-06
B	ZDHHC19	rs6795707	T	G	T	G	-0.24	0.0357	0.2109	3	0.0236	0.1308	3	0.0314458	2.308e-14
B	KDELR2	rs6796	T	C	T	C	0.264	-0.0258	0.6995	7	0.0204	0.2064	7	0.0313633	3.847e-17
B	ARHGEF3	rs6804621	T	C	T	C	0.25	0.0172	0.2187	3	0.0223	0.4386	3	0.0314415	1.846e-15
B	MAML3	rs6814602	A	G	A	G	0.151	-0.0016	0.4676	4	0.0188	0.933	4	0.0317967	2.045e-06
B	ELP2	rs681757	T	G	T	G	-0.251	0.0402	0.6544	18	0.0192	0.03637	18	0.0314287	1.39e-15
B	TIFA	rs6835890	A	G	A	G	0.347	-0.0052	0.4694	4	0.0178	0.7687	4	0.0309605	3.732e-29
B	CBWD1	rs684092	T	C	T	C	-0.162	-0.003	0.4467	9	0.0084	0.7241	9	0.0317728	3.42e-07
B	CASP3	rs6853677	A	G	A	G	0.141	-0.0369	0.8611	4	0.03	0.2186	4	0.0317994	9.248e-06
B	ANXA5	rs6854854	T	C	T	C	-0.185	-0.0604	0.9155	4	0.0379	0.1116	4	0.0316697	5.172e-09
B	RP11-361F15.2	rs6899613	A	G	A	G	-0.237	-0.0132	0.7752	6	0.0221	0.5513	6	0.0314563	4.911e-14
B	RP11-361F15.2	rs7767314	T	G	T	G	0.219	0.014	0.2008	6	0.0237	0.5541	6	0.0314897	3.534e-12
B	RP11-361F15.2	rs9322136	C	G	C	G	0.146	-0.0253	0.7886	6	0.0226	0.2623	6	0.0316943	4.095e-06
B	RP11-361F15.2	rs9497977	A	T	A	T	-0.236	-0.0168	0.774	6	0.0221	0.4489	6	0.0315078	6.877e-14
B	RP11-385F7.1	rs6904933	A	G	A	G	0.157	-0.005	0.2409	6	0.0212	0.8141	6	0.0316867	7.242e-07
B	RNF144B	rs6907980	A	G	A	G	0.155	0.0022	0.5528	6	0.0205	0.916	6	0.0318368	1.124e-06
B	PRPF4B	rs6921738	C	G	C	G	0.152	-0.0187	0.3123	6	0.0192	0.3302	6	0.0317738	1.72e-06
B	NT5E	rs6942065	A	G	A	G	-0.312	-0.0422	0.1421	6	0.0275	0.1248	6	0.0311771	1.415e-23
B	TIMM13	rs6945	C	G	C	G	0.232	-0.0062	0.5428	19	0.0196	0.7509	19	0.0314914	1.744e-13
B	FIGNL1	rs6945253	T	G	T	G	-0.214	0.0072	0.4154	7	0.0181	0.6918	7	0.0316374	1.341e-11
B	PILRB	rs6953749	T	C	T	C	0.301	0.0232	0.1785	7	0.0254	0.3593	7	0.0312044	5.107e-22
B	C7orf26	rs6968717	T	C	T	C	0.171	0.023	0.1648	7	0.0285	0.4207	7	0.0317694	7.344e-08
B	ERICH1	rs6996811	C	G	C	G	0.179	-0.0111	0.5268	8	0.0183	0.5452	8	0.0316382	1.534e-08
B	LCN8	rs7041806	A	G	A	G	0.745	-0.0199	0.1367	9	0.0269	0.4602	9	0.0264607	2.083e-174
B	DNAJA1	rs7043066	A	G	A	G	0.154	-0.0205	0.6338	9	0.0191	0.2835	9	0.0318457	1.326e-06
B	FUT7	rs7047770	A	G	A	G	-0.177	-0.0287	0.6746	9	0.021	0.1726	9	0.0316975	2.35e-08
B	KIAA1377	rs7112806	A	G	A	G	-0.144	-0.0208	0.1487	11	0.0271	0.4414	11	0.0318949	6.337e-06
B	ARL14EP	rs7115854	A	G	A	G	0.24	-0.0506	0.6178	11	0.019	0.007641	11	0.0315506	2.809e-14
B	RRAS2	rs7118682	T	G	T	G	-0.142	0.0222	0.589	11	0.0179	0.2148	11	0.0317599	7.784e-06
B	HMGN4	rs71276077	T	C	T	C	-0.146	0.0542	0.1455	6	0.027	0.04435	6	0.0318731	4.635e-06
B	CD44	rs7131078	A	G	A	G	0.146	0.001	0.8411	11	0.0257	0.968	11	0.0316912	4.086e-06
B	ZNF407	rs71356962	T	C	T	C	0.142	-0.0212	0.9265	18	0.04	0.5963	18	0.0318105	8.047e-06
B	YEATS4	rs7136238	T	G	T	G	-0.213	0.0181	0.4378	12	0.0177	0.3067	12	0.0316161	1.616e-11
B	CLN8	rs71499040	C	G	C	G	0.233	0.0028	0.6993	8	0.0237	0.9058	8	0.0315476	1.517e-13
B	RP11-841O20.2	rs7158431	A	T	A	T	-0.155	0.0047	0.5553	14	0.0184	0.7979	14	0.031863	1.147e-06
B	SYNE2	rs7158960	T	C	T	C	-0.149	0.0111	0.5513	14	0.018	0.5366	14	0.0317524	2.698e-06
B	IL4R	rs7195219	A	G	A	G	-0.178	0.0175	0.3532	16	0.0187	0.3479	16	0.0316895	1.943e-08
B	CIITA	rs7199828	T	C	T	C	0.142	-0.0055	0.2908	16	0.0221	0.8024	16	0.0317699	7.835e-06
B	NME1	rs7207370	A	G	A	G	-0.256	0.0015	0.613	17	0.0181	0.9321	17	0.0314765	4.186e-16
B	LYRM9	rs7220473	T	C	T	C	-0.141	0.0408	0.3062	17	0.0201	0.04252	17	0.0318568	9.597e-06
B	KDM4B	rs7250055	T	C	T	C	0.167	-0.0028	0.2288	19	0.0213	0.8942	19	0.0317142	1.396e-07
B	WDR83OS	rs7250783	A	G	A	G	-0.149	-0.0103	0.2346	19	0.0234	0.6608	19	0.0317702	2.733e-06
B	AC006129.4	rs7255742	A	G	A	G	0.215	-0.0028	0.2882	19	0.0226	0.9006	19	0.0316033	1.024e-11
B	OAZ1	rs7258864	A	G	A	G	-0.155	0.0012	0.521	19	0.0247	0.9607	19	0.0316563	9.764e-07
B	PPDPF	rs72629024	C	G	C	G	0.505	-0.0728	0.5724	20	0.0311	0.01914	20	0.029763	1.432e-64
B	CRNKL1	rs7265772	A	G	A	G	-0.151	0.0282	0.1761	20	0.0251	0.2616	20	0.0318151	2.073e-06
B	NSUN4	rs72677602	A	G	A	G	0.192	0.0065	0.2879	1	0.0226	0.7746	1	0.031601	1.234e-09
B	CYFIP2	rs727588	A	C	A	C	0.154	0.0041	0.4554	5	0.0177	0.8174	5	0.0317603	1.242e-06
B	NSA2	rs72764687	C	G	C	G	0.374	0.0001	0.1321	5	0.0309	0.9982	5	0.0307639	5.259e-34
B	RP11-517P14.2	rs72785255	T	G	T	G	0.144	-0.0291	0.8803	10	0.0331	0.3804	10	0.0317496	5.747e-06
B	CEBPZ-AS1	rs72792835	T	C	T	C	0.203	-0.0779	0.8463	2	0.025	0.001817	2	0.0315847	1.3e-10
B	GM2A	rs72794132	T	C	T	C	0.397	0.0449	0.1509	5	0.0255	0.07857	5	0.0306073	1.792e-38
B	LIPT1	rs72819965	C	G	C	G	-0.145	-0.0069	0.2733	2	0.0233	0.7659	2	0.0318181	5.185e-06
B	RP11-457M11.5	rs72843784	T	G	T	G	-0.181	0.1333	0.0815	6	0.0388	0.0005926	6	0.0317392	1.179e-08
B	HLA-DQB1	rs72844399	T	C	T	C	0.222	0.0591	0.1481	6	0.028	0.03505	6	0.0314806	1.764e-12
B	STK32C	rs72863822	A	G	A	G	0.148	-0.0005	0.2127	10	0.0256	0.9839	10	0.0318388	3.345e-06
B	MRPL42	rs7302896	A	G	A	G	-0.184	-0.0066	0.8033	12	0.0231	0.7758	12	0.0316683	6.239e-09
B	LTBP4	rs73045278	T	G	T	G	-0.153	-0.1139	0.9286	19	0.0501	0.02297	19	0.0317811	1.478e-06
B	PRR4	rs73066852	A	G	A	G	-0.224	-0.0601	0.8661	12	0.0313	0.05518	12	0.0314892	1.131e-12
B	DAZAP2	rs7314235	C	G	C	G	0.173	0.0102	0.4432	12	0.0188	0.5883	12	0.0316825	4.75e-08
B	TRIM59	rs73170511	A	G	A	G	0.147	-0.0008	0.0766	3	0.0391	0.9841	3	0.0318439	3.907e-06
B	RPS5	rs731835	T	C	T	C	0.649	-0.0478	0.7006	19	0.0209	0.02214	19	0.0280515	2.012e-118
B	AC005076.5	rs73194591	A	G	A	G	-0.142	0.0459	0.8607	7	0.0373	0.2189	7	0.0317456	7.711e-06
B	CD96	rs73226214	A	T	A	T	0.57	0.0451	0.2524	3	0.0212	0.03293	3	0.0290734	1.387e-85
B	CLN5	rs73235362	T	C	T	C	0.143	-0.0043	0.8081	13	0.0228	0.8503	13	0.0318867	7.304e-06
B	RP11-660L16.2	rs732934	A	G	A	G	0.157	0.0323	0.5695	11	0.02	0.1056	11	0.0318559	8.289e-07
B	RIC3	rs73409635	A	C	A	C	-0.195	0.0125	0.0647	11	0.0379	0.741	11	0.0317258	7.925e-10
B	TMEM120B	rs73413708	C	G	C	G	0.165	0.004	0.1924	12	0.0275	0.8839	12	0.0317843	2.089e-07
B	NDUFA6	rs7364180	A	G	A	G	-0.179	0.0013	0.696	22	0.0197	0.9455	22	0.0317396	1.704e-08
B	THEMIS2	rs7365864	C	G	C	G	0.146	-0.0285	0.3535	1	0.0252	0.2592	1	0.0318551	4.578e-06
B	ARF6	rs74051406	T	C	T	C	0.145	-0.0454	0.7941	14	0.0279	0.1033	14	0.0317579	4.976e-06
B	SNRPD3	rs743367	T	C	T	C	0.176	0.0048	0.7936	22	0.0254	0.8498	22	0.0317343	2.922e-08
B	CD83	rs74405933	A	G	A	G	-0.213	0.0311	0.1011	6	0.0348	0.3713	6	0.0316348	1.661e-11
B	MAF1	rs7462703	A	G	A	G	-0.157	0.1198	0.0858	8	0.0393	0.002282	8	0.0317002	7.321e-07
B	CNDP2	rs747176	A	G	A	G	-0.212	0.0122	0.2427	18	0.0211	0.5629	18	0.0316417	2.084e-11
B	ATG10	rs749401	T	C	T	C	-0.195	-0.0071	0.7609	5	0.0233	0.7604	5	0.0316102	6.877e-10
B	SLCO5A1	rs74975207	T	C	T	C	0.144	-0.0135	0.047	8	0.052	0.7956	8	0.0317713	5.832e-06
B	EIF5A	rs7503161	A	C	A	C	0.725	-0.016	0.4059	17	0.019	0.4003	17	0.0268442	1.2e-160
B	ARL16	rs7503637	A	G	A	G	-0.295	0.0063	0.1662	17	0.0297	0.8316	17	0.0312498	3.726e-21
B	SEC61B	rs75085864	A	G	A	G	-0.273	0.0044	0.0798	9	0.0381	0.9081	9	0.0313959	3.456e-18
B	FLVCR1-AS1	rs7524203	C	G	C	G	0.238	0.004	0.5303	1	0.0185	0.8276	1	0.0315028	4.192e-14
B	FCRL2	rs7535596	A	G	A	G	0.212	-0.0373	0.7787	1	0.0216	0.08336	1	0.0315502	1.824e-11
B	TRA2B	rs75440818	A	C	A	C	0.141	0.0487	0.1211	3	0.0314	0.121	3	0.0316907	8.617e-06
B	ALDH9A1	rs7546215	T	C	T	C	0.16	-0.0382	0.3173	1	0.0192	0.04654	1	0.0317203	4.557e-07
B	PPIL3	rs7559150	T	C	T	C	0.297	-0.0337	0.7558	2	0.0234	0.1498	2	0.0312716	2.151e-21
B	TTC32	rs7563410	A	C	A	C	0.142	0.0596	0.1278	2	0.0277	0.03166	2	0.0317161	7.562e-06
B	UBXN4	rs7566628	T	C	T	C	0.149	0.0141	0.899	2	0.0332	0.6713	2	0.031845	2.884e-06
B	CMTR2	rs75768020	T	C	T	C	0.147	-0.0211	0.8236	16	0.0258	0.4122	16	0.0317111	3.559e-06
B	STAT1	rs7578769	C	G	C	G	-0.151	-0.0224	0.6906	2	0.0211	0.288	2	0.0318378	2.108e-06
B	ITGB2	rs760462	T	C	T	C	0.531	-0.0252	0.1969	21	0.0241	0.2967	21	0.0294658	1.335e-72
B	RBM6	rs7613875	A	C	A	C	-0.209	0.0251	0.4539	3	0.0203	0.2175	3	0.0316108	3.8e-11
B	RPPH1	rs76311431	C	G	C	G	-0.178	-0.0119	0.8761	14	0.027	0.6584	14	0.0316728	1.91e-08
B	KIAA1407	rs7631864	A	G	A	G	0.162	-0.0068	0.2833	3	0.0199	0.7318	3	0.0318183	3.554e-07
B	SLC15A2	rs7632786	A	G	A	G	-0.212	0.0181	0.5474	3	0.0185	0.3274	3	0.0316151	2.005e-11
B	AC022498.1	rs7633866	T	C	T	C	-0.16	0.0057	0.5962	3	0.0229	0.8034	3	0.0317797	4.787e-07
B	COPG1	rs7634178	T	C	T	C	-0.157	-0.0579	0.2006	3	0.024	0.01577	3	0.0317462	7.596e-07
B	EAF2	rs7642303	T	G	T	G	-0.568	0.0212	0.5535	3	0.0181	0.2419	3	0.0290871	6.406e-85
B	RPL32	rs7647881	A	G	A	G	-0.184	-0.0263	0.8202	3	0.0265	0.3213	3	0.0316424	6.064e-09
B	RP11-69E11.4	rs76571594	A	G	A	G	0.177	-0.0301	0.0615	1	0.054	0.5776	1	0.0316446	2.227e-08
B	STIM2	rs7659660	A	G	A	G	0.172	0.0382	0.7295	4	0.0248	0.1233	4	0.0317075	5.809e-08
B	RP11-539L10.3	rs7662433	A	G	A	G	-0.16	-0.0006	0.1625	4	0.0252	0.9807	4	0.0318291	4.986e-07
B	AKAP7	rs76670887	T	G	T	G	0.202	0.0114	0.1442	6	0.0292	0.6962	6	0.0315479	1.524e-10
B	THAP9-AS1	rs7682657	A	T	A	T	0.183	-0.0401	0.7023	4	0.0212	0.05909	4	0.0317533	8.254e-09
B	RP11-254F7.2	rs76958402	A	G	A	G	0.185	0.0069	0.1166	2	0.0347	0.8423	2	0.0317444	5.616e-09
B	UBA6	rs7697056	A	C	A	C	0.167	-0.0332	0.376	4	0.018	0.06527	4	0.0318132	1.526e-07
B	NDUFA3	rs76992175	T	C	T	C	-0.207	-0.0764	0.9057	19	0.0391	0.05069	19	0.0315475	5.326e-11
B	NME4	rs77371232	A	T	A	T	-0.381	0.0248	0.5493	16	0.0201	0.216	16	0.0307307	2.678e-35
B	TMEM101	rs77536093	A	G	A	G	0.168	-0.0245	0.9173	17	0.0387	0.5275	17	0.031814	1.287e-07
B	POMC	rs77619458	C	G	C	G	0.164	0.0176	0.083	2	0.0378	0.6418	2	0.0316659	2.23e-07
B	TNRC18	rs7791057	A	G	A	G	0.147	0.0403	0.5671	7	0.0243	0.09745	7	0.0317484	3.654e-06
B	PHF14	rs7791241	A	G	A	G	-0.149	0.011	0.5439	7	0.0179	0.5372	7	0.0317249	2.645e-06
B	AFTPH	rs78054499	T	C	T	C	-0.163	-0.0264	0.9062	2	0.0429	0.5389	2	0.0317399	2.814e-07
B	CCZ1	rs7807287	A	G	A	G	-0.333	-0.0281	0.5254	7	0.0234	0.2303	7	0.0310281	7.187e-27
B	AIM1	rs783406	A	G	A	G	-0.17	-0.0231	0.8748	6	0.0278	0.407	6	0.0316816	8.055e-08
B	SCAMP4	rs78473530	C	G	C	G	0.155	0.0344	0.2164	19	0.0241	0.1528	19	0.0318298	1.118e-06
B	PTPRE	rs78540981	C	G	C	G	-0.156	-0.0359	0.0807	10	0.0363	0.3238	10	0.0317301	8.812e-07
B	CDC42SE2	rs78623258	A	G	A	G	-0.146	-0.0285	0.7693	5	0.0245	0.245	5	0.0317574	4.279e-06
B	GSTO1	rs7896536	A	G	A	G	0.161	-0.0041	0.2662	10	0.0206	0.8417	10	0.0316959	3.784e-07
B	ALKBH7	rs79043335	T	C	T	C	0.182	0.0461	0.0874	19	0.0431	0.2845	19	0.031645	8.856e-09
B	RHOH	rs79112018	A	G	A	G	0.173	0.0406	0.0727	4	0.0376	0.2803	4	0.0317726	5.182e-08
B	YME1L1	rs7919316	A	G	A	G	0.155	-0.0225	0.5735	10	0.0182	0.2154	10	0.0317095	1.018e-06
B	NUB1	rs79215320	A	G	A	G	-0.143	0.004	0.3436	7	0.0227	0.8583	7	0.0317018	6.459e-06
B	ATP5C1	rs79309350	T	C	T	C	0.149	0.0515	0.1396	10	0.031	0.09701	10	0.0318226	2.838e-06
B	IFITM3	rs7942247	A	G	A	G	0.21	0.0773	0.5417	11	0.0302	0.01042	11	0.0315837	2.951e-11
B	TRMT112	rs79423518	A	G	A	G	-0.233	-0.0489	0.0707	11	0.0381	0.1994	11	0.031455	1.288e-13
B	RP11-299J3.8	rs79493664	A	T	A	T	-0.174	0.0555	0.2109	3	0.0233	0.01745	3	0.0316213	3.742e-08
B	CD9	rs797773	T	C	T	C	-0.175	-0.0107	0.4301	12	0.0184	0.5591	12	0.0317501	3.552e-08
B	RP11-413H22.2	rs79868685	T	C	T	C	-0.152	-0.0361	0.8561	16	0.0292	0.2169	16	0.0317668	1.711e-06
B	PHF11	rs7992294	T	C	T	C	-0.179	-0.007	0.5538	13	0.0197	0.7247	13	0.0317453	1.714e-08
B	WARS	rs8015259	C	G	C	G	0.476	-0.0142	0.2542	14	0.0207	0.4935	14	0.0299694	8.33e-57
B	RP11-58E21.3	rs8021933	T	C	T	C	-0.148	0.0016	0.6803	14	0.0201	0.9347	14	0.0318748	3.431e-06
B	SH2B2	rs803090	A	G	A	G	-0.204	-0.0095	0.3205	7	0.0212	0.6534	7	0.0315733	1.039e-10
B	BCL2A1	rs8033549	A	G	A	G	-0.577	0.0323	0.6634	15	0.0215	0.1332	15	0.0289824	3.426e-88
B	RP11-89K11.1	rs8040142	T	C	T	C	0.152	0.0089	0.8343	15	0.0282	0.7532	15	0.0317177	1.649e-06
B	KNOP1	rs8046628	T	G	T	G	0.16	0.0151	0.1972	16	0.0228	0.5058	16	0.0318349	5.01e-07
B	TUFM	rs8049439	T	C	T	C	-0.544	0.0072	0.647	16	0.0194	0.712	16	0.0293363	9.189e-77
B	LONP2	rs8053839	T	G	T	G	0.233	-0.0102	0.5187	16	0.0228	0.655	16	0.0314537	1.285e-13
B	RPH3AL	rs8066107	A	G	A	G	-0.165	-0.0025	0.7264	17	0.0235	0.9141	17	0.0317941	2.107e-07
B	ORMDL3	rs8067378	A	G	A	G	0.451	-0.0349	0.6141	17	0.0276	0.206	17	0.030186	1.791e-50
B	HIST1H1D	rs806786	A	G	A	G	-0.142	0.0165	0.8833	6	0.0314	0.5995	6	0.031801	7.997e-06
B	SPATA20	rs8076632	C	G	C	G	0.289	0.0033	0.6641	17	0.0212	0.8779	17	0.0312827	2.504e-20
B	SLC25A1	rs807669	T	C	T	C	0.2	0.0193	0.3536	22	0.0211	0.3619	22	0.031707	2.831e-10
B	GAA	rs8077055	A	C	A	C	-0.178	-0.0476	0.2483	17	0.0218	0.02865	17	0.0317148	1.994e-08
B	MYO15B	rs8077689	T	C	T	C	0.165	0.0064	0.0802	17	0.036	0.8594	17	0.0317032	1.945e-07
B	ENOSF1	rs8090148	T	G	T	G	-0.16	-0.0153	0.5768	18	0.0085	0.0714	18	0.0317845	4.806e-07
B	CD81	rs810225	A	C	A	C	0.216	0.0011	0.6723	11	0.0229	0.9631	11	0.0315967	8.134e-12
B	HSD17B14	rs8110220	T	C	T	C	0.144	-0.0224	0.7665	19	0.0225	0.321	19	0.0317271	5.66e-06
B	FAM43A	rs813153	T	C	T	C	0.154	-0.0106	0.353	3	0.0189	0.5739	3	0.0317975	1.278e-06
B	BACE2	rs8133778	A	G	A	G	-0.142	-0.0055	0.2726	21	0.0236	0.8153	21	0.0316805	7.386e-06
B	PODXL2	rs813633	A	G	A	G	0.175	-0.0101	0.2344	3	0.0216	0.6395	3	0.0317079	3.407e-08
B	PDCD5	rs8182578	A	G	A	G	0.156	0.012	0.4241	19	0.0221	0.5874	19	0.0317075	8.656e-07
B	RAC1	rs836549	A	G	A	G	-0.269	0.0115	0.4761	7	0.0194	0.5524	7	0.0313452	9.336e-18
B	STMN3	rs879471	T	C	T	C	0.2	0.014	0.4796	20	0.0202	0.4905	20	0.0316827	2.744e-10
B	PRDX2	rs897804	C	G	C	G	0.153	0.028	0.3585	19	0.0228	0.2191	19	0.0318311	1.535e-06
B	NMRAL1	rs917306	C	G	C	G	0.176	0.0311	0.925	16	0.0516	0.5475	16	0.031612	2.584e-08
B	HLA-F	rs9258166	C	G	C	G	0.179	0.0446	0.1703	6	0.0244	0.06764	6	0.0316847	1.61e-08
B	HCG27	rs9262619	C	G	C	G	-0.219	0.0308	0.2476	6	0.0294	0.2952	6	0.0316027	4.215e-12
B	ABHD16A	rs9265628	T	C	T	C	0.338	-0.0292	0.8115	6	0.0532	0.5835	6	0.0310329	1.263e-27
B	HLA-DQA1	rs9268848	A	G	A	G	-0.145	-0.0463	0.5526	6	0.0262	0.07713	6	0.0317334	4.893e-06
B	HLA-DQB2	rs9272625	T	C	T	C	-0.382	0.0632	0.4573	6	0.0226	0.005155	6	0.0307672	2.145e-35
B	NOTCH4	rs9276091	A	G	A	G	-0.149	-0.0076	0.8511	6	0.0403	0.8504	6	0.0317763	2.745e-06
B	TIPARP-AS1	rs9289971	T	C	T	C	0.168	0.0526	0.842	3	0.0247	0.03348	3	0.0317722	1.239e-07
B	GCNT2	rs9295574	A	G	A	G	-0.173	0.0074	0.4688	6	0.0187	0.6911	6	0.0316782	4.73e-08
B	TUBB6	rs9303766	A	G	A	G	0.188	0.0202	0.1484	18	0.0254	0.4254	18	0.0316448	2.834e-09
B	COTL1	rs934166	A	G	A	G	-0.184	0.0041	0.4834	16	0.0202	0.838	16	0.0317164	6.576e-09
B	C11orf21	rs937614	C	G	C	G	0.155	-0.014	0.6761	11	0.0222	0.5276	11	0.0316694	9.865e-07
B	LY86	rs9405308	T	C	T	C	0.194	0.0159	0.4058	6	0.0179	0.3735	6	0.031707	9.445e-10
B	LY86	rs977785	A	C	A	C	-0.5	0.0113	0.2862	6	0.0198	0.5691	6	0.0298011	3.541e-63
B	RP11-297B17.3	rs9408281	A	G	A	G	0.171	0.0091	0.5079	9	0.0183	0.6196	9	0.0317926	7.506e-08
B	NTPCR	rs9424513	T	C	T	C	-0.187	-0.0186	0.7783	1	0.0212	0.381	1	0.0316715	3.54e-09
B	GALNT2	rs9432148	T	C	T	C	-0.248	-0.0089	0.7553	1	0.0211	0.6725	1	0.0314278	2.995e-15
B	H6PD	rs9435171	T	C	T	C	-0.16	0.0518	0.852	1	0.028	0.06498	1	0.0316972	4.47e-07
B	LRRC16A	rs9461158	A	G	A	G	0.293	-0.0469	0.6062	6	0.0178	0.00863	6	0.0312183	6.26e-21
B	NEDD9	rs9462130	T	C	T	C	-0.151	0.005	0.5866	6	0.0182	0.7826	6	0.0317448	1.968e-06
B	PEX6	rs9471972	A	G	A	G	0.233	0.023	0.4793	6	0.019	0.2267	6	0.0315551	1.537e-13
B	HEBP2	rs9484150	A	G	A	G	-0.182	0.0466	0.0925	6	0.0326	0.1536	6	0.0317401	9.805e-09
B	DSE	rs9488914	T	C	T	C	-0.196	0.0452	0.4402	6	0.0202	0.02515	6	0.0316759	6.106e-10
B	CEP85L	rs9489510	A	G	A	G	0.15	0.0282	0.6769	6	0.0191	0.14	6	0.0318565	2.494e-06
B	NQO2	rs9503373	C	G	C	G	0.227	0.0044	0.2604	6	0.0217	0.8382	6	0.0315452	6.199e-13
B	LNX2	rs9512736	T	C	T	C	0.152	-0.0158	0.3628	13	0.0194	0.415	13	0.0317892	1.74e-06
B	CKAP2	rs9526833	A	G	A	G	-0.17	-0.0107	0.5187	13	0.0178	0.5467	13	0.0317394	8.503e-08
B	ARL11	rs9535274	A	G	A	G	-0.33	-0.0278	0.6148	13	0.0182	0.1265	13	0.0310157	1.946e-26
B	PPM1K	rs958325	T	C	T	C	0.168	-0.0128	0.4439	4	0.0181	0.4771	4	0.0316953	1.155e-07
B	DUT	rs959324	A	G	A	G	-0.162	0.0365	0.1402	15	0.026	0.1604	15	0.0318398	3.619e-07
B	NAPRT1	rs9657360	T	C	T	C	0.347	-0.0131	0.6912	8	0.0209	0.5292	8	0.0309261	3.242e-29
B	CCT8	rs965951	A	G	A	G	0.498	-0.0054	0.1178	21	0.0284	0.8499	21	0.0298031	1.115e-62
B	SLC38A1	rs9795554	T	C	T	C	-0.168	-0.0159	0.2725	12	0.0201	0.4287	12	0.0317552	1.22e-07
B	CHORDC1	rs9804695	T	C	T	C	-0.16	0.0003	0.5947	11	0.0189	0.9883	11	0.0318235	4.963e-07
B	HAGH	rs9806826	T	C	T	C	0.171	0.0277	0.3614	16	0.0187	0.1395	16	0.0316733	6.706e-08
B	OSBPL10	rs9817014	T	G	T	G	-0.155	0.0038	0.5866	3	0.0202	0.8493	3	0.0317936	1.087e-06
B	RNF13	rs9860302	A	G	A	G	-0.165	-0.0058	0.7332	3	0.0199	0.7699	3	0.031716	1.967e-07
B	AC026202.3	rs9863925	A	G	A	G	-0.151	0.0515	0.1736	3	0.0278	0.06442	3	0.031669	1.86e-06
B	MAP3K13	rs9875687	T	C	T	C	0.167	-0.0003	0.7991	3	0.0222	0.9881	3	0.0316756	1.348e-07
B	EFCAB13	rs9891111	C	G	C	G	0.159	-0.019	0.4624	17	0.0178	0.2853	17	0.03167	5.153e-07
B	TMEM220	rs9898817	A	G	A	G	-0.159	0.027	0.5481	17	0.0177	0.1256	17	0.0318365	5.906e-07
B	DYNLL2	rs9900038	A	G	A	G	0.188	-0.0035	0.2161	17	0.0233	0.879	17	0.0316979	3.011e-09
B	HSBP1L1	rs9949598	A	G	A	G	-0.177	-0.0352	0.8197	18	0.0251	0.1615	18	0.0316101	2.15e-08
B	GPM6A	rs997780	A	C	A	C	0.253	-0.0088	0.7741	4	0.026	0.7359	4	0.0314349	8.39e-16
B	SPATC1L	rs9984805	A	G	A	G	-0.182	-0.0054	0.5688	21	0.0208	0.7951	21	0.0316118	8.545e-09
B	ANK1	rs999188	T	G	T	G	0.319	-0.0037	0.5429	8	0.0177	0.8369	8	0.0311008	1.101e-24
B	TMEM129	rs9995014	A	G	A	G	-0.146	0.0115	0.1758	4	0.0337	0.7332	4	0.0318107	4.44e-06
BM	WIZ	rs1000329	T	C	T	C	-0.145	-0.0448	0.6623	19	0.0205	0.0287	19	0.0316789	4.713e-06
BM	AC021860.1	rs10019144	A	G	A	G	-0.206	0.0295	0.1984	4	0.0247	0.2317	4	0.0316256	7.332e-11
BM	AC021860.1	rs17428945	T	C	T	C	0.202	-0.0286	0.8025	4	0.0247	0.2472	4	0.0316472	1.738e-10
BM	AC021860.1	rs28681431	A	G	A	G	-0.203	0.031	0.1983	4	0.0247	0.209	4	0.0316493	1.417e-10
BM	AC021860.1	rs4535339	A	G	A	G	-0.167	-0.0295	0.8023	4	0.0247	0.2318	4	0.0317362	1.424e-07
BM	AC021860.1	rs73232890	A	G	A	G	-0.202	0.0346	0.2051	4	0.0257	0.1782	4	0.0316092	1.653e-10
BM	FAM184B	rs10027755	C	G	C	G	-0.571	-0.0047	0.64	4	0.0199	0.8147	4	0.0290341	4.172e-86
BM	CAST	rs10039522	A	G	A	G	0.214	-0.0072	0.1992	5	0.0227	0.7508	5	0.0316038	1.276e-11
BM	HMBOX1	rs10088428	T	C	T	C	-0.375	-0.0075	0.2468	8	0.0224	0.7386	8	0.0307859	3.929e-34
BM	MGMT	rs1008982	T	C	T	C	0.229	-0.0047	0.6585	10	0.0203	0.8156	10	0.0314719	3.43e-13
BM	CLN8	rs10112129	A	C	A	C	-0.144	0.0111	0.2446	8	0.0225	0.6213	8	0.0318453	6.13e-06
BM	RPS6	rs10114039	A	T	A	T	0.34	-0.0276	0.8972	9	0.0356	0.4391	9	0.0309934	5.323e-28
BM	RPS6	rs58717638	T	G	T	G	0.174	-0.0195	0.2916	9	0.0256	0.4469	9	0.0316388	3.807e-08
BM	ARPC3	rs10128780	T	C	T	C	0.146	0.0237	0.1593	12	0.0241	0.325	12	0.0317306	4.2e-06
BM	DHRS4L2	rs10137992	A	G	A	G	0.149	-0.0071	0.9508	14	0.0484	0.8838	14	0.0316842	2.568e-06
BM	ANKDD1A	rs10162671	A	G	A	G	0.17	-0.0251	0.4026	15	0.0208	0.2285	15	0.0316873	8.098e-08
BM	ANKDD1A	rs34566328	A	G	A	G	-0.272	-0.0077	0.3851	15	0.0214	0.719	15	0.0313689	4.283e-18
BM	ANKDD1A	rs74935506	T	G	T	G	-0.255	-0.0618	0.3489	15	0.0228	0.006721	15	0.0313864	4.491e-16
BM	ANKDD1A	rs8029861	A	G	A	G	-0.215	-0.0225	0.4436	15	0.0221	0.3085	15	0.0315064	8.854e-12
BM	MYO7B	rs10164978	C	G	C	G	-0.293	0.03	0.6351	2	0.0193	0.12	2	0.0312434	6.724e-21
BM	MYO7B	rs10183797	C	G	C	G	-0.151	-0.0359	0.3923	2	0.0188	0.0561	2	0.0317018	1.906e-06
BM	MYO7B	rs10186397	A	G	A	G	0.314	-0.0365	0.3917	2	0.0189	0.05357	2	0.0311916	7.744e-24
BM	MYO7B	rs10208043	T	C	T	C	0.312	-0.0358	0.3918	2	0.0188	0.05693	2	0.031121	1.179e-23
BM	MYO7B	rs2244880	C	G	C	G	0.318	-0.0335	0.3914	2	0.0188	0.07501	2	0.0311596	1.873e-24
BM	PTPN4	rs10179136	A	C	A	C	0.147	-0.0214	0.6398	2	0.0199	0.2834	2	0.0317515	3.662e-06
BM	TLK1	rs10183486	T	C	T	C	-0.233	-0.0198	0.3485	2	0.0205	0.3349	2	0.0314515	1.28e-13
BM	MZT2A	rs10197235	T	C	T	C	-0.257	0.0762	0.0893	2	0.0382	0.04616	2	0.0314348	2.943e-16
BM	MZT2A	rs3861757	A	G	A	G	0.367	0.0046	0.3786	2	0.0268	0.8636	2	0.0308087	1.022e-32
BM	AC006369.2	rs10205753	T	C	T	C	0.226	-0.056	0.3837	2	0.035	0.1098	2	0.0315136	7.418e-13
BM	AC006369.2	rs111231900	T	C	T	C	-0.272	-0.0476	0.3896	2	0.0348	0.1709	2	0.0313835	4.438e-18
BM	AC006369.2	rs111538244	T	G	T	G	0.276	0.0523	0.6171	2	0.0355	0.1408	2	0.0312982	1.161e-18
BM	AC006369.2	rs113557236	T	C	T	C	-0.278	-0.047	0.3898	2	0.0348	0.1766	2	0.0313261	7.032e-19
BM	AC006369.2	rs4670743	A	G	A	G	-0.277	0.006	0.4277	2	0.0215	0.7799	2	0.0313651	1.033e-18
BM	EIF2A	rs10272	T	C	T	C	0.149	0.0432	0.428	3	0.0188	0.02171	3	0.0317066	2.61e-06
BM	RBM26	rs1028770	A	G	A	G	-0.177	-0.0062	0.4586	13	0.0186	0.74	13	0.0316192	2.17e-08
BM	RPS11	rs10403394	A	G	A	G	-0.27	-0.0043	0.1213	19	0.0289	0.8822	19	0.0314097	8.25e-18
BM	ZNF100	rs10409238	T	C	T	C	0.22	0.032	0.6741	19	0.0205	0.118	19	0.0316015	3.362e-12
BM	ZNF100	rs10417262	C	G	C	G	-0.22	-0.0645	0.275	19	0.0315	0.04042	19	0.0315221	2.968e-12
BM	ZNF100	rs6511286	T	C	T	C	-0.221	-0.0301	0.3262	19	0.0203	0.1381	19	0.031569	2.55e-12
BM	ZNF100	rs7250085	A	C	A	C	0.168	-0.0199	0.352	19	0.023	0.3866	19	0.0317443	1.208e-07
BM	ZNF100	rs7252798	T	C	T	C	-0.166	-0.0438	0.4184	19	0.0186	0.01843	19	0.0317009	1.637e-07
BM	RPS19	rs10417985	T	G	T	G	-0.193	-0.0255	0.5013	19	0.0182	0.16	19	0.031631	1.05e-09
BM	SYMPK	rs10422253	A	G	A	G	-0.157	0.0254	0.2123	19	0.0233	0.2743	19	0.031803	7.948e-07
BM	PLGRKT	rs10481591	T	C	T	C	-0.154	-0.0073	0.4967	9	0.0084	0.3836	9	0.0318046	1.285e-06
BM	KLHL18	rs10490798	T	C	T	C	-0.169	0.0213	0.1834	3	0.024	0.3754	3	0.0317849	1.055e-07
BM	VAV3	rs10494087	A	G	A	G	0.142	-0.0233	0.3596	1	0.0195	0.231	1	0.031826	8.129e-06
BM	CLDND1	rs10511164	T	C	T	C	-0.143	0.0134	0.1614	3	0.0267	0.6163	3	0.0318643	7.197e-06
BM	FAM26F	rs1057192	A	G	A	G	-0.306	-0.0079	0.2926	6	0.0206	0.6993	6	0.0311755	9.665e-23
BM	FAM26F	rs117361304	T	G	T	G	0.463	-0.0123	0.9042	6	0.0313	0.694	6	0.0300945	2.068e-53
BM	SLC25A29	rs1059264	T	C	T	C	0.184	0.0063	0.3019	14	0.0214	0.7694	14	0.0316364	6.024e-09
BM	KHDC1	rs1066687	T	G	T	G	-0.155	0.0155	0.7773	6	0.0225	0.491	6	0.0316633	9.818e-07
BM	KHDC1	rs4708041	A	G	A	G	-0.296	-0.0175	0.2185	6	0.022	0.4263	6	0.0312457	2.711e-21
BM	KHDC1	rs502107	A	T	A	T	0.294	0.0206	0.7771	6	0.0219	0.3466	6	0.0312766	5.456e-21
BM	KHDC1	rs7740081	T	C	T	C	-0.296	-0.0124	0.2186	6	0.0218	0.5711	6	0.0312382	2.653e-21
BM	KHDC1	rs7744174	T	C	T	C	-0.343	-0.015	0.2194	6	0.0218	0.493	6	0.0309582	1.578e-28
BM	CTD-2007H13.3	rs1069182	T	C	T	C	-0.404	0.0116	0.2443	5	0.0217	0.5917	5	0.0305907	8.033e-40
BM	CTD-2007H13.3	rs331549	T	G	T	G	0.405	-0.0114	0.7533	5	0.0218	0.6026	5	0.0305898	5.176e-40
BM	CTD-2007H13.3	rs331934	T	C	T	C	-0.168	-0.0105	0.7549	5	0.0218	0.6306	5	0.0317009	1.161e-07
BM	CTD-2007H13.3	rs992773	C	G	C	G	-0.404	0.0142	0.2434	5	0.0219	0.5148	5	0.0305907	8.033e-40
BM	CTD-2007H13.3	rs992775	T	C	T	C	0.406	-0.0161	0.753	5	0.0218	0.4598	5	0.030599	3.53e-40
BM	GSTM3	rs10735234	A	G	A	G	0.147	-0.0165	0.6246	1	0.0187	0.3768	1	0.0316696	3.456e-06
BM	GSTM3	rs1109138	T	C	T	C	0.43	0.0227	0.3737	1	0.0189	0.2302	1	0.0304101	2.151e-45
BM	GSTM3	rs11101994	A	C	A	C	0.427	0.0247	0.3788	1	0.0188	0.1895	1	0.030374	6.872e-45
BM	GSTM3	rs1332018	T	G	T	G	-0.419	-0.035	0.6717	1	0.0273	0.2002	1	0.0305077	6.33e-43
BM	GSTM3	rs4970736	T	C	T	C	-0.433	-0.0212	0.6201	1	0.0186	0.2543	1	0.0303667	3.939e-46
BM	PPA1	rs10740330	T	G	T	G	-0.345	0.0222	0.69	10	0.02	0.266	10	0.0309924	8.788e-29
BM	XRCC6BP1	rs10747788	T	C	T	C	-0.196	-0.0069	0.4042	12	0.019	0.7167	12	0.0315984	5.545e-10
BM	ENTPD1	rs10748643	A	G	A	G	-0.158	-0.0011	0.4958	10	0.0179	0.9523	10	0.0317724	6.597e-07
BM	PHRF1	rs10751643	T	C	T	C	-0.143	0.0055	0.6543	11	0.0088	0.5349	11	0.0318215	6.996e-06
BM	ISCU	rs10778643	A	T	A	T	-0.218	-0.0258	0.8792	12	0.0285	0.3644	12	0.0315344	4.742e-12
BM	C11orf24	rs10791970	A	G	A	G	0.308	-0.0246	0.3602	11	0.0189	0.1933	11	0.0312029	5.567e-23
BM	RP11-326C3.11	rs10794308	T	C	T	C	-0.199	0.0078	0.5921	11	0.0092	0.3989	11	0.0315965	3.012e-10
BM	RP11-326C3.11	rs10902121	T	C	T	C	0.181	-0.0073	0.5095	11	0.009	0.415	11	0.0317472	1.189e-08
BM	RP11-326C3.11	rs11246065	A	G	A	G	-0.171	-0.0108	0.4694	11	0.009	0.2295	11	0.0317614	7.289e-08
BM	RP11-326C3.11	rs3809112	T	C	T	C	0.21	-0.0064	0.5071	11	0.0089	0.4746	11	0.0315821	2.944e-11
BM	RP11-326C3.11	rs7937786	A	C	A	C	-0.178	0.0146	0.6391	11	0.0096	0.1277	11	0.031627	1.822e-08
BM	RP11-138I18.2	rs10795874	T	C	T	C	-0.179	-0.0108	0.3176	10	0.0203	0.5958	10	0.0316978	1.632e-08
BM	RP11-138I18.2	rs10795875	A	G	A	G	-0.188	-0.009	0.3194	10	0.0202	0.6565	10	0.0316932	2.995e-09
BM	RP11-138I18.2	rs10905988	A	C	A	C	0.189	0.0075	0.6801	10	0.02	0.7059	10	0.0316754	2.42e-09
BM	RP11-138I18.2	rs11257236	A	G	A	G	-0.191	0.0133	0.6659	10	0.0201	0.5087	10	0.0316092	1.517e-09
BM	RP11-138I18.2	rs11257237	A	G	A	G	-0.183	-0.0115	0.3185	10	0.0202	0.5691	10	0.0316604	7.466e-09
BM	C1orf220	rs10798619	A	G	A	G	-0.239	-0.0052	0.505	1	0.0176	0.7698	1	0.0314287	2.86e-14
BM	C1orf220	rs4077689	T	C	T	C	-0.239	-0.0053	0.5049	1	0.0176	0.7623	1	0.0314287	2.86e-14
BM	C1orf220	rs4650998	A	G	A	G	0.238	0.0082	0.4954	1	0.0175	0.6402	1	0.0315557	4.62e-14
BM	C1orf220	rs4650999	T	G	T	G	0.239	0.0059	0.4956	1	0.0175	0.7371	1	0.0314287	2.86e-14
BM	RP11-138A9.1	rs10808245	T	C	T	C	0.199	0.0153	0.5078	7	0.0176	0.3854	7	0.0316222	3.113e-10
BM	PSMD5-AS1	rs10818476	A	G	A	G	0.589	0.0493	0.4618	9	0.0187	0.008285	9	0.0288603	1.4e-92
BM	ALG2	rs10818756	A	G	A	G	0.164	-0.0144	0.6389	9	0.0192	0.4522	9	0.0318095	2.527e-07
BM	YME1L1	rs10829173	A	G	A	G	0.178	-0.0115	0.5699	10	0.0182	0.5271	10	0.0317089	1.982e-08
BM	ARL14EP	rs10835653	T	C	T	C	0.246	-0.0521	0.6218	11	0.0188	0.005527	11	0.0314984	5.722e-15
BM	RPS26	rs10876864	A	G	A	G	-0.89	0.0364	0.6254	12	0.0189	0.05333	12		1e-200
BM	RPS26	rs877636	A	G	A	G	-0.145	0.0215	0.6897	12	0.0195	0.2699	12	0.0318781	5.401e-06
BM	LEPROT	rs10889549	A	C	A	C	0.186	-0.0264	0.5147	1	0.0193	0.1709	1	0.031629	4.086e-09
BM	UROS	rs10901426	T	C	T	C	-0.145	-0.0263	0.4347	10	0.0178	0.1389	10	0.0318192	5.189e-06
BM	RP11-298J20.3	rs10901846	A	G	A	G	-0.181	-0.0224	0.2543	10	0.0206	0.2768	10	0.0316973	1.128e-08
BM	RP11-298J20.3	rs60705217	A	G	A	G	-0.182	-0.0311	0.2563	10	0.0216	0.1496	10	0.0316976	9.37e-09
BM	RP11-298J20.3	rs6597862	A	C	A	C	-0.18	-0.0258	0.2519	10	0.0205	0.2091	10	0.0316614	1.307e-08
BM	RP11-298J20.3	rs7078652	A	G	A	G	0.186	0.0198	0.7517	10	0.0257	0.4397	10	0.0315888	3.905e-09
BM	RP11-298J20.3	rs7099073	T	G	T	G	-0.423	0.0212	0.7203	10	0.022	0.3363	10	0.0304261	6.112e-44
BM	ERMP1	rs1094039	T	C	T	C	-0.144	0.0116	0.6506	9	0.0089	0.1915	9	0.0318373	6.097e-06
BM	BTF3	rs10942655	A	G	A	G	-0.178	0.057	0.2259	5	0.0287	0.0471	5	0.031686	1.936e-08
BM	POLR2J2	rs10953383	T	C	T	C	-0.157	0.0392	0.607	7	0.0199	0.04869	7	0.0317223	7.452e-07
BM	POLR2J2	rs11770319	C	G	C	G	0.182	-0.0442	0.4071	7	0.0199	0.02615	7	0.0316345	8.756e-09
BM	POLR2J2	rs13221585	T	C	T	C	0.151	0.0428	0.5956	7	0.0196	0.02881	7	0.0318564	2.137e-06
BM	POLR2J2	rs13221979	T	C	T	C	0.181	-0.0443	0.4072	7	0.0199	0.02578	7	0.0316736	1.1e-08
BM	POLR2J2	rs4729873	A	G	A	G	-0.168	0.0484	0.5927	7	0.0195	0.01307	7	0.0317854	1.254e-07
BM	NUDT2	rs10971957	T	C	T	C	0.145	-0.0021	0.5499	9	0.0178	0.9047	9	0.0316958	4.768e-06
BM	NUDT2	rs3818830	A	T	A	T	-0.35	0.0272	0.8014	9	0.023	0.2377	9	0.0309596	1.239e-29
BM	C9orf156	rs10984478	T	C	T	C	0.168	0.0361	0.246	9	0.0212	0.08807	9	0.0316598	1.118e-07
BM	SAR1A	rs10999158	A	G	A	G	0.211	0.036	0.5864	10	0.0206	0.08048	10	0.0316396	2.578e-11
BM	SVIP	rs11026804	A	G	A	G	0.201	-0.0038	0.4916	11	0.0186	0.8383	11	0.0315821	1.961e-10
BM	FNBP4	rs11039332	A	G	A	G	-0.227	0.0089	0.2976	11	0.0197	0.6521	11	0.0315124	5.868e-13
BM	AKIP1	rs11042125	A	T	A	T	-0.176	-0.0075	0.599	11	0.018	0.675	11	0.0316795	2.766e-08
BM	CTD-2371O3.2	rs11042350	T	C	T	C	0.322	0.014	0.4877	11	0.0195	0.4733	11	0.0311428	4.671e-25
BM	CTD-2371O3.2	rs12282176	A	G	A	G	0.218	-0.0126	0.5375	11	0.0177	0.4745	11	0.0315932	5.192e-12
BM	CTD-2371O3.2	rs2290423	T	G	T	G	0.218	-0.013	0.5299	11	0.0181	0.4701	11	0.0315372	4.763e-12
BM	CTD-2371O3.2	rs28890476	A	G	A	G	0.218	-0.0136	0.5359	11	0.0178	0.4439	11	0.0315264	4.684e-12
BM	CTD-2371O3.2	rs7927350	A	C	A	C	0.219	-0.0126	0.4978	11	0.0199	0.5269	11	0.0315185	3.697e-12
BM	KIAA1551	rs11052041	T	C	T	C	0.141	0.0419	0.2719	12	0.0214	0.05009	12	0.0318281	9.421e-06
BM	RSRC2	rs11058402	A	G	A	G	0.224	0.0314	0.2356	12	0.0209	0.1337	12	0.0316132	1.384e-12
BM	VPS13C	rs11071647	T	C	T	C	-0.148	0.0089	0.5425	15	0.0175	0.6109	15	0.0317702	3.186e-06
BM	LSM7	rs11084936	A	G	A	G	0.252	0.0091	0.5293	19	0.0191	0.634	19	0.0314534	1.13e-15
BM	SSBP4	rs11086110	A	G	A	G	0.154	0.0147	0.8003	19	0.0232	0.5266	19	0.0317005	1.186e-06
BM	GSTM4	rs11101980	T	G	T	G	0.179	0.021	0.5301	1	0.0187	0.2609	1	0.0316482	1.55e-08
BM	SLC16A4	rs11102096	A	G	A	G	-0.143	-0.0155	0.5666	1	0.0179	0.3883	1	0.0317002	6.452e-06
BM	NT5DC3	rs11111802	T	C	T	C	-0.149	0.0032	0.7118	12	0.0196	0.8701	12	0.03174	2.674e-06
BM	37316	rs11118600	C	G	C	G	-0.214	-0.008	0.6382	1	0.0202	0.6912	1	0.0315239	1.133e-11
BM	CEBPZ-AS1	rs11124576	T	C	T	C	0.189	-0.0744	0.8439	2	0.0249	0.002764	2	0.0316967	2.48e-09
BM	CCDC85A	rs11125626	T	G	T	G	0.391	0.0492	0.4056	2	0.018	0.006339	2	0.0307116	3.959e-37
BM	CCDC85A	rs13021782	A	G	A	G	0.383	0.0504	0.408	2	0.0182	0.005593	2	0.0306889	9.591e-36
BM	CCDC85A	rs17047856	A	C	A	C	0.384	0.0513	0.4074	2	0.0182	0.004816	2	0.0307576	9.047e-36
BM	CCDC85A	rs62164393	A	T	A	T	0.385	0.0537	0.4095	2	0.0181	0.002984	2	0.0306771	3.971e-36
BM	CCDC85A	rs6714635	T	C	T	C	0.19	-0.0542	0.5897	2	0.018	0.002549	2	0.0316171	1.862e-09
BM	NMRK1	rs11144225	A	T	A	T	0.194	-0.015	0.5682	9	0.0181	0.4087	9	0.0316812	9.154e-10
BM	LYRM4	rs111557465	T	C	T	C	0.163	0.0551	0.0875	6	0.0432	0.2025	6	0.0317741	2.898e-07
BM	RP11-596D21.1	rs11156667	T	C	T	C	-0.336	0.0214	0.471	14	0.0179	0.2329	14	0.0310347	2.576e-27
BM	RP11-596D21.1	rs11622544	T	C	T	C	-0.335	0.0075	0.5025	14	0.02	0.7057	14	0.0310265	3.548e-27
BM	RP11-596D21.1	rs2094130	A	G	A	G	0.214	0.0238	0.4762	14	0.0179	0.184	14	0.0315321	1.147e-11
BM	RP11-596D21.1	rs34247115	T	C	T	C	-0.334	0.021	0.4651	14	0.0181	0.2456	14	0.0310554	5.614e-27
BM	RP11-596D21.1	rs8005942	A	G	A	G	-0.334	0.023	0.4708	14	0.0179	0.1992	14	0.031013	4.786e-27
BM	ZFP57	rs1116221	T	C	T	C	-0.379	-0.003	0.1986	6	0.0351	0.9315	6	0.0307674	7.226e-35
BM	ZFP57	rs1116222	T	G	T	G	0.357	0.0037	0.801	6	0.035	0.9156	6	0.0309013	7.136e-31
BM	ZFP57	rs1264699	T	C	T	C	-0.377	0.0677	0.2077	6	0.031	0.02883	6	0.0307725	1.655e-34
BM	ZFP57	rs1264700	A	G	A	G	0.376	-0.0677	0.7923	6	0.031	0.0288	6	0.0308021	2.853e-34
BM	RPS14	rs11167502	A	G	A	G	-0.179	-0.016	0.2922	5	0.0192	0.4046	5	0.0316703	1.586e-08
BM	PCBP2	rs11170553	T	C	T	C	-0.143	0.0744	0.0782	12	0.0395	0.05952	12	0.0316898	6.407e-06
BM	HDHD3	rs111758952	T	C	T	C	-0.174	-0.0097	0.3731	9	0.0199	0.6273	9	0.0316829	3.976e-08
BM	IFNG-AS1	rs11177007	A	G	A	G	-0.192	-0.0211	0.6298	12	0.0183	0.2499	12	0.0315915	1.22e-09
BM	ZDHHC19	rs11185517	T	C	T	C	-0.149	0.0233	0.2481	3	0.0209	0.2644	3	0.0317697	2.732e-06
BM	ZDHHC19	rs6778521	A	G	A	G	0.299	0.037	0.265	3	0.0207	0.07328	3	0.0311743	8.705e-22
BM	ZDHHC19	rs6788070	T	C	T	C	0.299	0.023	0.2475	3	0.0207	0.2659	3	0.0311743	8.705e-22
BM	ZDHHC19	rs76774947	A	G	A	G	0.299	0.0224	0.2478	3	0.0207	0.2798	3	0.0311743	8.705e-22
BM	FBXW4	rs11191211	A	G	A	G	0.144	-0.0445	0.858	10	0.0395	0.2607	10	0.0318926	6.327e-06
BM	MRPS21	rs11205357	T	C	T	C	-0.152	0.015	0.3629	1	0.0183	0.4122	1	0.0317761	1.723e-06
BM	SIDT2	rs11216284	T	C	T	C	0.172	0.0283	0.6261	11	0.0193	0.1426	11	0.0317843	6.251e-08
BM	RPS25	rs11217124	A	G	A	G	0.352	0.0242	0.7613	11	0.0214	0.2588	11	0.0308829	4.284e-30
BM	CCDC15	rs11219888	T	C	T	C	0.152	0.0434	0.1495	11	0.0243	0.07376	11	0.0318234	1.785e-06
BM	CCDC15	rs12272437	T	C	T	C	0.302	-0.0349	0.829	11	0.0236	0.139	11	0.0312116	3.818e-22
BM	CCDC15	rs12273955	A	T	A	T	0.305	-0.0478	0.8289	11	0.023	0.03807	11	0.0311373	1.179e-22
BM	CCDC15	rs12276686	T	C	T	C	-0.317	0.0412	0.1517	11	0.0242	0.08918	11	0.0311125	2.224e-24
BM	CCDC15	rs57907683	A	G	A	G	-0.305	0.0446	0.1702	11	0.0232	0.05485	11	0.0311373	1.179e-22
BM	ALOX5	rs11239526	T	C	T	C	0.148	0.0407	0.0784	10	0.0355	0.2518	10	0.031809	3.275e-06
BM	DSP	rs11243176	T	G	T	G	-0.489	-0.0317	0.5418	6	0.0184	0.08486	6	0.0299022	4.121e-60
BM	DSP	rs12204324	A	C	A	C	-0.485	-0.0373	0.5435	6	0.0183	0.04222	6	0.0299266	4.549e-59
BM	DSP	rs4960317	T	C	T	C	0.487	0.0335	0.4556	6	0.0183	0.06699	6	0.0299097	1.317e-59
BM	DSP	rs4960318	A	C	A	C	0.489	0.0306	0.456	6	0.0183	0.09523	6	0.0299061	4.265e-60
BM	AK8	rs11243900	A	G	A	G	0.159	-0.008	0.4242	9	0.0177	0.6531	9	0.0318026	5.745e-07
BM	AK8	rs1185193	A	C	A	C	0.151	0.0402	0.3528	9	0.0233	0.08431	9	0.0318748	2.166e-06
BM	SH3BGRL3	rs11247915	A	C	A	C	0.237	0.0145	0.4837	1	0.02	0.4682	1	0.0314987	5.308e-14
BM	CD52	rs11247915	A	C	A	C	-0.186	0.0145	0.4837	1	0.02	0.4682	1	0.0316681	4.269e-09
BM	FCRL5	rs11264761	A	G	A	G	0.341	0.0234	0.193	1	0.0235	0.3191	1	0.0309741	3.451e-28
BM	INTS12	rs112762130	T	C	T	C	0.148	0.0372	0.6421	4	0.027	0.168	4	0.0317471	3.134e-06
BM	SLC26A11	rs112800292	A	G	A	G	-0.212	0.0716	0.0562	17	0.0493	0.1463	17	0.0316216	2.024e-11
BM	SLC26A11	rs1663186	A	G	A	G	0.211	-0.0692	0.9444	17	0.0492	0.1592	17	0.0315541	2.279e-11
BM	SLC26A11	rs9893016	T	C	T	C	-0.148	-0.0724	0.9429	17	0.0478	0.1299	17	0.0317123	3.057e-06
BM	TAPSAR1	rs113215190	A	G	A	G	-0.158	0.0223	0.0698	6	0.0429	0.6034	6	0.0316767	6.104e-07
BM	RAD50	rs113376634	T	C	T	C	-0.141	0.0136	0.1545	5	0.0272	0.6162	5	0.0316925	8.627e-06
BM	CHCHD10	rs113586321	A	T	A	T	-0.181	0.01	0.1928	22	0.0272	0.7135	22	0.0317343	1.173e-08
BM	ORAI2	rs11444	T	C	T	C	0.182	-0.0198	0.8063	7	0.0227	0.3835	7	0.0317586	1e-08
BM	RPS3	rs11539810	A	G	A	G	-0.289	-0.0158	0.1061	11	0.0327	0.6295	11	0.0313082	2.686e-20
BM	VDAC2	rs11543	C	G	C	G	-0.146	-0.0118	0.5634	10	0.0204	0.5611	10	0.0318787	4.653e-06
BM	MED16	rs11546307	A	G	A	G	0.225	0.0007	0.1619	19	0.0122	0.9529	19	0.0314806	8.853e-13
BM	RP11-386I14.4	rs115525402	A	C	A	C	0.176	-0.0879	0.9306	1	0.0444	0.04759	1	0.0317885	3.084e-08
BM	RPS7	rs11558965	T	G	T	G	-0.448	-0.0396	0.0679	2	0.0431	0.3582	2	0.0302524	1.286e-49
BM	RP11-457M11.5	rs115810	C	G	C	G	0.271	0.0522	0.7223	6	0.0211	0.01335	6	0.031409	6.238e-18
BM	RP11-457M11.5	rs199750	T	C	T	C	0.327	0.0504	0.7195	6	0.0208	0.01538	6	0.0310539	6.278e-26
BM	RP11-457M11.5	rs199751	T	C	T	C	-0.319	-0.0527	0.2817	6	0.0206	0.01065	6	0.0311158	1.159e-24
BM	RP11-457M11.5	rs199752	T	C	T	C	0.326	0.0546	0.7171	6	0.0212	0.01	6	0.0310298	8.104e-26
BM	RP11-457M11.5	rs2794724	A	G	A	G	-0.152	0.0446	0.811	6	0.0274	0.1037	6	0.03187	1.848e-06
BM	C1orf86	rs11587831	T	G	T	G	0.15	-0.0244	0.7845	1	0.028	0.3841	1	0.0318409	2.466e-06
BM	C12orf75	rs11611105	T	C	T	C	-0.162	0.0052	0.3395	12	0.0199	0.7952	12	0.0318079	3.523e-07
BM	MTFMT	rs11629676	T	C	T	C	0.145	-0.0169	0.8195	15	0.0282	0.5504	15	0.0318425	5.272e-06
BM	ULK4	rs116393551	A	G	A	G	0.146	0.0244	0.1426	3	0.0303	0.421	3	0.0318484	4.557e-06
BM	CD79B	rs11654079	T	C	T	C	-0.145	-0.0155	0.8109	17	0.0455	0.7336	17	0.031742	4.922e-06
BM	PLD6	rs11657189	A	G	A	G	-0.152	-0.0489	0.2141	17	0.0274	0.07489	17	0.0318189	1.779e-06
BM	PLD6	rs1567815	C	G	C	G	-0.152	-0.0451	0.2105	17	0.027	0.09504	17	0.031681	1.604e-06
BM	PLD6	rs4985742	A	T	A	T	0.152	0.0482	0.7857	17	0.0275	0.07954	17	0.0318189	1.779e-06
BM	PLD6	rs7218781	A	C	A	C	-0.152	-0.0499	0.2139	17	0.0274	0.06897	17	0.0318189	1.779e-06
BM	PLD6	rs73979060	T	G	T	G	-0.153	0.0459	0.8269	17	0.0277	0.09724	17	0.0318584	1.567e-06
BM	BIN1	rs11682128	A	G	A	G	0.209	0.0159	0.305	2	0.0204	0.4346	2	0.0315735	3.605e-11
BM	ITPA	rs11696862	T	C	T	C	0.156	0.0257	0.8852	20	0.0335	0.4421	20	0.0316742	8.43e-07
BM	CPNE1	rs11700299	T	C	T	C	-0.242	-0.018	0.1028	20	0.0292	0.5362	20	0.0314214	1.342e-14
BM	DIP2A	rs11700544	A	G	A	G	0.142	0.002	0.2204	21	0.0259	0.9379	21	0.0317443	7.704e-06
BM	ARPC5	rs11755	A	G	A	G	-0.152	-0.0012	0.5818	1	0.0184	0.9461	1	0.0317425	1.68e-06
BM	ZSCAN12	rs11756111	T	C	T	C	0.155	-0.0218	0.8244	6	0.0238	0.361	6	0.0317948	1.088e-06
BM	CHCHD2	rs11764629	T	C	T	C	0.204	-0.0129	0.2109	7	0.0234	0.5817	7	0.0316684	1.181e-10
BM	CHCHD2	rs73142177	A	G	A	G	0.256	0.0165	0.8238	7	0.027	0.5415	7	0.0313747	3.366e-16
BM	FIGNL1	rs11764792	T	C	T	C	0.2	-0.0011	0.438	7	0.0183	0.9516	7	0.0315919	2.44e-10
BM	ZP3	rs11767431	T	C	T	C	0.294	0.0301	0.2962	7	0.0275	0.2738	7	0.0312907	5.681e-21
BM	ZP3	rs146021635	A	C	A	C	-0.193	-0.0023	0.2088	7	0.0308	0.9401	7	0.0316419	1.064e-09
BM	POMZP3	rs11767431	T	C	T	C	0.189	0.0301	0.2962	7	0.0275	0.2738	7	0.0315814	2.17e-09
BM	POMZP3	rs28643416	A	T	A	T	-0.173	0.0301	0.3085	7	0.0286	0.2922	7	0.0317328	4.987e-08
BM	POMZP3	rs34238522	T	C	T	C	0.167	-0.0272	0.703	7	0.0274	0.321	7	0.0316416	1.307e-07
BM	POMZP3	rs72603801	A	G	A	G	-0.177	0.0084	0.3049	7	0.0261	0.747	7	0.0316331	2.201e-08
BM	POMZP3	rs75292946	A	G	A	G	0.174	-0.0239	0.6856	7	0.0264	0.3643	7	0.0317148	4.102e-08
BM	ERICH1	rs11775671	A	G	A	G	-0.198	0.009	0.3781	8	0.0189	0.6351	8	0.0315982	3.7e-10
BM	PCM1	rs11777618	C	G	C	G	-0.149	0.0098	0.4681	8	0.0226	0.6634	8	0.0317549	2.703e-06
BM	MYH11	rs1180588	T	C	T	C	0.19	0.0373	0.3163	16	0.019	0.04942	16	0.0316253	1.88e-09
BM	LRRIQ3	rs11806946	A	G	A	G	-0.17	-0.0269	0.5167	1	0.0181	0.1376	1	0.0317841	8.864e-08
BM	LRRIQ3	rs1412825	C	G	C	G	-0.315	0.0227	0.4852	1	0.0181	0.2088	1	0.0310997	4.12e-24
BM	LRRIQ3	rs2343864	C	G	C	G	0.339	-0.0171	0.5377	1	0.0185	0.3546	1	0.0310377	9.028e-28
BM	LRRIQ3	rs4422957	T	C	T	C	-0.338	0.0261	0.4852	1	0.0181	0.1499	1	0.0310455	1.326e-27
BM	LRRIQ3	rs944795	C	G	C	G	0.338	-0.0248	0.5164	1	0.0182	0.1722	1	0.0310455	1.326e-27
BM	SNORD3D	rs11869950	T	C	T	C	0.144	0.0222	0.3537	17	0.0205	0.2793	17	0.0318485	6.143e-06
BM	SNORD3D	rs12948453	T	C	T	C	-0.28	0.0244	0.3593	17	0.021	0.2453	17	0.0312743	3.458e-19
BM	SNORD3D	rs12953174	T	C	T	C	0.28	-0.0216	0.6397	17	0.021	0.3039	17	0.0312743	3.458e-19
BM	EML4	rs11884524	T	G	T	G	-0.146	-0.0335	0.6161	2	0.0194	0.0849	2	0.0318614	4.598e-06
BM	HACE1	rs1190472	T	C	T	C	-0.15	0.0342	0.2288	6	0.0267	0.2015	6	0.0316712	2.178e-06
BM	GDI2	rs11920	A	C	A	C	-0.177	-0.0137	0.2283	10	0.0215	0.5255	10	0.0316402	2.217e-08
BM	HIST1H2AM	rs12000	A	G	A	G	0.154	-0.0056	0.6756	6	0.0201	0.782	6	0.0317456	1.228e-06
BM	HIST1H2AM	rs16893889	A	G	A	G	-0.273	-0.0036	0.7089	6	0.0201	0.8582	6	0.0313032	2.754e-18
BM	HIST1H2AM	rs2179174	A	G	A	G	-0.273	0.0031	0.7071	6	0.0202	0.877	6	0.0313032	2.754e-18
BM	HIST1H2AM	rs78224691	A	G	A	G	0.276	0.0051	0.292	6	0.0202	0.8022	6	0.0312975	1.159e-18
BM	RPS3A	rs1201214	T	C	T	C	0.381	0.0134	0.8077	4	0.0304	0.6584	4	0.0307157	2.483e-35
BM	RPS3A	rs61442068	T	C	T	C	-0.178	-0.0158	0.1252	4	0.0332	0.634	4	0.0316454	1.857e-08
BM	DNAJC15	rs12015	A	G	A	G	0.325	0.0224	0.8052	13	0.0337	0.5067	13	0.0311078	1.504e-25
BM	HAGHL	rs12051048	A	C	A	C	0.199	0.0226	0.4037	16	0.0236	0.339	16	0.0316449	3.205e-10
BM	FCRL2	rs12064217	A	C	A	C	0.158	-0.0141	0.1785	1	0.0233	0.5445	1	0.0316887	6.164e-07
BM	METTL8	rs12105780	A	G	A	G	0.357	-0.0176	0.7389	2	0.0234	0.4517	2	0.0309114	7.458e-31
BM	RPS8	rs12120833	C	G	C	G	0.517	0.0446	0.8638	1	0.0315	0.1562	1	0.0296456	4.147e-68
BM	FAM177B	rs12138316	A	G	A	G	0.207	0.0006	0.6902	1	0.023	0.9798	1	0.0315651	5.458e-11
BM	DOCK8	rs12156499	A	G	A	G	-0.218	-0.0362	0.8886	9	0.0137	0.00814	9	0.0315648	4.97e-12
BM	POU5F1	rs12175179	T	C	T	C	0.36	-0.0052	0.1346	6	0.038	0.8908	6	0.0309156	2.444e-31
BM	POU5F1	rs1264562	T	G	T	G	0.376	-0.0096	0.5283	6	0.0264	0.7174	6	0.0307951	2.758e-34
BM	POU5F1	rs2523557	A	G	A	G	0.386	-0.1111	0.7315	6	0.0289	0.0001202	6	0.0306899	2.811e-36
BM	POU5F1	rs2523559	A	C	A	C	0.352	-0.0957	0.724	6	0.0312	0.002132	6	0.0309594	5.918e-30
BM	HIST1H4A	rs12197289	T	C	T	C	0.141	-0.0643	0.5975	6	0.019	0.0007118	6	0.0317112	8.733e-06
BM	HIST1H4A	rs62402030	A	C	A	C	0.148	-0.0548	0.5942	6	0.0187	0.00335	6	0.0317359	3.109e-06
BM	HIST1H4A	rs6930138	A	G	A	G	0.146	-0.0535	0.5951	6	0.0188	0.004413	6	0.0316761	4.043e-06
BM	RPS12	rs12204693	T	C	T	C	0.217	0.0266	0.0688	6	0.0372	0.4747	6	0.0315568	6.135e-12
BM	UBE2J1	rs12209311	T	C	T	C	-0.328	-0.0407	0.9255	6	0.0459	0.3747	6	0.031064	4.623e-26
BM	RP1-3J17.3	rs12212560	A	G	A	G	0.385	-0.0084	0.4485	6	0.018	0.6401	6	0.030735	5.351e-36
BM	RP1-3J17.3	rs4501401	T	C	T	C	-0.371	0.0153	0.3269	6	0.0189	0.4179	6	0.030808	2.129e-33
BM	RP1-3J17.3	rs7757864	A	G	A	G	-0.286	0.0107	0.5511	6	0.0181	0.5551	6	0.03132	6.752e-20
BM	RP1-3J17.3	rs9294337	T	C	T	C	-0.204	0.0019	0.3589	6	0.0185	0.9173	6	0.0316256	1.115e-10
BM	XRRA1	rs12225372	A	G	A	G	-0.47	-0.0113	0.7066	11	0.0233	0.6273	11	0.0300245	3.126e-55
BM	MSANTD2	rs12289775	A	G	A	G	-0.16	-0.0036	0.1428	11	0.0251	0.8849	11	0.0316712	4.374e-07
BM	MSANTD2	rs34760839	A	G	A	G	0.163	-0.0044	0.8466	11	0.0251	0.8596	11	0.0316953	2.708e-07
BM	MSANTD2	rs4531484	A	C	A	C	0.164	0	0.8561	11	0.0254	0.9994	11	0.0317347	2.368e-07
BM	MSANTD2	rs4537771	A	C	A	C	0.164	0.0022	0.8571	11	0.0254	0.9307	11	0.0316847	2.267e-07
BM	CD82	rs12290127	T	C	T	C	-0.179	-0.0106	0.1577	11	0.0269	0.6923	11	0.0316193	1.504e-08
BM	RP11-588H23.3	rs12296380	T	G	T	G	0.177	0.0502	0.8423	12	0.0251	0.0456	12	0.0317698	2.528e-08
BM	RP11-588H23.3	rs2082251	T	C	T	C	-0.212	0.0427	0.8443	12	0.0253	0.09109	12	0.0316154	2.006e-11
BM	RP11-588H23.3	rs57280861	T	C	T	C	-0.211	0.0395	0.8425	12	0.025	0.1145	12	0.031632	2.55e-11
BM	RP11-588H23.3	rs61616333	T	C	T	C	-0.213	0.0571	0.8456	12	0.036	0.1131	12	0.0316003	1.579e-11
BM	RP11-588H23.3	rs7959881	T	C	T	C	0.212	-0.0384	0.1574	12	0.025	0.124	12	0.0316154	2.006e-11
BM	YBX3	rs12317203	T	G	T	G	-0.16	0.0006	0.349	12	0.02	0.9742	12	0.0317655	4.731e-07
BM	ZBTB1	rs12385910	A	T	A	T	-0.149	-0.0083	0.2371	14	0.0208	0.6894	14	0.0317672	2.727e-06
BM	FAR1	rs12417546	T	C	T	C	0.167	-0.0193	0.3266	11	0.0228	0.396	11	0.0317023	1.381e-07
BM	TAGLN	rs1242127	A	G	A	G	0.14	0.0364	0.542	11	0.031	0.2401	11	0.0316839	9.932e-06
BM	NR2C1	rs12424256	T	C	T	C	-0.142	-0.0012	0.2122	12	0.0226	0.956	12	0.0318632	8.329e-06
BM	CES1	rs12443580	T	C	T	C	0.173	-0.0225	0.6349	16	0.0262	0.3908	16	0.0317613	5.126e-08
BM	CES1	rs6499786	A	G	A	G	0.17	0.0363	0.3873	16	0.0261	0.1641	16	0.0317901	8.914e-08
BM	HCG27	rs1245218	A	G	A	G	-0.365	-0.033	0.8292	6	0.0354	0.3505	6	0.0308301	2.451e-32
BM	HCG27	rs3094055	C	G	C	G	0.278	0.0322	0.1699	6	0.035	0.3582	6	0.0313206	6.934e-19
BM	HCG27	rs3129808	T	G	T	G	-0.361	-0.039	0.8255	6	0.0348	0.2619	6	0.0308669	1.346e-31
BM	HCG27	rs3130361	A	G	A	G	0.379	0.0388	0.1744	6	0.0348	0.2652	6	0.030742	6.368e-35
BM	HCG27	rs3130975	T	C	T	C	-0.333	0.0094	0.2698	6	0.0219	0.6682	6	0.0310592	8.072e-27
BM	HSPBAP1	rs12496372	C	G	C	G	0.406	-0.007	0.3501	3	0.0199	0.7242	3	0.030538	2.478e-40
BM	ARHGAP24	rs12506596	A	G	A	G	-0.416	-0.0118	0.3873	4	0.0213	0.5778	4	0.0304906	2.205e-42
BM	RP13-514E23.2	rs12507178	A	T	A	T	-0.438	0.0122	0.2482	4	0.0225	0.5864	4	0.0303059	2.413e-47
BM	RP13-514E23.2	rs12510563	A	G	A	G	-0.163	-0.0128	0.752	4	0.0225	0.5689	4	0.0317941	2.948e-07
BM	RP13-514E23.2	rs2869408	C	G	C	G	-0.443	0.0144	0.2477	4	0.0224	0.5202	4	0.0302645	1.616e-48
BM	RP13-514E23.2	rs2904086	T	C	T	C	0.441	-0.0104	0.7516	4	0.0226	0.6453	4	0.0303121	5.958e-48
BM	RP13-514E23.2	rs6815772	A	G	A	G	-0.434	0.0138	0.2481	4	0.0224	0.5388	4	0.0303383	2.026e-46
BM	RP11-119F19.2	rs1250993	C	G	C	G	0.163	0.0039	0.5991	10	0.0222	0.8596	10	0.0316576	2.621e-07
BM	RP11-119F19.2	rs1650158	A	G	A	G	-0.166	0.0087	0.541	10	0.0219	0.6913	10	0.0317458	1.704e-07
BM	RP11-119F19.2	rs1650228	T	C	T	C	-0.174	0.0072	0.5434	10	0.0219	0.7437	10	0.031687	3.992e-08
BM	RP11-119F19.2	rs2753674	A	G	A	G	0.152	0.0009	0.3992	10	0.0246	0.9706	10	0.031667	1.587e-06
BM	RP11-138A9.2	rs12533527	T	C	T	C	0.185	-0.011	0.2141	7	0.0233	0.6355	7	0.0316874	5.274e-09
BM	RP11-297B17.3	rs12554596	A	G	A	G	-0.229	-0.0244	0.8116	9	0.0252	0.3329	9	0.0315259	3.762e-13
BM	CLLU1OS	rs12578375	T	C	T	C	0.159	0.0301	0.2472	12	0.0221	0.1721	12	0.0317103	5.327e-07
BM	CLLU1OS	rs34107810	A	G	A	G	-0.476	0.0299	0.2485	12	0.0217	0.168	12	0.0300217	1.294e-56
BM	CLLU1OS	rs61935213	A	C	A	C	-0.472	0.0296	0.2479	12	0.0218	0.1744	12	0.0300332	1.176e-55
BM	CLLU1OS	rs61935214	A	G	A	G	-0.476	0.0244	0.2485	12	0.0217	0.26	12	0.0300408	1.52e-56
BM	CLLU1OS	rs73222044	A	C	A	C	-0.476	0.0309	0.2467	12	0.022	0.1592	12	0.0300039	1.114e-56
BM	RP11-428G5.5	rs1259733	T	C	T	C	-0.234	-0.009	0.5649	12	0.0181	0.6217	12	0.0315699	1.243e-13
BM	WWOX	rs12598091	C	G	C	G	-0.142	0.0047	0.6522	16	0.0239	0.8453	16	0.0317004	7.484e-06
BM	SNORD3B-1	rs12602286	T	G	T	G	0.367	-0.0159	0.6586	17	0.0271	0.5557	17	0.0308128	1.042e-32
BM	SNORD3B-1	rs2013949	A	C	A	C	-0.356	0.0284	0.3366	17	0.0253	0.2624	17	0.0308687	9.023e-31
BM	SNORD3B-1	rs4073003	A	G	A	G	0.366	-0.0089	0.6629	17	0.0287	0.7549	17	0.0308188	1.58e-32
BM	SNORD3B-1	rs57433322	C	G	C	G	0.353	-0.0294	0.6623	17	0.0255	0.2487	17	0.0309077	3.281e-30
BM	SNORD3B-1	rs959071	T	C	T	C	0.175	0.008	0.3339	17	0.0285	0.7777	17	0.0317949	3.712e-08
BM	KRTCAP3	rs1260328	T	C	T	C	0.191	0.0152	0.6384	2	0.0206	0.4618	2	0.031725	1.739e-09
BM	KRTCAP3	rs1260329	T	C	T	C	0.19	0.0133	0.6388	2	0.0206	0.5167	2	0.0317226	2.106e-09
BM	KRTCAP3	rs1260330	T	C	T	C	0.189	0.0141	0.6384	2	0.0205	0.4915	2	0.0317401	2.607e-09
BM	KRTCAP3	rs1260345	A	G	A	G	-0.154	0.0129	0.6374	2	0.0203	0.5263	2	0.0316984	1.184e-06
BM	KRTCAP3	rs809059	A	G	A	G	0.19	0.0138	0.6381	2	0.0205	0.5003	2	0.0317226	2.106e-09
BM	ATF5	rs12610975	A	G	A	G	-0.146	-0.0224	0.3886	19	0.0184	0.2228	19	0.0318456	4.548e-06
BM	COX7A2L	rs12613284	C	G	C	G	0.162	0.0236	0.3971	2	0.0189	0.2115	2	0.0317067	3.233e-07
BM	PRKD3	rs12622740	A	G	A	G	-0.201	-0.0592	0.5572	2	0.019	0.001774	2	0.0316204	2.062e-10
BM	RPS10	rs1265	C	G	C	G	0.211	-0.0206	0.118	6	0.032	0.5204	6	0.0315959	2.421e-11
BM	RPS10	rs7775635	A	G	A	G	-0.47	-0.0576	0.6711	6	0.0256	0.02449	6	0.0300602	4.185e-55
BM	37681	rs12654947	C	G	C	G	0.141	0.0191	0.4281	5	0.018	0.2888	5	0.0317989	9.245e-06
BM	RP11-347P5.1	rs12693777	T	C	T	C	-0.478	0.0083	0.3668	2	0.0182	0.649	2	0.0299671	2.812e-57
BM	LAPTM5	rs12736883	A	G	A	G	-0.16	0.0116	0.2092	1	0.0229	0.6115	1	0.0317015	4.486e-07
BM	CCDC163P	rs12749658	A	G	A	G	-0.369	-0.0014	0.3079	1	0.0207	0.9455	1	0.0308582	5.901e-33
BM	CCDC163P	rs1974271	T	C	T	C	-0.243	0.0015	0.693	1	0.0206	0.9425	1	0.0314648	1.137e-14
BM	CCDC163P	rs2356559	T	C	T	C	-0.369	-0.0008	0.3022	1	0.0205	0.9675	1	0.0308582	5.901e-33
BM	CCDC163P	rs4233498	A	G	A	G	-0.369	-0.002	0.3021	1	0.0205	0.9205	1	0.0308582	5.901e-33
BM	CCDC163P	rs4660306	T	C	T	C	-0.369	-0.004	0.3016	1	0.0205	0.8457	1	0.0308357	5.312e-33
BM	TRIM62	rs12759812	A	G	A	G	0.152	-0.0128	0.4382	1	0.019	0.5007	1	0.0317877	1.738e-06
BM	RP11-660L16.2	rs12806918	T	G	T	G	0.172	0.0228	0.4985	11	0.0193	0.2384	11	0.0317021	5.779e-08
BM	MRPL42	rs12811748	T	C	T	C	-0.147	-0.0343	0.7734	12	0.0335	0.3066	12	0.0317593	3.682e-06
BM	POLR1D	rs12855186	T	C	T	C	-0.257	0.0024	0.8827	13	0.0291	0.9341	13	0.0313939	2.694e-16
BM	SLC7A7	rs12884337	T	C	T	C	-0.167	-0.0003	0.4206	14	0.0185	0.9887	14	0.0316441	1.31e-07
BM	DAPK2	rs12912128	T	C	T	C	0.17	0.0239	0.8076	15	0.024	0.3183	15	0.0317861	8.881e-08
BM	DAPK2	rs184556	C	G	C	G	-0.16	0.0188	0.8412	15	0.025	0.4505	15	0.0316596	4.332e-07
BM	DAPK2	rs28656385	A	G	A	G	0.187	-0.0014	0.1925	15	0.0331	0.9651	15	0.0316531	3.467e-09
BM	DAPK2	rs332286	C	G	C	G	0.16	-0.0204	0.158	15	0.0247	0.409	15	0.0316596	4.332e-07
BM	DAPK2	rs332287	C	G	C	G	-0.158	0.0206	0.8414	15	0.025	0.4094	15	0.0317792	6.633e-07
BM	RP11-111A22.1	rs12913296	A	G	A	G	0.426	0.0198	0.4242	15	0.0207	0.338	15	0.0304294	1.567e-44
BM	RP11-111A22.1	rs2412554	T	C	T	C	-0.153	0.0319	0.3368	15	0.0218	0.1428	15	0.0318542	1.562e-06
BM	DEF8	rs12921906	A	G	A	G	-0.151	0.0068	0.3227	16	0.026	0.7944	16	0.0316704	1.862e-06
BM	SPATA33	rs12924138	T	G	T	G	-0.149	-0.0374	0.4803	16	0.0192	0.05174	16	0.0318642	2.924e-06
BM	ARHGDIA	rs12939972	T	C	T	C	-0.152	0.0058	0.4177	17	0.0197	0.7704	17	0.0317472	1.686e-06
BM	NEK8	rs12948165	A	T	A	T	0.185	0.0434	0.7908	17	0.0252	0.08591	17	0.0316144	4.864e-09
BM	MBD2	rs12962483	T	C	T	C	-0.144	0.0054	0.7402	18	0.0201	0.7892	18	0.0318282	6.06e-06
BM	MBP	rs12964484	A	G	A	G	-0.143	-0.0065	0.3202	18	0.0205	0.7513	18	0.0318493	7.126e-06
BM	FCER2	rs12979200	A	G	A	G	0.214	-0.0087	0.5554	19	0.0186	0.6397	19	0.0315948	1.259e-11
BM	RPS9	rs12980600	A	T	A	T	-0.27	-0.0278	0.7406	19	0.0239	0.2452	19	0.0313259	6.751e-18
BM	RPS9	rs3810232	A	C	A	C	0.485	0.0285	0.6045	19	0.0192	0.1387	19	0.029928	4.607e-59
BM	RPS9	rs4575638	A	G	A	G	0.185	-0.0155	0.7334	19	0.0299	0.603	19	0.0316863	5.268e-09
BM	KYNU	rs12997823	A	G	A	G	-0.174	0.0344	0.6341	2	0.0185	0.06251	2	0.0317532	4.259e-08
BM	EML6	rs13033894	T	C	T	C	-0.226	-0.0268	0.755	2	0.0212	0.2064	2	0.0314897	7.128e-13
BM	LINC00954	rs13034115	C	G	C	G	0.171	-0.0328	0.797	2	0.0241	0.1749	2	0.0317938	7.515e-08
BM	RPL22L1	rs13063927	T	C	T	C	-0.204	0.0172	0.2663	3	0.0204	0.3997	3	0.0316046	1.084e-10
BM	PARP14	rs13071069	T	C	T	C	-0.226	0.0051	0.3188	3	0.0253	0.8404	3	0.0315853	8.354e-13
BM	LIMD1	rs13094441	A	T	A	T	0.374	0.0168	0.2226	3	0.0225	0.4552	3	0.0307802	5.689e-34
BM	SEL1L3	rs13104150	A	G	A	G	0.257	0.0366	0.4464	4	0.0186	0.04889	4	0.0314307	2.917e-16
BM	HIGD2A	rs13155545	C	G	C	G	0.299	-0.0107	0.9057	5	0.0357	0.7652	5	0.0312273	1.019e-21
BM	SNX24	rs13155716	A	T	A	T	0.229	0.0341	0.873	5	0.028	0.2233	5	0.0315878	4.179e-13
BM	SNX24	rs13156117	T	G	T	G	-0.2	-0.0335	0.1252	5	0.0289	0.2471	5	0.0315666	2.361e-10
BM	SNX24	rs13156386	A	G	A	G	0.148	-0.0336	0.1307	5	0.0275	0.222	5	0.0317969	3.247e-06
BM	SNX24	rs17418141	C	G	C	G	-0.217	-0.0377	0.1468	5	0.0252	0.1339	5	0.0315126	5.733e-12
BM	SNX24	rs17477351	A	G	A	G	-0.229	-0.0458	0.1467	5	0.0252	0.06859	5	0.0315495	3.916e-13
BM	PRR7-AS1	rs13159163	T	C	T	C	0.141	-0.0106	0.3189	5	0.0209	0.6135	5	0.031793	9.21e-06
BM	PRR7-AS1	rs4976695	A	T	A	T	0.313	0.0375	0.4651	5	0.0196	0.05559	5	0.0311361	8.944e-24
BM	HIST1H2BG	rs13191326	A	G	A	G	-0.225	-0.1069	0.8923	6	0.0323	0.0009459	6	0.0316122	1.099e-12
BM	HIST1H2BG	rs13217285	T	C	T	C	0.309	0.1216	0.1075	6	0.0329	0.0002187	6	0.0311862	3.834e-23
BM	HIST1H2BG	rs35909544	A	G	A	G	0.311	0.114	0.1079	6	0.0329	0.0005384	6	0.0311647	1.879e-23
BM	HIST1H2BG	rs67457459	T	G	T	G	-0.308	-0.1253	0.8915	6	0.0322	0.0001002	6	0.0311384	4.54e-23
BM	AHI1	rs13197384	A	C	A	C	-0.296	0.0086	0.3141	6	0.0195	0.6601	6	0.0311987	2.365e-21
BM	HLA-DPA1	rs13197513	T	C	T	C	0.217	-0.0533	0.8889	6	0.042	0.2042	6	0.0315066	5.68e-12
BM	HLA-DPA1	rs2163472	T	C	T	C	0.417	-0.0304	0.5529	6	0.0251	0.2257	6	0.0304997	1.487e-42
BM	HLA-DPA1	rs2301227	A	G	A	G	-0.147	-0.0436	0.5848	6	0.0377	0.2468	6	0.0317685	3.706e-06
BM	HLA-DPA1	rs9469325	A	C	A	C	-0.31	-0.0733	0.4802	6	0.029	0.01145	6	0.0311631	2.582e-23
BM	HLA-DPB1	rs13203715	A	G	A	G	0.189	-0.0794	0.8857	6	0.0422	0.05993	6	0.0317171	2.539e-09
BM	HLA-DPB1	rs2163472	T	C	T	C	0.514	-0.0304	0.5529	6	0.0251	0.2257	6	0.0296246	1.957e-67
BM	HLA-DPB1	rs3117236	A	G	A	G	-0.27	0.0085	0.7904	6	0.0318	0.7885	6	0.0314102	8.259e-18
BM	HLA-DPB1	rs381218	T	G	T	G	0.148	-0.0003	0.2597	6	0.0204	0.9898	6	0.0317676	3.18e-06
BM	HLA-DPB1	rs588997	A	G	A	G	0.147	-0.0417	0.5939	6	0.0372	0.2626	6	0.0317993	3.787e-06
BM	PPIA	rs13240323	A	G	A	G	-0.249	0.0044	0.3594	7	0.0222	0.8444	7	0.0314655	2.504e-15
BM	ANK1	rs13255840	T	C	T	C	0.185	-0.0071	0.5421	8	0.0176	0.6846	8	0.0316236	4.914e-09
BM	C9orf78	rs13297359	T	G	T	G	-0.152	-0.0267	0.2473	9	0.0207	0.1979	9	0.03187	1.848e-06
BM	CYBA	rs13306296	A	G	A	G	-0.172	0.0028	0.3211	16	0.0213	0.8934	16	0.0316403	5.446e-08
BM	SMDT1	rs133379	A	G	A	G	-0.813	0.0025	0.3024	22	0.0197	0.8972	22	0.0249779	1e-200
BM	EXOC3	rs13356700	A	G	A	G	-0.162	0.0115	0.5533	5	0.0205	0.5728	5	0.0316814	3.164e-07
BM	SESTD1	rs13382185	A	C	A	C	0.204	-0.0229	0.2549	2	0.0209	0.2731	2	0.0316734	1.189e-10
BM	VAMP8	rs13411109	A	G	A	G	-0.156	0.0231	0.5936	2	0.0182	0.2045	2	0.0318242	9.49e-07
BM	ATM	rs1351518	A	G	A	G	-0.141	-0.003	0.5196	11	0.0183	0.8703	11	0.031818	9.36e-06
BM	FAM118A	rs136582	A	T	A	T	0.637	0.0217	0.1218	22	0.0275	0.4306	22	0.0281836	4.163e-113
BM	NAP1L1	rs1368578	A	G	A	G	0.241	0.0144	0.1767	12	0.0286	0.614	12	0.0315062	2.021e-14
BM	KANSL1-AS1	rs1378358	T	C	T	C	0.562	0.0047	0.2122	17	0.0255	0.8551	17	0.0291336	6.466e-83
BM	TSPO	rs138911	T	G	T	G	0.272	0.0257	0.2479	22	0.0238	0.2808	22	0.031355	4.141e-18
BM	MRPL54	rs13960	T	C	T	C	0.149	0.0302	0.639	19	0.0192	0.1168	19	0.0317732	2.739e-06
BM	TYMP	rs140522	T	C	T	C	-0.202	0.0084	0.3173	22	0.0194	0.6645	22	0.031586	1.603e-10
BM	WIPI2	rs141105822	A	G	A	G	0.142	0.0094	0.1155	7	0.0396	0.8133	7	0.0316925	7.445e-06
BM	U91328.19	rs1417998	A	T	A	T	0.164	0.0959	0.1295	6	0.03	0.001391	6	0.03177	2.442e-07
BM	AP3B1	rs141887207	T	C	T	C	0.142	0.0254	0.5122	5	0.0275	0.3552	5	0.0317139	7.551e-06
BM	RP11-345J4.5	rs144208959	A	G	A	G	-0.244	-0.0293	0.3992	16	0.0202	0.1466	16	0.0315136	9.734e-15
BM	PIM3	rs144554206	A	G	A	G	-0.186	-0.0182	0.4744	22	0.0204	0.3727	22	0.0316299	4.09e-09
BM	DDHD2	rs145151767	A	G	A	G	0.143	0.0316	0.2491	8	0.0209	0.1297	8	0.0318985	7.361e-06
BM	CD37	rs1465697	T	C	T	C	-0.375	0.0556	0.2854	19	0.0196	0.004509	19	0.030736	3.083e-34
BM	CD37	rs3745306	C	G	C	G	-0.222	0.0172	0.7572	19	0.0208	0.408	19	0.0316203	2.206e-12
BM	ACOX3	rs1468250	T	G	T	G	0.142	0.0215	0.4977	4	0.0196	0.2722	4	0.0318988	8.524e-06
BM	COX20	rs1495946	A	G	A	G	0.191	0.0283	0.1393	1	0.0306	0.354	1	0.0317132	1.715e-09
BM	RP11-44F21.5	rs1497221	A	G	A	G	-0.241	0.0413	0.2401	4	0.0228	0.06982	4	0.0315361	2.138e-14
BM	RP11-44F21.5	rs1497224	C	G	C	G	-0.241	0.0352	0.2419	4	0.023	0.1262	4	0.0315361	2.138e-14
BM	RP11-44F21.5	rs17000292	A	C	A	C	-0.249	0.0398	0.2399	4	0.0231	0.08438	4	0.0315045	2.709e-15
BM	RP11-44F21.5	rs28416746	T	C	T	C	-0.24	0.0328	0.2414	4	0.023	0.1529	4	0.0314474	2.315e-14
BM	RP11-44F21.5	rs61508612	A	G	A	G	0.214	0.0354	0.246	4	0.023	0.1235	4	0.0315167	1.121e-11
BM	FCRLA	rs1503809	T	C	T	C	-0.16	0.0154	0.1392	1	0.029	0.5953	1	0.0316599	4.333e-07
BM	RP11-197K3.1	rs1533269	A	C	A	C	0.208	-0.0062	0.3463	3	0.02	0.7551	3	0.0315336	4.22e-11
BM	RP11-197K3.1	rs1533742	A	G	A	G	0.19	-0.0027	0.321	3	0.0197	0.8894	3	0.031667	1.974e-09
BM	RP11-197K3.1	rs2942785	T	C	T	C	0.167	0.0203	0.7135	3	0.0202	0.3146	3	0.0316967	1.374e-07
BM	RP11-197K3.1	rs6791545	A	C	A	C	-0.199	-0.0104	0.7272	3	0.0209	0.6193	3	0.031604	3.041e-10
BM	RP11-197K3.1	rs9842821	A	G	A	G	0.232	-0.0018	0.2671	3	0.0211	0.9329	3	0.031555	1.949e-13
BM	BICD2	rs1552908	A	G	A	G	-0.203	-0.0252	0.65	9	0.019	0.1831	9	0.0315607	1.259e-10
BM	ARHGDIB	rs1558789	A	C	A	C	-0.143	0.0273	0.4704	12	0.0184	0.1385	12	0.0316858	6.39e-06
BM	MRPS18C	rs1565909	T	C	T	C	0.161	0.0115	0.5153	4	0.0178	0.5193	4	0.03177	4.027e-07
BM	GSTO1	rs157080	A	C	A	C	0.143	-0.0198	0.304	10	0.0203	0.3287	10	0.0317573	6.703e-06
BM	SLC15A2	rs1574036	A	G	A	G	-0.157	-0.0183	0.4457	3	0.0182	0.3145	3	0.0317213	7.446e-07
BM	SLC15A2	rs4676743	A	G	A	G	0.16	0.018	0.5538	3	0.0182	0.3224	3	0.0317832	4.801e-07
BM	SLC15A2	rs4676744	A	G	A	G	-0.159	-0.0166	0.4461	3	0.0182	0.3602	3	0.0317365	5.443e-07
BM	SLC15A2	rs6438652	A	G	A	G	-0.159	-0.0199	0.4463	3	0.0181	0.2702	3	0.031735	5.436e-07
BM	SLC15A2	rs7642303	T	G	T	G	-0.18	0.0212	0.5535	3	0.0181	0.2419	3	0.0317029	1.365e-08
BM	EAF2	rs1574036	A	G	A	G	0.493	-0.0183	0.4457	3	0.0182	0.3145	3	0.0298409	2.593e-61
BM	HCG25	rs1612904	A	C	A	C	-0.307	-0.0349	0.7326	6	0.031	0.2605	6	0.0311545	6.58e-23
BM	HCG25	rs2647040	A	G	A	G	0.358	0.0358	0.2956	6	0.0297	0.2281	6	0.0309204	5.32e-31
BM	HCG25	rs3129721	A	C	A	C	-0.357	-0.0436	0.729	6	0.0302	0.1495	6	0.0309154	7.586e-31
BM	HCG25	rs9275109	T	G	T	G	-0.352	-0.0348	0.7278	6	0.0306	0.2546	6	0.0309301	5.231e-30
BM	HCG25	rs9275596	T	C	T	C	-0.357	-0.0406	0.7324	6	0.031	0.191	6	0.0309154	7.586e-31
BM	GS1-124K5.3	rs1615892	A	G	A	G	-0.179	-0.0032	0.1264	7	0.0355	0.9286	7	0.0317384	1.702e-08
BM	GS1-124K5.3	rs2533285	T	G	T	G	-0.156	0.0023	0.0991	7	0.0385	0.9523	7	0.0318338	9.562e-07
BM	GS1-124K5.3	rs313816	C	G	C	G	-0.16	-0.0032	0.1021	7	0.0396	0.9354	7	0.0316668	4.358e-07
BM	IER3	rs1630062	T	C	T	C	-0.183	-0.0093	0.6818	6	0.0275	0.7339	6	0.0316245	7.18e-09
BM	IER3	rs73394251	A	G	A	G	0.149	-0.0609	0.149	6	0.0355	0.08655	6	0.0318406	2.875e-06
BM	U2AF1	rs1672118	C	G	C	G	0.17	0.0223	0.4867	21	0.0215	0.2996	21	0.0318049	9.037e-08
BM	LINC00339	rs16826571	A	C	A	C	0.145	0.0343	0.0766	1	0.0419	0.4129	1	0.0317491	4.946e-06
BM	LINC00339	rs4654783	T	C	T	C	-0.214	0.0055	0.4022	1	0.0193	0.7771	1	0.0316434	1.353e-11
BM	CITED4	rs16828219	A	G	A	G	0.261	0.0151	0.1442	1	0.0263	0.5664	1	0.0314029	9.464e-17
BM	CITED4	rs4660539	A	C	A	C	-0.262	-0.0129	0.8559	1	0.0262	0.6218	1	0.0313755	6.799e-17
BM	CITED4	rs4660540	T	C	T	C	0.145	-0.0183	0.857	1	0.0263	0.4872	1	0.0317458	4.935e-06
BM	HIST1H2AG	rs16891443	A	C	A	C	-0.214	-0.031	0.8602	6	0.0267	0.2454	6	0.0315095	1.109e-11
BM	HIST1H2AG	rs16891474	T	G	T	G	0.141	-0.0338	0.8451	6	0.0259	0.1914	6	0.0317823	9.146e-06
BM	HIST1H2AG	rs76788598	A	G	A	G	-0.214	-0.0264	0.8596	6	0.0273	0.333	6	0.0315095	1.109e-11
BM	HIST1H2AG	rs78871852	A	T	A	T	-0.237	-0.0233	0.8579	6	0.0274	0.3946	6	0.0314799	5.128e-14
BM	HIST1H2AG	rs79958315	T	C	T	C	0.214	0.0374	0.1421	6	0.0251	0.1367	6	0.0315095	1.109e-11
BM	AIM1	rs17052215	T	G	T	G	-0.147	0.0164	0.7658	6	0.0212	0.4397	6	0.031873	3.987e-06
BM	RPS2	rs17135720	T	C	T	C	-0.379	-0.0499	0.8678	16	0.0314	0.1116	16	0.0307787	7.643e-35
BM	SRSF10	rs17184588	T	C	T	C	0.188	0.0273	0.5536	1	0.0191	0.1521	1	0.0316704	2.918e-09
BM	PNRC2	rs17184588	T	C	T	C	0.225	0.0273	0.5536	1	0.0191	0.1521	1	0.0315221	9.481e-13
BM	PNRC2	rs6424144	A	G	A	G	0.147	-0.0336	0.4463	1	0.0186	0.07134	1	0.0318281	3.864e-06
BM	PNRC2	rs6424145	C	G	C	G	0.15	-0.0335	0.4463	1	0.0186	0.07229	1	0.0317136	2.247e-06
BM	CCDC66	rs17216685	T	C	T	C	-0.22	0.0091	0.7557	3	0.022	0.6794	3	0.0315851	3.277e-12
BM	FGD2	rs1724087	T	C	T	C	-0.159	-0.0097	0.5644	6	0.0189	0.6073	6	0.0316817	5.203e-07
BM	PYROXD2	rs1737	T	C	T	C	-0.271	0.0286	0.6067	10	0.0186	0.1235	10	0.0313918	5.985e-18
BM	PYROXD2	rs7896828	A	T	A	T	0.142	0.03	0.6201	10	0.0185	0.1045	10	0.031827	8.134e-06
BM	PYROXD2	rs7909131	A	G	A	G	-0.271	0.0309	0.6201	10	0.0185	0.09485	10	0.031306	4.865e-18
BM	LAMB1	rs17412104	A	G	A	G	0.358	-0.0068	0.3973	7	0.0179	0.7063	7	0.0309126	5.141e-31
BM	LAMB1	rs6466203	T	C	T	C	-0.215	-0.0035	0.3957	7	0.0181	0.8482	7	0.031647	1.093e-11
BM	LAMB1	rs6466206	C	G	C	G	-0.347	0.001	0.604	7	0.0179	0.954	7	0.0309358	3.374e-29
BM	LAMB1	rs7778092	T	C	T	C	-0.343	-0.0001	0.6043	7	0.0184	0.9948	7	0.0309649	1.621e-28
BM	LAMB1	rs7794871	A	T	A	T	-0.352	-0.0044	0.6013	7	0.0182	0.8074	7	0.0309047	4.698e-30
BM	FADS1	rs174572	T	C	T	C	-0.352	-0.0398	0.2275	11	0.0223	0.07343	11	0.0309224	5.062e-30
BM	FADS1	rs174573	A	G	A	G	-0.333	-0.0433	0.2264	11	0.0228	0.05788	11	0.0310279	7.181e-27
BM	FADS1	rs174575	C	G	C	G	0.354	0.0289	0.7646	11	0.022	0.1875	11	0.0308752	1.966e-30
BM	FADS1	rs174591	A	T	A	T	0.151	-0.0425	0.2363	11	0.0231	0.06551	11	0.031664	1.853e-06
BM	FADS1	rs174593	T	C	T	C	0.328	0.0405	0.7608	11	0.0227	0.07496	11	0.0310334	4.138e-26
BM	TMEM258	rs174584	A	G	A	G	0.211	-0.0678	0.3573	11	0.0191	0.0003864	11	0.0315753	2.35e-11
BM	CAMK4	rs17463071	C	G	C	G	-0.167	0.0117	0.7575	5	0.0227	0.6073	5	0.0317776	1.478e-07
BM	TSPAN3	rs17466257	A	C	A	C	0.352	-0.0115	0.3814	15	0.0188	0.5413	15	0.0308936	4.483e-30
BM	FES	rs17514846	A	C	A	C	-0.144	0.0307	0.4226	15	0.0198	0.1208	15	0.0317511	5.753e-06
BM	ACBD3	rs17575721	C	G	C	G	0.15	-0.0169	0.7501	1	0.0205	0.4117	1	0.031847	2.477e-06
BM	RPL28	rs17700376	A	G	A	G	0.62	0.0332	0.6776	19	0.0213	0.1191	19	0.0284342	2.091e-105
BM	SULF2	rs17788495	A	G	A	G	-0.36	-0.0195	0.911	20	0.0334	0.5584	20	0.030903	2.312e-31
BM	SULF2	rs3091426	A	G	A	G	-0.614	0.0081	0.5283	20	0.0184	0.6609	20	0.0285098	7.096e-103
BM	SULF2	rs4810645	T	C	T	C	-0.226	0.003	0.6586	20	0.0214	0.8894	20	0.0315023	7.279e-13
BM	PKHD1L1	rs1783159	A	G	A	G	0.34	0.0103	0.3727	8	0.0185	0.5777	8	0.0310306	6.155e-28
BM	HLA-B	rs17881210	A	G	A	G	-0.396	-0.0031	0.1184	6	0.0349	0.9286	6	0.0306145	2.854e-38
BM	HLA-B	rs2524096	T	G	T	G	0.512	0.0236	0.5126	6	0.0259	0.3623	6	0.0296906	1.23e-66
BM	HLA-B	rs28481932	A	G	A	G	0.233	-0.0127	0.7188	6	0.0288	0.6592	6	0.0315547	1.536e-13
BM	HLA-B	rs3130136	T	G	T	G	-0.174	0.0004	0.5118	6	0.0246	0.988	6	0.0317328	4.175e-08
BM	HLA-B	rs545914110	A	G	A	G	0.189	-0.0182	0.4495	6	0.0186	0.3256	6	0.0316277	2.29e-09
BM	RP11-1070N10.3	rs179145	A	G	A	G	-0.188	0.015	0.3467	14	0.0195	0.4427	14	0.0316321	2.793e-09
BM	PRDX5	rs1806967	A	G	A	G	0.155	0.0351	0.9246	11	0.0411	0.3931	11	0.0317805	1.076e-06
BM	CORO1B	rs1808279	T	C	T	C	0.459	-0.0192	0.6024	11	0.0183	0.2943	11	0.0301467	2.393e-52
BM	CTSC	rs184266	C	G	C	G	-0.142	0.0303	0.3065	11	0.0218	0.1638	11	0.031779	7.882e-06
BM	C1QBP	rs184568	A	G	A	G	0.145	0.0139	0.4476	17	0.0253	0.5812	17	0.0316955	4.767e-06
BM	CCR6	rs1854853	A	G	A	G	0.156	0.0174	0.5069	6	0.0178	0.3276	6	0.0318557	9.727e-07
BM	RP11-434C1.1	rs1863848	T	C	T	C	0.233	-0.0268	0.6284	12	0.0187	0.1523	12	0.0314832	1.354e-13
BM	RP11-434C1.1	rs2416549	A	G	A	G	0.232	-0.027	0.6293	12	0.0187	0.1502	12	0.0315401	1.899e-13
BM	RP11-434C1.1	rs3863325	A	C	A	C	-0.238	0.0275	0.3708	12	0.0188	0.144	12	0.0314569	3.852e-14
BM	RP11-434C1.1	rs3911234	A	G	A	G	-0.196	-0.0283	0.6294	12	0.0187	0.131	12	0.0316202	5.698e-10
BM	RP11-434C1.1	rs67471783	A	C	A	C	-0.236	0.0276	0.3705	12	0.0189	0.1437	12	0.0314809	6.549e-14
BM	LHPP	rs1869660	A	G	A	G	-0.209	-0.0091	0.2073	10	0.0227	0.6893	10	0.0316126	3.81e-11
BM	CTD-2514K5.2	rs1870987	A	C	A	C	0.149	0.0322	0.5856	17	0.0189	0.08837	17	0.0318623	2.92e-06
BM	HIST1H4E	rs1883215	C	G	C	G	-0.162	0.0989	0.0955	6	0.035	0.004698	6	0.0318272	3.581e-07
BM	HIST1H4E	rs55706012	A	C	A	C	0.321	-0.1236	0.9222	6	0.0395	0.00177	6	0.0310964	5.562e-25
BM	HIST1H4E	rs6923139	T	C	T	C	-0.306	0.1051	0.1112	6	0.0338	0.00186	6	0.0311943	1.025e-22
BM	HIST1H4E	rs9467701	C	G	C	G	-0.27	0.1076	0.111	6	0.0338	0.001471	6	0.0313503	7.157e-18
BM	HIST1H4E	rs9467704	T	C	T	C	0.181	0.108	0.1063	6	0.0343	0.001645	6	0.0317238	1.16e-08
BM	HSD17B8	rs1883414	A	G	A	G	-0.143	0.042	0.2676	6	0.0296	0.1566	6	0.0317329	6.595e-06
BM	C1orf162	rs1891716	T	C	T	C	0.144	-0.0173	0.3575	1	0.02	0.3875	1	0.0318719	6.24e-06
BM	FAM46A	rs191786	T	C	T	C	-0.178	0.0393	0.5817	6	0.0184	0.03296	6	0.0316344	1.836e-08
BM	CNTNAP2	rs1919692	A	G	A	G	0.275	-0.0214	0.6972	7	0.0196	0.2751	7	0.0313128	1.601e-18
BM	ZFP36L1	rs194762	C	G	C	G	-0.181	-0.0011	0.4058	14	0.0183	0.9518	14	0.0316906	1.12e-08
BM	GATM	rs1974981	A	G	A	G	0.145	-0.0084	0.6174	15	0.0203	0.6805	15	0.0318127	5.166e-06
BM	ITM2B	rs198604	A	G	A	G	0.23	0.0383	0.2438	13	0.0219	0.08	13	0.0315426	3.06e-13
BM	DDX5	rs1991401	A	G	A	G	0.189	-0.0098	0.6494	17	0.0204	0.631	17	0.0316596	2.376e-09
BM	COLCA2	rs2002560	T	C	T	C	0.336	-0.0127	0.4917	11	0.018	0.4811	11	0.0310012	2.267e-27
BM	COLCA2	rs3087587	A	G	A	G	0.312	-0.0083	0.4798	11	0.0181	0.6461	11	0.0311327	1.225e-23
BM	COLCA2	rs7930041	T	C	T	C	0.338	-0.0126	0.4907	11	0.018	0.485	11	0.0309931	1.083e-27
BM	COLCA2	rs7947952	T	C	T	C	0.191	0.0164	0.5055	11	0.018	0.3601	11	0.0316829	1.655e-09
BM	COLCA2	rs7948150	A	G	A	G	-0.342	0.0116	0.5037	11	0.0178	0.5155	11	0.0309691	2.363e-28
BM	LILRB2	rs2008231	T	C	T	C	-0.192	-0.0159	0.7015	19	0.0215	0.46	19	0.0317206	1.423e-09
BM	LILRB2	rs2008232	A	G	A	G	-0.162	0.0194	0.2975	19	0.0214	0.3653	19	0.0316628	3.114e-07
BM	LILRB2	rs2008238	A	G	A	G	-0.186	-0.0123	0.7049	19	0.0206	0.5529	19	0.0316242	4.064e-09
BM	SFT2D2	rs2038035	A	T	A	T	-0.144	-0.0294	0.736	1	0.0204	0.1492	1	0.0318458	6.132e-06
BM	TAPBPL	rs2041387	T	C	T	C	0.167	-0.005	0.3099	12	0.0196	0.8004	12	0.031655	1.323e-07
BM	B4GALT7	rs2046511	C	G	C	G	-0.15	0.0384	0.494	5	0.018	0.03266	5	0.0317707	2.343e-06
BM	PAPD7	rs2047933	A	G	A	G	0.165	0.0144	0.6312	5	0.0192	0.4539	5	0.0317325	1.996e-07
BM	PAPD7	rs6873047	A	G	A	G	-0.15	0.0132	0.6316	5	0.0191	0.4891	5	0.031862	2.504e-06
BM	AC005253.2	rs2058077	T	C	T	C	-0.154	-0.0312	0.5986	19	0.0184	0.08954	19	0.0316852	1.172e-06
BM	AC005253.2	rs28451415	A	G	A	G	-0.276	0.0327	0.3986	19	0.0184	0.07505	19	0.0313565	1.344e-18
BM	AC005253.2	rs8110371	A	C	A	C	-0.276	0.0337	0.407	19	0.0184	0.06683	19	0.0312961	1.155e-18
BM	AC005253.2	rs8110374	A	C	A	C	-0.276	0.0353	0.4071	19	0.0184	0.05519	19	0.031372	1.397e-18
BM	FAM167A	rs2061831	T	C	T	C	0.267	-0.0014	0.632	8	0.0206	0.9453	8	0.0313559	1.664e-17
BM	FAM167A	rs2618473	T	C	T	C	-0.289	-0.0015	0.3703	8	0.0201	0.9423	8	0.0312423	2.239e-20
BM	FAM167A	rs2736332	C	G	C	G	0.255	0.0002	0.3795	8	0.0199	0.99	8	0.0314493	5.134e-16
BM	FAM167A	rs4840568	A	G	A	G	-0.286	0.0045	0.3737	8	0.0199	0.8197	8	0.0313068	6.516e-20
BM	PSMB9	rs2071480	A	C	A	C	0.209	0.0009	0.4029	6	0.0177	0.9592	6	0.0315957	3.72e-11
BM	ACCS	rs2074038	T	G	T	G	0.184	0.0229	0.1448	11	0.0265	0.388	11	0.0317283	6.662e-09
BM	ELP5	rs2074219	A	G	A	G	0.356	-0.0458	0.3637	17	0.0189	0.01558	17	0.0308883	9.827e-31
BM	37500	rs2074771	A	G	A	G	-0.174	0.0072	0.8977	2	0.0289	0.8037	2	0.0317017	4.05e-08
BM	P2RX1	rs2074989	A	G	A	G	0.234	0.0287	0.5171	17	0.0191	0.1335	17	0.0314539	1.011e-13
BM	P2RX1	rs7214561	T	C	T	C	0.234	0.0242	0.5637	17	0.0221	0.2744	17	0.0315027	1.103e-13
BM	P2RX1	rs9898098	A	C	A	C	-0.205	-0.0246	0.4878	17	0.0204	0.228	17	0.0316759	9.685e-11
BM	P2RX1	rs9899953	A	G	A	G	-0.153	0.0249	0.518	17	0.0196	0.2044	17	0.0316652	1.353e-06
BM	RPL10A	rs2076172	T	C	T	C	-0.342	-0.0044	0.5101	6	0.0183	0.8102	6	0.0309365	2.076e-28
BM	GCC2	rs2139809	T	C	T	C	-0.211	-0.024	0.3867	2	0.0195	0.2185	2	0.0315999	2.435e-11
BM	RPL36AL	rs2147712	A	G	A	G	0.55	-0.0136	0.6682	14	0.0224	0.544	14	0.0292719	9.227e-79
BM	PTPLAD2	rs2151001	A	G	A	G	0.197	0.0073	0.365	9	0.0181	0.6858	9	0.0317004	5.151e-10
BM	C11orf71	rs2155805	A	G	A	G	-0.145	-0.013	0.5763	11	0.0183	0.4768	11	0.0318803	5.409e-06
BM	C11orf71	rs3741302	A	C	A	C	0.155	0.014	0.4197	11	0.0182	0.4414	11	0.0318042	1.096e-06
BM	C11orf71	rs3891584	T	C	T	C	0.145	0.0125	0.4205	11	0.0182	0.4923	11	0.0318542	5.314e-06
BM	C11orf71	rs4938102	A	G	A	G	0.152	-0.0113	0.5742	11	0.0181	0.534	11	0.0316703	1.591e-06
BM	C11orf71	rs766783	A	G	A	G	0.145	0.0097	0.4231	11	0.0182	0.5925	11	0.0317	4.782e-06
BM	SNRNP25	rs216601	A	G	A	G	-0.152	0.0352	0.154	16	0.0318	0.2682	16	0.0316884	1.613e-06
BM	ITGB3BP	rs217470	A	C	A	C	-0.26	-0.0484	0.6892	1	0.0232	0.03725	1	0.0314029	1.237e-16
BM	FDFT1	rs2179011	T	C	T	C	-0.212	0.0035	0.2605	8	0.0201	0.8634	8	0.0316037	1.972e-11
BM	FCRL3	rs2210913	T	C	T	C	0.155	0.0465	0.429	1	0.0179	0.009492	1	0.0317877	1.082e-06
BM	NDUFAF7	rs2216101	T	C	T	C	-0.142	-0.0032	0.4993	2	0.0189	0.8643	2	0.0318599	8.311e-06
BM	MANBA	rs223490	T	G	T	G	-0.207	0.028	0.3777	4	0.0186	0.1314	4	0.0316805	6.404e-11
BM	YWHAB	rs2239535	A	G	A	G	-0.2	0.0143	0.2285	20	0.0219	0.5142	20	0.031658	2.658e-10
BM	TOMM7	rs2240728	T	C	T	C	-0.649	-0.0386	0.4126	7	0.0187	0.03878	7	0.0280549	2.145e-118
BM	CCT3	rs2241106	C	G	C	G	0.27	-0.0314	0.7357	1	0.0202	0.1211	1	0.0313666	7.442e-18
BM	SQSTM1	rs2241349	A	G	A	G	-0.206	0.0155	0.4233	5	0.0192	0.4206	5	0.0315356	6.477e-11
BM	ATHL1	rs2242565	A	G	A	G	0.141	-0.0424	0.6417	11	0.0232	0.06698	11	0.0319055	9.902e-06
BM	HSPA1B	rs2242657	T	C	T	C	-0.141	0.0439	0.7832	6	0.0323	0.1745	6	0.0317489	8.95e-06
BM	HSPA1B	rs2242658	T	C	T	C	-0.147	0.0466	0.7819	6	0.0322	0.1478	6	0.0318068	3.807e-06
BM	HSPA1B	rs9275602	A	C	A	C	0.154	0.0198	0.1629	6	0.0377	0.5984	6	0.0317996	1.28e-06
BM	LIMS2	rs2244880	C	G	C	G	-0.275	-0.0335	0.3914	2	0.0188	0.07501	2	0.0312904	1.514e-18
BM	RPL12	rs2247781	T	C	T	C	-0.65	0.0256	0.4613	9	0.0179	0.1523	9	0.0280433	7.513e-119
BM	RPL12	rs7849608	A	G	A	G	0.194	-0.0015	0.1496	9	0.026	0.9553	9	0.0316921	9.276e-10
BM	LINC00926	rs2248534	T	G	T	G	-0.255	0.004	0.754	15	0.0228	0.8624	15	0.0314751	5.422e-16
BM	LINC00926	rs76975836	A	T	A	T	-0.192	0.0634	0.1132	15	0.0312	0.04229	15	0.0316355	1.286e-09
BM	RPS23	rs224945	T	C	T	C	-0.168	0.0487	0.8897	5	0.0504	0.3347	5	0.0316598	1.118e-07
BM	RPS23	rs226204	A	G	A	G	0.205	-0.0145	0.7573	5	0.0233	0.5328	5	0.0315348	7.992e-11
BM	HLA-C	rs2249741	A	C	A	C	-0.379	-0.0133	0.3982	6	0.0263	0.6119	6	0.0307158	5.59e-35
BM	HLA-C	rs2523581	T	G	T	G	0.149	0.0728	0.2253	6	0.0295	0.01358	6	0.0316756	2.552e-06
BM	SETD5-AS1	rs2251361	A	G	A	G	0.148	-0.0142	0.5348	3	0.0187	0.4471	3	0.0317498	3.14e-06
BM	USF1	rs2256633	T	C	T	C	0.188	0.0054	0.5093	1	0.0178	0.7609	1	0.0315981	2.686e-09
BM	LST1	rs2256965	A	G	A	G	-0.144	-0.0226	0.4076	6	0.018	0.2088	6	0.031709	5.591e-06
BM	ARFGAP3	rs2267455	T	C	T	C	0.149	0.0172	0.7264	22	0.0261	0.5101	22	0.031869	2.934e-06
BM	CDC42	rs2268179	T	G	T	G	0.221	0.0142	0.3062	1	0.022	0.518	1	0.0315234	2.372e-12
BM	KIAA0040	rs2269650	T	G	T	G	0.301	-0.0013	0.4061	1	0.0183	0.9416	1	0.0312146	5.267e-22
BM	COL18A1	rs2274809	A	G	A	G	-0.16	0.0259	0.3221	21	0.02	0.1949	21	0.0317622	4.718e-07
BM	SF1	rs2284301	T	C	T	C	0.244	-0.0079	0.2488	11	0.0249	0.7495	11	0.0314157	8.049e-15
BM	C19orf83	rs2286756	T	G	T	G	-0.178	-0.0227	0.4992	19	0.019	0.2305	19	0.0317864	2.145e-08
BM	ATP5G3	rs2288960	T	C	T	C	0.201	-0.0109	0.1599	2	0.0246	0.6576	2	0.0316839	2.24e-10
BM	RPL32	rs2290311	A	T	A	T	0.181	0.0229	0.1421	3	0.0263	0.3851	3	0.0316199	1.039e-08
BM	TMED3	rs2304993	A	G	A	G	-0.144	-0.0034	0.1738	15	0.0254	0.895	15	0.0318615	6.197e-06
BM	SPSB1	rs2311017	C	G	C	G	-0.155	0.0173	0.6061	1	0.0191	0.3657	1	0.0318618	1.146e-06
BM	ANXA4	rs2312549	C	G	C	G	0.155	0.012	0.5369	2	0.0183	0.5117	2	0.0318459	1.132e-06
BM	ANXA4	rs6711807	T	C	T	C	-0.331	-0.0159	0.6671	2	0.0205	0.4389	2	0.0310538	1.584e-26
BM	LPIN1	rs2358125	C	G	C	G	-0.158	-0.017	0.1666	2	0.0248	0.4927	2	0.0316941	6.191e-07
BM	MXRA7	rs237057	A	G	A	G	0.28	0.0125	0.9068	17	0.0353	0.7233	17	0.031316	3.853e-19
BM	MXRA7	rs62085143	A	C	A	C	-0.218	0.0267	0.0617	17	0.0383	0.4859	17	0.0315702	5.012e-12
BM	MXRA7	rs62086784	T	C	T	C	0.275	0.0026	0.9364	17	0.0388	0.9474	17	0.0313849	1.915e-18
BM	MXRA7	rs62086787	A	G	A	G	-0.273	0.0042	0.0634	17	0.0385	0.9131	17	0.0313443	3.046e-18
BM	MXRA7	rs8071014	T	G	T	G	-0.162	0.0055	0.909	17	0.0359	0.8785	17	0.0318072	3.521e-07
BM	C10orf128	rs2377997	T	C	T	C	-0.215	-0.0027	0.3496	10	0.0184	0.8827	10	0.0316104	1.035e-11
BM	HAGH	rs238680	A	G	A	G	-0.211	-0.0152	0.6774	16	0.0194	0.4344	16	0.0315165	2.158e-11
BM	ZBTB9	rs2395184	A	G	A	G	-0.23	0.0131	0.1068	6	0.0446	0.7688	6	0.0315492	3.095e-13
BM	ZBTB9	rs2516006	T	C	T	C	-0.215	0.0006	0.7398	6	0.0293	0.9838	6	0.0316258	1.059e-11
BM	ZBTB9	rs4713570	T	C	T	C	-0.178	0.077	0.1978	6	0.0285	0.006983	6	0.0316631	1.891e-08
BM	MTDH	rs2438228	A	G	A	G	0.307	0.0145	0.3985	8	0.0187	0.4371	8	0.0311947	7.465e-23
BM	AC023590.1	rs2460966	A	G	A	G	0.291	-0.0374	0.1165	8	0.0301	0.2152	8	0.0313059	1.467e-20
BM	FBXL17	rs2463037	T	G	T	G	0.15	0.0027	0.4335	5	0.0183	0.8827	5	0.0317453	2.3e-06
BM	UCP2	rs2515087	T	C	T	C	0.289	-0.0098	0.4233	11	0.0185	0.5977	11	0.0312224	2.119e-20
BM	TSTD1	rs2516841	A	G	A	G	0.368	0.0415	0.225	1	0.0218	0.05731	1	0.0307815	6.097e-33
BM	TSTD1	rs3766383	A	C	A	C	-0.203	-0.0198	0.3179	1	0.0225	0.3777	1	0.0316162	1.356e-10
BM	TSTD1	rs61802214	A	G	A	G	-0.202	-0.0306	0.2831	1	0.02	0.1247	1	0.031544	1.516e-10
BM	ASCL2	rs2521269	A	C	A	C	0.175	0.0114	0.5377	11	0.0236	0.631	11	0.031673	3.291e-08
BM	LY6G5C	rs2523451	A	G	A	G	-0.291	0.0478	0.2233	6	0.0301	0.1124	6	0.0312398	1.219e-20
BM	LY6G5C	rs2523454	A	G	A	G	-0.286	0.0471	0.2147	6	0.0317	0.137	6	0.0313155	6.672e-20
BM	LY6G5C	rs2523457	A	G	A	G	-0.203	0.0525	0.2226	6	0.0302	0.0824	6	0.0315789	1.29e-10
BM	LY6G5C	rs4947288	A	G	A	G	-0.278	0.0449	0.7593	6	0.039	0.2497	6	0.0313061	6.683e-19
BM	EVI2A	rs2525570	A	G	A	G	-0.243	-0.0282	0.4624	17	0.019	0.1375	17	0.0315049	1.228e-14
BM	HLA-A	rs2535245	T	C	T	C	-0.163	-0.0051	0.8034	6	0.033	0.8783	6	0.0317616	2.867e-07
BM	NDUFA3	rs254262	A	G	A	G	0.185	0.028	0.2766	19	0.0215	0.1942	19	0.0316336	4.969e-09
BM	TBCA	rs254415	T	G	T	G	-0.209	-0.0115	0.2816	5	0.0232	0.6184	5	0.0315253	3.366e-11
BM	GNB2L1	rs2545101	T	C	T	C	-0.144	-0.0084	0.2897	5	0.0216	0.6969	5	0.0318035	5.96e-06
BM	CHPT1	rs2559851	A	C	A	C	0.205	-0.0034	0.5262	12	0.018	0.8518	12	0.0315777	8.475e-11
BM	ELOVL5	rs2562887	A	C	A	C	-0.17	0.0087	0.3003	6	0.0195	0.654	6	0.0317626	8.689e-08
BM	CHMP4B	rs2626562	A	G	A	G	-0.185	0.024	0.5384	20	0.0194	0.2144	20	0.0317066	5.387e-09
BM	HCG23	rs2647085	T	C	T	C	-0.143	0.0215	0.6519	6	0.0264	0.4143	6	0.031777	6.792e-06
BM	HCG23	rs2858331	A	G	A	G	0.161	0.0322	0.5623	6	0.0256	0.2071	6	0.0318373	4.26e-07
BM	AC079767.4	rs2663876	T	C	T	C	0.264	-0.0182	0.5637	2	0.0185	0.3235	2	0.0313973	4.158e-17
BM	TEN1	rs2665967	T	C	T	C	-0.19	-0.0421	0.2686	17	0.0212	0.04732	17	0.0317169	2.092e-09
BM	DAP	rs267982	T	C	T	C	0.152	0.0112	0.5209	5	0.0191	0.5566	5	0.0317954	1.748e-06
BM	SERTAD3	rs268694	T	C	T	C	0.173	-0.0105	0.6856	19	0.0219	0.6297	19	0.0316317	4.521e-08
BM	TMEM156	rs2711981	T	C	T	C	0.487	-0.0185	0.683	4	0.0191	0.3317	4	0.0299126	1.352e-59
BM	MSH5	rs2736192	A	G	A	G	-0.334	0.0729	0.0916	6	0.0463	0.1155	6	0.0310198	4.912e-27
BM	MSH5	rs2857598	A	C	A	C	-0.287	-0.0503	0.1386	6	0.0317	0.1125	6	0.0312531	4.189e-20
BM	MSH5	rs2857709	A	G	A	G	-0.243	0.0603	0.097	6	0.0452	0.1825	6	0.0314275	1.058e-14
BM	MSH5	rs3132469	A	G	A	G	-0.291	0.0854	0.093	6	0.046	0.06347	6	0.0312541	1.269e-20
BM	TMEM204	rs2745183	A	G	A	G	-0.162	-0.0344	0.8432	16	0.026	0.1856	16	0.0317357	3.314e-07
BM	RNGTT	rs2756370	A	T	A	T	0.328	-0.0305	0.7939	6	0.025	0.224	6	0.0310324	4.122e-26
BM	HIST1H2BJ	rs276370	T	C	T	C	0.148	0.034	0.2784	6	0.0211	0.1067	6	0.0316967	3.023e-06
BM	HIST1H2BJ	rs9468168	C	G	C	G	-0.177	0.0681	0.0962	6	0.0314	0.03027	6	0.031695	2.344e-08
BM	ZNF593	rs2783680	A	G	A	G	0.141	-0.0174	0.406	1	0.0208	0.4042	1	0.0317595	9.012e-06
BM	TLE4	rs2807303	A	G	A	G	0.254	0.0238	0.3361	9	0.0191	0.2122	9	0.0313657	5.586e-16
BM	MRPS6	rs2834339	T	C	T	C	-0.283	0.0152	0.5156	21	0.0176	0.3869	21	0.0313217	1.636e-19
BM	HLA-DRB1	rs28366266	T	C	T	C	0.175	0.032	0.853	6	0.0305	0.2936	6	0.0317068	3.403e-08
BM	HLA-DRB1	rs3129959	A	T	A	T	0.202	-0.022	0.8987	6	0.0487	0.651	6	0.0316336	1.707e-10
BM	HLA-DRB1	rs9271492	A	C	A	C	-0.468	-0.0568	0.6242	6	0.0268	0.03387	6	0.030039	9.995e-55
BM	HLA-DQA2	rs28366293	T	C	T	C	-0.388	0.0312	0.8584	6	0.0313	0.3199	6	0.0307177	1.422e-36
BM	HLA-DQA2	rs3134931	T	C	T	C	0.235	0.0033	0.5435	6	0.0261	0.9006	6	0.0315484	9.414e-14
BM	HLA-DQA2	rs371156	T	C	T	C	0.303	0.0048	0.6145	6	0.0254	0.8487	6	0.0312346	2.992e-22
BM	HLA-DQA2	rs909267	T	C	T	C	0.159	-0.1557	0.9004	6	0.0433	0.0003197	6	0.0317985	5.726e-07
BM	HLA-DRB5	rs28366319	A	G	A	G	0.724	-0.0613	0.3272	6	0.0227	0.006885	6	0.0268199	1.697e-160
BM	HLA-DRB5	rs6457592	T	C	T	C	0.345	0.0362	0.3803	6	0.0255	0.1563	6	0.0309851	8.535e-29
BM	HLA-DRB5	rs805262	T	C	T	C	0.259	-0.0358	0.5072	6	0.0261	0.1702	6	0.0314153	1.66e-16
BM	POLM	rs28382621	C	G	C	G	-0.224	-0.0564	0.9073	7	0.0357	0.1144	7	0.0315131	1.176e-12
BM	RP11-299J3.8	rs28384492	T	C	T	C	0.157	-0.024	0.1247	3	0.0309	0.4386	3	0.0316764	7.182e-07
BM	SPATC1L	rs2839108	T	C	T	C	-0.146	0.0267	0.7456	21	0.0225	0.2351	21	0.031687	4.074e-06
BM	LY96	rs28435175	A	G	A	G	0.225	-0.0031	0.1356	8	0.027	0.9085	8	0.0314902	8.994e-13
BM	XXbac-BPG299F13.17	rs2844551	A	G	A	G	0.199	0.0196	0.6225	6	0.0263	0.4577	6	0.0316235	3.118e-10
BM	XXbac-BPG299F13.17	rs6921663	T	C	T	C	-0.482	0.0136	0.6489	6	0.0279	0.6253	6	0.02993	2.381e-58
BM	ENOSF1	rs2847157	A	G	A	G	-0.206	-0.012	0.5631	18	0.0084	0.1536	18	0.0316161	7.237e-11
BM	TIMM10	rs2848626	T	C	T	C	-0.436	-0.0176	0.7931	11	0.0225	0.4351	11	0.030318	6.82e-47
BM	UPF3A	rs28539632	A	G	A	G	-0.213	0.0562	0.0812	13	0.0356	0.1143	13	0.0316135	1.61e-11
[truncated: 16,481 more rows]

## Sheet: Table S3
Table S3. Genetic instruments for immune cell-specific expression of genes used for discovery Mendelian randomization analyses with peripheral artery disease as outcome
Cell Type	exposure	SNP	effect_allele.exposure	other_allele.exposure	effect_allele.outcome	other_allele.outcome	beta.exposure	beta.outcome	eaf.outcome	pos.outcome	chr.outcome	se.outcome	pval.outcome	chr.exposure	se.exposure	pval.exposure
B	FAM184B	rs10027755	C	G	C	G	-0.645	0.0033	0.5577	17615954	4	0.0093	0.7191	4	0.028128	2.287e-116
B	RPS28	rs1004873	A	G	A	G	0.144	0.0102	0.7335	8219833	19	0.0104	0.3283	19	0.0318798	6.273e-06
B	RPS23	rs10061137	A	G	A	G	-0.178	-0.0067	0.4505	81651719	5	0.0096	0.4837	5	0.0317693	2.108e-08
B	RPS23	rs9099	A	G	A	G	-0.192	0.0117	0.858	81571896	5	0.014	0.4012	5	0.0317056	1.398e-09
B	DAP	rs10076424	T	C	T	C	-0.155	0.0053	0.3568	10675492	5	0.0096	0.5815	5	0.0318007	1.093e-06
B	SYNGAP1	rs10081055	T	G	T	G	-0.141	-0.0053	0.6908	33817796	6	0.0102	0.6054	6	0.0318294	9.429e-06
B	HMBOX1	rs10088428	T	C	T	C	-0.449	0.014	0.2745	28909523	8	0.0101	0.1642	8	0.0302708	8.991e-50
B	XRCC6BP1	rs10122	T	C	T	C	-0.141	0.0039	0.4125	58350631	12	0.0094	0.6783	12	0.0317501	8.957e-06
B	RP11-8L8.2	rs10133948	A	G	A	G	0.362	-0.0042	0.6378	101393490	14	0.0096	0.6583	14	0.0308831	9.878e-32
B	RP11-8L8.2	rs11623081	A	G	A	G	-0.356	0.0023	0.3597	101411656	14	0.0096	0.8086	14	0.0309403	1.23e-30
B	RP11-8L8.2	rs12433065	A	G	A	G	0.356	-0.0023	0.6403	101411953	14	0.0096	0.8087	14	0.0309403	1.23e-30
B	RP11-8L8.2	rs8005672	T	C	T	C	0.314	-0.0156	0.7265	101459060	14	0.0119	0.1893	14	0.0311522	6.805e-24
B	CFL2	rs10141801	T	C	T	C	-0.164	-0.0217	0.1749	35184246	14	0.0121	0.07271	14	0.0316883	2.274e-07
B	AC010883.5	rs10167415	C	G	C	G	-0.168	-0.0101	0.1981	43552460	2	0.0121	0.4041	2	0.0317588	1.224e-07
B	AC010883.5	rs13414381	T	C	T	C	0.163	0.0081	0.8163	43567218	2	0.0125	0.5155	2	0.0317721	2.893e-07
B	AC010883.5	rs17406174	C	G	C	G	0.165	0.0021	0.8825	43557484	2	0.0139	0.8825	2	0.0318145	2.145e-07
B	AC010883.5	rs4372955	A	G	A	G	-0.156	0.0075	0.8295	43566146	2	0.0125	0.5494	2	0.0317123	8.689e-07
B	AC010883.5	rs55877805	C	G	C	G	-0.167	-0.0023	0.1179	43557597	2	0.0139	0.8713	2	0.0318139	1.527e-07
B	LBH	rs10171296	A	G	A	G	-0.168	0.0128	0.8084	30481309	2	0.0114	0.2599	2	0.0318106	1.283e-07
B	MZT2A	rs10171879	T	C	T	C	0.378	-0.007	0.1837	132247549	2	0.0122	0.5659	2	0.0307756	1.125e-34
B	MZT2A	rs139720593	T	C	T	C	0.213	-0.0096	0.9197	132231799	2	0.0172	0.5757	2	0.0316076	1.596e-11
B	KIAA1841	rs10172306	A	T	A	T	0.204	0.0009	0.7866	61304377	2	0.0109	0.9357	2	0.0316381	1.134e-10
B	KIAA1841	rs10175122	T	C	T	C	0.189	-0.0026	0.2138	61317997	2	0.011	0.8112	2	0.0317151	2.533e-09
B	KIAA1841	rs10177855	T	C	T	C	-0.204	0.0041	0.224	61288333	2	0.0107	0.6987	2	0.0316703	1.184e-10
B	KIAA1841	rs10180557	T	C	T	C	-0.204	0.0019	0.2175	61294746	2	0.0108	0.8585	2	0.0316381	1.134e-10
B	KIAA1841	rs13413699	T	C	T	C	-0.204	-0.0035	0.2075	61298512	2	0.0113	0.7542	2	0.0316381	1.134e-10
B	LIMS2	rs10174611	A	G	A	G	-0.3	0.0143	0.354	128381154	2	0.0097	0.1387	2	0.0312647	8.352e-22
B	AC096772.6	rs10186085	T	C	T	C	-0.332	0.002	0.2503	208217315	2	0.0105	0.8513	2	0.0309956	9.018e-27
B	AC096772.6	rs13390896	A	G	A	G	-0.341	0.0019	0.2496	208213033	2	0.0106	0.8587	2	0.030997	3.777e-28
B	AC096772.6	rs17202235	T	C	T	C	0.332	-0.0026	0.7504	208220191	2	0.0104	0.8026	2	0.0309956	9.018e-27
B	AC096772.6	rs7571405	A	T	A	T	0.332	-0.0021	0.7497	208214929	2	0.0105	0.8449	2	0.0309956	9.018e-27
B	RASGRP3	rs10186362	T	C	T	C	0.287	0.008	0.164	33751664	2	0.0144	0.5777	2	0.0312809	4.519e-20
B	RASGRP3	rs11685011	A	C	A	C	0.185	-0.0113	0.5042	33757554	2	0.0091	0.2111	2	0.0317236	5.489e-09
B	AC005498.3	rs1019071	A	G	A	G	-0.143	0.005	0.5867	57760216	19	0.0093	0.5943	19	0.0317786	6.799e-06
B	HIP1	rs10230553	T	C	T	C	0.143	0.0206	0.1261	75260710	7	0.0148	0.1654	7	0.0317834	6.821e-06
B	SHFM1	rs10233528	T	C	T	C	-0.164	0.006	0.8307	96332778	7	0.012	0.6157	7	0.0317696	2.441e-07
B	CYB5A	rs1024907	A	G	A	G	-0.166	0.0044	0.1141	71907890	18	0.0157	0.781	18	0.0317745	1.748e-07
B	CYB5A	rs1790885	C	G	C	G	-0.533	-0.0057	0.7079	71908297	18	0.0114	0.6155	18	0.029466	3.915e-73
B	H2AFV	rs10252662	T	C	T	C	0.168	-0.0052	0.4179	44811223	7	0.0101	0.6072	7	0.0316915	1.151e-07
B	CCDC126	rs10253646	A	G	A	G	-0.165	-0.0209	0.7293	23647516	7	0.0113	0.0643	7	0.0317246	1.982e-07
B	FIS1	rs10260707	C	G	C	G	0.242	0.0123	0.8958	100863945	7	0.0171	0.4742	7	0.0315061	1.578e-14
B	CCZ1B	rs10265409	T	C	T	C	-0.244	0.0122	0.4509	6869304	7	0.009	0.175	7	0.0315144	9.748e-15
B	WASIR2	rs10266	C	G	C	G	0.192	0.0124	0.8764	107162	16	0.0156	0.4264	16	0.0316124	1.251e-09
B	SNX10	rs10270279	C	G	C	G	-0.164	0.0042	0.3595	26377032	7	0.0098	0.6716	7	0.0316761	2.25e-07
B	ZC3HAV1	rs10273974	A	C	A	C	0.264	0.0072	0.5131	138735512	7	0.0089	0.419	7	0.0314004	4.187e-17
B	CDK13	rs10277422	T	C	T	C	-0.165	-0.0321	0.7835	40117098	7	0.0109	0.003105	7	0.0318166	2.149e-07
B	PCYOX1	rs1030043	T	C	T	C	0.167	0.0059	0.5481	70953663	2	0.0094	0.5325	2	0.0317708	1.469e-07
B	PCYOX1	rs2128	T	C	T	C	-0.163	-0.0067	0.447	70951020	2	0.0093	0.4764	2	0.0317757	2.902e-07
B	PCYOX1	rs2129	T	C	T	C	-0.164	-0.0065	0.4478	70951065	2	0.0093	0.4873	2	0.0317419	2.383e-07
B	PCYOX1	rs7576498	T	C	T	C	-0.164	-0.0061	0.3961	70955628	2	0.0094	0.5135	2	0.0317999	2.506e-07
B	GNG7	rs10402849	T	C	T	C	0.18	-0.0079	0.1966	2695661	19	0.0114	0.4893	19	0.0317647	1.456e-08
B	RPS11	rs10403394	A	G	A	G	-0.306	-0.0013	0.2812	49999345	19	0.0132	0.9193	19	0.0311921	1.018e-22
B	ARRDC5	rs10404430	A	G	A	G	-0.147	0.0067	0.6642	4892667	19	0.0096	0.4869	19	0.0317111	3.559e-06
B	LAIR1	rs10404605	T	G	T	G	-0.147	0.0266	0.5636	54856118	19	0.0194	0.1711	19	0.0316923	3.512e-06
B	C19orf60	rs10407212	A	G	A	G	-0.235	-0.0052	0.5067	18699445	19	0.0092	0.5728	19	0.0314629	8.073e-14
B	UBA52	rs10407212	A	G	A	G	-0.237	-0.0052	0.5067	18699445	19	0.0092	0.5728	19	0.0314549	4.898e-14
B	ZNF583	rs10408399	T	C	T	C	0.141	0.0046	0.2578	57437343	19	0.0111	0.6794	19	0.0318253	9.404e-06
B	MAST3	rs10409167	A	G	A	G	-0.164	0.0003	0.5062	18275532	19	0.0092	0.972	19	0.0316458	2.191e-07
B	AC005253.2	rs10409392	A	C	A	C	0.153	0.0124	0.4138	18699333	19	0.0095	0.1896	19	0.0318207	1.523e-06
B	CARD8	rs10414394	T	C	T	C	0.188	0.021	0.1471	48763008	19	0.0125	0.09242	19	0.0316448	2.834e-09
B	RPS19	rs10417985	T	G	T	G	-0.172	0.0042	0.4752	42377133	19	0.0095	0.6584	19	0.0318044	6.371e-08
B	CEACAM21	rs10420992	A	T	A	T	0.177	-0.0016	0.6554	42064462	19	0.0106	0.8814	19	0.0317431	2.461e-08
B	PRR24	rs10423101	T	C	T	C	0.15	-0.0005	0.3134	47758928	19	0.0097	0.9551	19	0.031719	2.256e-06
B	SYT5	rs10423713	A	T	A	T	-0.152	0.007	0.1352	55675436	19	0.0142	0.6208	19	0.0318038	1.759e-06
B	HFE	rs10456045	A	G	A	G	0.165	-0.0015	0.2596	26404958	6	0.0103	0.8835	6	0.0316461	1.849e-07
B	HFE	rs3804112	T	C	T	C	-0.141	-0.0106	0.7086	25602775	6	0.0099	0.2835	6	0.0316888	8.606e-06
B	HFE	rs3804114	T	C	T	C	0.316	0.0131	0.2672	25602604	6	0.0102	0.1967	6	0.0310805	2.779e-24
B	HFE	rs7751329	A	G	A	G	-0.154	-0.0129	0.7313	25616652	6	0.0103	0.2138	6	0.0318417	1.322e-06
B	TDG	rs1047490	A	G	A	G	0.152	0.0034	0.5356	104345056	12	0.0091	0.7062	12	0.0318686	1.846e-06
B	ARHGDIB	rs10492144	T	G	T	G	-0.155	0.0017	0.8925	15113971	12	0.0152	0.9094	12	0.0318007	1.093e-06
B	CTH	rs10493478	T	C	T	C	-0.442	0.0199	0.2542	71225448	1	0.0107	0.06389	1	0.0303294	4.153e-48
B	CTH	rs61778712	A	G	A	G	-0.442	0.0193	0.2494	71222145	1	0.0109	0.07578	1	0.0303294	4.153e-48
B	RP5-827C21.4	rs10495359	T	C	T	C	-0.161	0.0088	0.9066	235116407	1	0.0157	0.5752	1	0.0317364	3.915e-07
B	RP5-827C21.4	rs17576781	T	C	T	C	-0.183	-0.0078	0.9079	234537924	1	0.0157	0.618	1	0.0317289	8.04e-09
B	HLA-DMA	rs1050391	A	G	A	G	0.141	-0.0227	0.088	32917857	6	0.0167	0.1725	6	0.0318924	9.819e-06
B	CTC-524C5.2	rs1050456	A	G	A	G	-0.289	-0.0099	0.7825	5336188	17	0.0111	0.3731	17	0.0313022	2.642e-20
B	GATS	rs1052482	A	T	A	T	0.201	-0.0124	0.2953	99811836	7	0.0101	0.219	7	0.0316687	2.196e-10
B	GATS	rs1138417	C	G	C	G	-0.312	-0.0149	0.2588	99807146	7	0.0104	0.1506	7	0.0311842	1.448e-23
B	GATS	rs1636978	A	G	A	G	0.312	0.0127	0.7451	99813912	7	0.0106	0.2334	7	0.0311192	1.172e-23
B	GATS	rs1636988	A	G	A	G	0.312	0.0159	0.7228	99816437	7	0.0105	0.1283	7	0.0311431	1.267e-23
B	GATS	rs1727134	T	C	T	C	-0.312	-0.0127	0.255	99813672	7	0.0106	0.2343	7	0.0311399	1.254e-23
B	SNORD3B-2	rs1054206	C	G	C	G	0.167	-0.002	0.1827	19287419	17	0.0125	0.8707	17	0.0317925	1.498e-07
B	ANXA2R	rs1054428	T	C	T	C	-0.157	0.006	0.6938	43039793	5	0.0098	0.5396	5	0.0316788	7.196e-07
B	CD37	rs1054770	A	G	A	G	-0.351	-0.0025	0.2642	49878115	19	0.01	0.8063	19	0.0309453	8.07e-30
B	CD37	rs353980	T	C	T	C	-0.182	0.0099	0.7433	49818799	19	0.0115	0.3889	19	0.0316704	9.101e-09
B	HLA-C	rs1055890	A	G	A	G	-0.147	0.0152	0.6489	31321915	6	0.0096	0.1122	6	0.031719	3.579e-06
B	HLA-C	rs2249741	A	C	A	C	-0.361	0.0183	0.4419	31240712	6	0.009	0.04137	6	0.0308309	1.146e-31
B	HLA-C	rs9348863	T	C	T	C	0.153	0.0131	0.9138	31262461	6	0.0159	0.4101	6	0.0317173	1.408e-06
B	FAM26F	rs1057192	A	G	A	G	-0.277	-0.014	0.2221	116783330	6	0.011	0.2015	6	0.0312745	8.215e-19
B	FAM26F	rs117361304	T	G	T	G	0.521	-0.0345	0.917	116783619	6	0.0168	0.04038	6	0.0296097	2.664e-69
B	FAM26F	rs9488931	A	G	A	G	0.165	0.0007	0.727	116760990	6	0.0103	0.9491	6	0.0317148	1.965e-07
B	SLC25A29	rs1059264	T	C	T	C	0.171	-0.0029	0.3166	100769163	14	0.0096	0.7642	14	0.031698	6.865e-08
B	PKIG	rs1061662	T	C	T	C	-0.357	0.0083	0.201	43243545	20	0.0117	0.4769	20	0.0308605	5.972e-31
B	CORO1C	rs10746129	T	C	T	C	-0.359	-0.0145	0.5437	109091089	12	0.009	0.1078	12	0.0308771	3.014e-31
B	DYRK2	rs10748094	T	C	T	C	-0.142	-0.011	0.4978	68435316	12	0.0103	0.2843	12	0.0317859	7.918e-06
B	PSMD5-AS1	rs10760117	T	G	T	G	0.696	-0.0125	0.4592	123586737	9	0.0092	0.1735	9	0.0273431	6.328e-143
B	OSBPL8	rs10778825	A	G	A	G	0.151	-0.0059	0.5119	77073434	12	0.0092	0.5216	12	0.0317331	1.951e-06
B	NAP1L1	rs10785228	A	C	A	C	0.268	-0.011	0.1906	76473721	12	0.0116	0.3461	12	0.0313649	1.29e-17
B	CCDC163P	rs10789466	T	C	T	C	0.209	-0.0024	0.6523	45991836	1	0.0094	0.795	1	0.0315737	3.606e-11
B	CCDC163P	rs12729974	A	G	A	G	-0.211	0.0062	0.3104	45995028	1	0.0098	0.5256	1	0.031668	2.685e-11
B	CCDC163P	rs2991966	A	G	A	G	0.21	-0.0058	0.6897	45999503	1	0.0098	0.5535	1	0.0315594	2.85e-11
B	CCDC163P	rs7536557	T	C	T	C	-0.208	0.0024	0.3477	45992114	1	0.0094	0.7979	1	0.0315818	4.516e-11
B	CCDC163P	rs945179	T	C	T	C	-0.265	-0.0069	0.6897	45992460	1	0.0097	0.4814	1	0.0313512	2.848e-17
B	DDX6	rs10790275	C	G	C	G	0.141	0.021	0.806	118745884	11	0.0126	0.09583	11	0.0317831	9.151e-06
B	RP11-347P5.1	rs10804069	A	G	A	G	0.542	-0.0015	0.6116	197014692	2	0.0104	0.8839	2	0.029357	4.146e-76
B	RP11-347P5.1	rs6753808	A	G	A	G	-0.182	0.006	0.2393	197024466	2	0.012	0.6185	2	0.0316155	8.579e-09
B	MTMR12	rs10805564	T	C	T	C	0.142	-0.0036	0.6064	31391771	5	0.0109	0.7385	5	0.0318839	8.442e-06
B	LAMB1	rs10808155	A	T	A	T	0.193	0.0222	0.4375	107552088	7	0.0105	0.03388	7	0.0315736	9.796e-10
B	LAMB1	rs1131398	A	G	A	G	0.364	-0.0188	0.5806	107569517	7	0.0104	0.07077	7	0.0308844	4.616e-32
B	LAMB1	rs12672634	T	C	T	C	-0.184	-0.0176	0.6097	107582323	7	0.0096	0.0669	7	0.0315995	5.784e-09
B	LAMB1	rs6466207	T	G	T	G	0.168	0.0269	0.3769	107555179	7	0.0098	0.006002	7	0.0316839	1.143e-07
B	LAMB1	rs7786987	A	G	A	G	-0.187	-0.0267	0.6202	107562657	7	0.0098	0.00644	7	0.0317404	3.826e-09
B	DOCK8	rs10814653	A	G	A	G	0.142	-0.0083	0.7733	390901	9	0.0111	0.4567	9	0.0317907	7.943e-06
B	DOCK8	rs12156499	A	G	A	G	-0.212	-0.0209	0.8549	370199	9	0.0133	0.1157	9	0.0315956	1.949e-11
B	RPL12	rs10819293	A	C	A	C	0.254	0.0035	0.0977	130196674	9	0.0159	0.8247	9	0.0313903	5.885e-16
B	RPL12	rs2247781	T	C	T	C	-0.688	0.0016	0.3992	130208924	9	0.009	0.858	9	0.0274607	1.58e-138
B	BICD2	rs10821009	A	C	A	C	0.282	-0.0196	0.2681	95488414	9	0.0102	0.05426	9	0.0313445	2.324e-19
B	FAM21A	rs10824973	T	C	T	C	-0.211	-0.0077	0.6645	51807210	10	0.0102	0.453	10	0.0316366	2.567e-11
B	FAM21A	rs10825005	C	G	C	G	0.161	-0.0063	0.6333	51815364	10	0.0106	0.5511	10	0.0316922	3.772e-07
B	FAM21A	rs11003495	C	G	C	G	-0.197	-0.0051	0.5599	51806275	10	0.0096	0.5939	10	0.0315744	4.397e-10
B	FAM21A	rs2338050	A	G	A	G	0.204	0.0082	0.3496	51804949	10	0.0099	0.404	10	0.0316747	1.191e-10
B	SVIP	rs10833819	T	C	T	C	0.239	0.0188	0.5854	22823282	11	0.0097	0.05299	11	0.0314229	2.829e-14
B	CAT	rs10836215	T	C	T	C	0.154	0.0066	0.3276	34426285	11	0.0099	0.5053	11	0.0317414	1.224e-06
B	FNBP4	rs10838786	A	G	A	G	-0.21	0.0035	0.4223	47904086	11	0.0095	0.7103	11	0.0316288	3.147e-11
B	CTD-2371O3.2	rs10840242	T	C	T	C	0.176	0.0089	0.53	9474382	11	0.0093	0.3349	11	0.0316967	2.814e-08
B	CTD-2371O3.2	rs12282176	A	G	A	G	0.176	0.0075	0.5211	9470810	11	0.0092	0.4132	11	0.031703	2.832e-08
B	CTD-2371O3.2	rs12296039	A	G	A	G	-0.332	0.0061	0.5105	9458828	11	0.0091	0.5008	11	0.0310095	9.499e-27
B	CTD-2371O3.2	rs2290423	T	G	T	G	0.177	0.0021	0.4876	9450377	11	0.009	0.8124	11	0.0317236	2.413e-08
B	CTD-2371O3.2	rs28890476	A	G	A	G	0.176	0.0075	0.5211	9471297	11	0.0092	0.4115	11	0.0316967	2.814e-08
B	ERGIC2	rs10843390	T	C	T	C	0.156	-0.0029	0.3447	29496991	12	0.0098	0.7633	12	0.0317094	8.669e-07
B	NCF4	rs10854694	A	G	A	G	0.18	-0.0123	0.4062	37256476	22	0.0095	0.1941	22	0.0316979	1.358e-08
B	NT5DC3	rs10861110	T	C	T	C	-0.199	0.0018	0.1755	104224298	12	0.012	0.8807	12	0.0316697	3.308e-10
B	NT5DC3	rs10861114	A	T	A	T	-0.198	0.0024	0.1755	104225619	12	0.0121	0.8446	12	0.0315858	3.642e-10
B	NT5DC3	rs17034657	T	C	T	C	0.202	-0.0075	0.8041	104221130	12	0.0116	0.52	12	0.0316726	1.797e-10
B	NT5DC3	rs4964605	C	G	C	G	0.238	0.002	0.1754	104224284	12	0.012	0.8675	12	0.031478	4.005e-14
B	NT5DC3	rs6539102	T	C	T	C	-0.193	0.0018	0.1775	104227844	12	0.0122	0.8816	12	0.0317008	1.142e-09
B	THNSL2	rs10865489	T	G	T	G	-0.382	-0.011	0.7079	88446892	2	0.0101	0.2767	2	0.0307142	1.641e-35
B	THNSL2	rs4337471	A	G	A	G	0.389	0.0117	0.2873	88448348	2	0.0101	0.2465	2	0.0306639	7.079e-37
B	THNSL2	rs61587957	T	C	T	C	0.148	-0.015	0.6734	88480604	2	0.0098	0.1258	2	0.0317301	3.096e-06
B	THNSL2	rs6547752	A	G	A	G	-0.389	-0.0117	0.7127	88447437	2	0.0101	0.2463	2	0.0306639	7.079e-37
B	THNSL2	rs7582011	A	T	A	T	0.389	0.0117	0.2871	88452740	2	0.0101	0.246	2	0.0306557	6.778e-37
B	TLE4	rs10867416	T	C	T	C	0.282	0.0031	0.3463	82324152	9	0.0108	0.7737	9	0.0312729	1.926e-19
B	OSTF1	rs10869496	A	C	A	C	-0.268	-0.0078	0.3606	77700084	9	0.01	0.4332	9	0.0313698	1.305e-17
B	C17orf97	rs10871516	T	C	T	C	-0.352	0.0194	0.3567	245185	17	0.0107	0.0716	17	0.0309317	5.265e-30
B	C17orf97	rs11150881	A	G	A	G	0.349	-0.0104	0.6795	259304	17	0.01	0.3017	17	0.0309604	1.795e-29
B	C17orf97	rs28380314	A	G	A	G	0.352	-0.0161	0.7398	252628	17	0.0105	0.1259	17	0.0308873	4.365e-30
B	C17orf97	rs4567793	T	C	T	C	0.392	-0.0164	0.7016	248856	17	0.0102	0.1075	17	0.0306709	2.098e-37
B	C17orf97	rs4985598	C	G	C	G	-0.169	-0.0262	0.7924	246162	17	0.0114	0.02126	17	0.0317911	1.061e-07
B	PCBP2	rs10876431	A	G	A	G	-0.181	0.0223	0.0697	53730160	12	0.0214	0.297	12	0.0317015	1.133e-08
B	RPS26	rs10876864	A	G	A	G	-0.886	-0.0004	0.5518	56401085	12	0.0093	0.9639	12		1e-200
B	RPS26	rs877636	A	G	A	G	-0.145	-0.0019	0.6239	56480583	12	0.0093	0.8369	12	0.0317387	4.911e-06
B	RP11-755F10.1	rs10896100	A	G	A	G	0.402	-0.0012	0.8171	65982293	11	0.0122	0.9233	11	0.0306042	2.062e-39
B	RP11-755F10.1	rs11227439	A	G	A	G	-0.406	0.0047	0.1708	66025679	11	0.0119	0.6905	11	0.0306015	3.581e-40
B	RP11-755F10.1	rs11227448	A	G	A	G	0.171	0.0028	0.1709	66048491	11	0.0123	0.8217	11	0.0317188	7.002e-08
B	RP11-755F10.1	rs4483592	T	C	T	C	-0.402	0.0011	0.1827	65990439	11	0.0121	0.9286	11	0.0305815	1.813e-39
B	RP11-755F10.1	rs7951079	T	C	T	C	-0.403	0.0043	0.1724	65980550	11	0.0124	0.7258	11	0.0305919	1.248e-39
B	LIPT2	rs10898995	T	C	T	C	-0.145	-0.0235	0.4079	74221170	11	0.0099	0.01767	11	0.0318036	5.134e-06
B	TMEM80	rs10902194	A	G	A	G	0.197	0.0114	0.1949	694257	11	0.0126	0.3675	11	0.0317195	5.275e-10
B	TEX35	rs10913564	A	G	A	G	0.319	0.0001	0.4511	178488274	1	0.0093	0.9935	1	0.0310657	9.766e-25
B	TEX35	rs4076972	A	G	A	G	-0.298	0.0047	0.5199	178477432	1	0.0101	0.6451	1	0.0312366	1.427e-21
B	TEX35	rs4304537	T	C	T	C	-0.323	0.0053	0.5264	178476554	1	0.0102	0.6025	1	0.0310512	2.423e-25
B	TEX35	rs7527160	A	T	A	T	0.15	-0.0007	0.5582	178492447	1	0.0093	0.9359	1	0.0317238	2.264e-06
B	TEX35	rs7527363	T	C	T	C	0.301	0.0009	0.4422	178492635	1	0.0093	0.9201	1	0.0312092	5.181e-22
B	GYPC	rs10928978	T	G	T	G	0.247	-0.0016	0.5755	127419582	2	0.0096	0.8666	2	0.0314981	4.443e-15
B	RP11-455J20.3	rs10931445	A	G	A	G	0.399	-0.013	0.4346	191000646	2	0.0091	0.1497	2	0.0306283	8.574e-39
B	RP11-455J20.3	rs12478659	T	C	T	C	-0.402	0.0127	0.5498	191008204	2	0.0091	0.1656	2	0.0306005	2.02e-39
B	RP11-455J20.3	rs2082020	T	C	T	C	-0.414	0.0128	0.574	191014587	2	0.0092	0.1666	2	0.0305157	6.302e-42
B	RP11-455J20.3	rs2082021	A	G	A	G	-0.143	-0.0118	0.4199	191014510	2	0.0092	0.2029	2	0.0317646	6.736e-06
B	RP11-455J20.3	rs4853675	A	G	A	G	-0.395	0.013	0.5492	191007390	2	0.0091	0.1555	2	0.0306309	4.773e-38
B	MAGEF1	rs10937186	T	C	T	C	0.152	0.0087	0.2919	184426945	3	0.01	0.3877	3	0.0317048	1.633e-06
B	RPL10A	rs10947550	A	G	A	G	-0.48	0.0039	0.5168	35428782	6	0.0097	0.689	6	0.0299989	1.266e-57
B	RP11-328M4.2	rs10947940	T	C	T	C	0.34	0.0013	0.1898	40948496	6	0.0118	0.9121	6	0.0310039	5.546e-28
B	RP11-328M4.2	rs10947942	A	G	A	G	-0.146	0.0022	0.203	40958205	6	0.0117	0.8485	6	0.0318279	4.493e-06
B	RP11-328M4.2	rs12200923	T	G	T	G	-0.365	0.0058	0.7819	40970092	6	0.0118	0.6249	6	0.0308824	3.112e-32
B	RP11-328M4.2	rs1534995	A	G	A	G	0.361	0.0012	0.2032	40960731	6	0.0117	0.9211	6	0.0308276	1.129e-31
B	RP11-328M4.2	rs4317403	T	C	T	C	0.376	-0.0002	0.2019	40971173	6	0.0117	0.9869	6	0.0307353	2.059e-34
B	NT5C3A	rs10951371	A	G	A	G	0.22	0.0005	0.2838	33092349	7	0.0099	0.9566	7	0.0314908	2.825e-12
B	B4GALT1	rs10971426	A	G	A	G	0.157	0.0368	0.0607	33144933	9	0.0196	0.05976	9	0.0317475	7.604e-07
B	RP11-434C1.1	rs11054150	T	G	T	G	-0.183	0.03	0.8955	11156046	12	0.0164	0.06721	12	0.0316299	7.223e-09
B	DDX55	rs11057300	T	G	T	G	0.148	-0.006	0.3013	124059096	12	0.01	0.5466	12	0.0318159	3.291e-06
B	GIT2	rs11065716	T	G	T	G	-0.156	-0.0247	0.0698	111207445	12	0.0186	0.1844	12	0.0317404	8.884e-07
B	CTD-3110H11.1	rs11070770	T	C	T	C	-0.291	0.0061	0.3598	50654075	15	0.0098	0.5346	15	0.0312209	1.156e-20
B	CTD-3110H11.1	rs111954657	A	G	A	G	-0.289	0.0053	0.3593	50672855	15	0.0104	0.6068	15	0.0312325	2.179e-20
B	CTD-3110H11.1	rs11855995	A	G	A	G	-0.289	0.0058	0.3601	50650395	15	0.0097	0.5465	15	0.0312382	2.214e-20
B	CTD-3110H11.1	rs17509458	A	T	A	T	-0.166	-0.0057	0.6447	50665362	15	0.0101	0.5697	15	0.0316823	1.61e-07
B	CTD-3110H11.1	rs677143	T	C	T	C	-0.289	0.0138	0.3729	50650923	15	0.0095	0.1465	15	0.0312305	2.167e-20
B	DBNDD1	rs11076653	T	C	T	C	0.215	0.0237	0.061	90074001	16	0.0198	0.2311	16	0.031622	1.053e-11
B	PLD6	rs11078368	T	C	T	C	0.169	-0.0255	0.2908	16972595	17	0.0144	0.07582	17	0.0317089	9.836e-08
B	GP1BA	rs11078523	T	C	T	C	-0.145	0.0043	0.5288	4523167	17	0.0089	0.6313	17	0.0316728	4.693e-06
B	KIF1C	rs11078602	A	G	A	G	-0.167	-0.0123	0.5713	5911846	17	0.0092	0.1789	17	0.0317843	1.487e-07
B	KIF1C	rs12232537	A	G	A	G	0.142	-0.0108	0.5698	5907284	17	0.0091	0.2368	17	0.0318855	8.451e-06
B	KIF1C	rs12452811	A	G	A	G	-0.16	-0.0073	0.5274	5912544	17	0.0088	0.4074	17	0.0316736	4.383e-07
B	KIF1C	rs12603493	T	C	T	C	-0.167	-0.0107	0.558	5912024	17	0.009	0.2368	17	0.0316813	1.355e-07
B	KIF1C	rs9905941	A	G	A	G	-0.158	-0.01	0.5684	5907520	17	0.0092	0.2755	17	0.0317888	6.685e-07
B	NT5C3B	rs11079016	A	G	A	G	0.222	-0.011	0.1363	39976024	17	0.0135	0.4172	17	0.031561	2.007e-12
B	MGST2	rs11100522	A	C	A	C	-0.143	0.0391	0.0744	141085551	4	0.0211	0.06447	4	0.0317037	6.467e-06
B	SLC16A4	rs11102094	T	C	T	C	0.205	0.0081	0.4213	110921163	1	0.0093	0.3853	1	0.0316462	9.302e-11
B	SOCS2	rs11107457	C	G	C	G	-0.147	-0.0152	0.3054	94614614	12	0.0102	0.1368	12	0.031874	3.99e-06
B	C12orf75	rs11112468	A	G	A	G	-0.143	-0.0058	0.7944	105720972	12	0.0117	0.6172	12	0.0317122	6.504e-06
B	ARV1	rs11122172	C	G	C	G	0.158	-0.0084	0.547	231111477	1	0.0092	0.3613	1	0.0317183	6.314e-07
B	ZNRF2	rs111355023	T	G	T	G	-0.141	0.0014	0.0453	29839407	7	0.0243	0.9537	7	0.0318817	9.752e-06
B	LYRM4	rs111557465	T	C	T	C	0.148	-0.0169	0.0881	5260694	6	0.0169	0.3183	6	0.0317055	3.042e-06
B	PCSK7	rs111765459	T	C	T	C	-0.185	-0.0108	0.7311	117083373	11	0.0105	0.3013	11	0.0317606	5.717e-09
B	GLIPR1	rs11180440	C	G	C	G	-0.145	-0.0167	0.2219	75670549	12	0.0117	0.1554	12	0.0318658	5.356e-06
B	SYNJ2	rs111893689	T	C	T	C	0.142	0.002	0.7507	157874981	6	0.0103	0.85	6	0.0318895	8.473e-06
B	SYNJ2	rs112577575	A	C	A	C	0.186	-0.0064	0.2037	157874662	6	0.0117	0.5823	6	0.0317012	4.43e-09
B	SYNJ2	rs74806770	T	C	T	C	0.187	-0.0031	0.2305	157876203	6	0.0106	0.768	6	0.031735	3.803e-09
B	SYNJ2	rs9379316	A	C	A	C	-0.193	0.0016	0.7723	157872377	6	0.0106	0.8825	6	0.0317309	1.184e-09
B	SYNJ2	rs9406298	A	G	A	G	0.187	-0.0031	0.2306	157875681	6	0.0106	0.7729	6	0.031735	3.803e-09
B	CTD-2020K17.4	rs111999393	T	C	T	C	-0.145	0.0147	0.7676	43325185	17	0.0121	0.2232	17	0.0318922	5.453e-06
B	CTD-2020K17.4	rs1133458	A	G	A	G	0.142	-0.0168	0.2157	43315547	17	0.0118	0.1548	17	0.0319022	8.543e-06
B	CTD-2020K17.4	rs1989230	A	G	A	G	-0.164	-0.0138	0.2023	43312831	17	0.012	0.2522	17	0.0317181	2.334e-07
B	CTD-2020K17.4	rs7212404	A	G	A	G	0.141	-0.0092	0.253	43317574	17	0.0114	0.4189	17	0.0318057	9.286e-06
B	LRRIQ3	rs11210405	T	C	T	C	-0.15	0.0063	0.3497	74547515	1	0.0223	0.7768	1	0.0316965	2.219e-06
B	COLCA2	rs11213850	T	G	T	G	-0.295	-0.0024	0.581	111226321	11	0.0093	0.8009	11	0.0312088	3.31e-21
B	COLCA2	rs12419613	T	C	T	C	0.161	-0.0024	0.5673	111239349	11	0.0091	0.793	11	0.0317964	4.117e-07
B	COLCA2	rs12419634	C	G	C	G	-0.318	-0.0038	0.572	111239365	11	0.0091	0.6739	11	0.0311113	1.591e-24
B	COLCA2	rs4387383	T	C	T	C	0.276	0.0032	0.4198	111227170	11	0.0093	0.7338	11	0.0312853	1.124e-18
B	COLCA2	rs4514461	A	G	A	G	-0.275	-0.0028	0.5803	111226943	11	0.0093	0.7645	11	0.0312915	1.518e-18
B	NDUFAF2	rs112375441	T	G	T	G	-0.16	-0.0085	0.8734	60574697	5	0.0137	0.5356	5	0.0317084	4.512e-07
B	ZNF439	rs112416745	A	G	A	G	0.147	0.0335	0.0734	11220654	19	0.0196	0.08795	19	0.031717	3.574e-06
B	ZNF107	rs112429483	A	G	A	G	0.21	0.026	0.6376	64186380	7	0.0104	0.0122	7	0.0315631	2.865e-11
B	ATHL1	rs11246055	A	G	A	G	-0.162	-0.013	0.3372	291694	11	0.0099	0.1897	11	0.03179	3.47e-07
B	RP11-326C3.11	rs11246065	A	G	A	G	-0.199	0.0071	0.5809	324170	11	0.0094	0.4517	11	0.0316861	3.378e-10
B	RP11-326C3.12	rs11246068	T	C	T	C	0.191	-0.007	0.2328	327334	11	0.011	0.5237	11	0.0316306	1.556e-09
B	RP11-326C3.12	rs7395116	C	G	C	G	-0.141	-0.0082	0.2263	324880	11	0.0115	0.4769	11	0.031701	8.675e-06
B	CD52	rs11247915	A	C	A	C	-0.272	-0.0045	0.4943	26650550	1	0.009	0.6152	1	0.0312964	3.59e-18
B	SH3BGRL3	rs11247915	A	C	A	C	0.326	-0.0045	0.4943	26650550	1	0.009	0.6152	1	0.0310927	1.015e-25
[truncated: 18,360 more rows]

## Sheet: Table S4
Table S4. Results of discovery Mendelian randomization analyses between immune cell-specific expression of genes and coronary artery disease as outcome
[truncated: 11,672 more rows]

[truncated: 9 more sheets: Table S5, Table S6, Table S7, Table S8, Table S9, Table S10, Table S11, Table S12, Table S13]
